# Supplementary material for: Combined Analysis of Variation in Core, Accessory and Regulatory Genome Regions Provides a Super-Resolution View into the Evolution of Bacterial Populations
Source: PLoS Genet. 2016 Sep 12;12(9):e1006280. doi: 10.1371/journal.pgen.1006280 (PMC5019451; doi:10.1371/journal.pgen.1006280)
Supplement: S1 Table — (XLSX) [file pgen.1006280.s009.xlsx]

## Sheet: AM_TableS1
Strain ID	CTX-M carriage	Source/Accesion	Source	Year	Other comments	Country	Plasmid Results
852		LNPW00000000	Human clinical urine	2011		Germany
972		LNOM00000000	Human clinical urine	2011		Germany
1011		LRHP00000000	Human clinical urine	2011		Germany
1019		LRHQ00000000	Human clinical urine	2011		Germany
1039		LRHR00000000	Human clinical urine	2011		Germany
1087		LRHS00000000	Human clinical urine	2011		Germany
1223		LRHT00000000	Human clinical urine	2011		Germany
1351		LRHU00000000	Human clinical urine	2011		Germany
1366		LRVN00000000	Human clinical urine	2011		Germany
1369		LRVO00000000	Human clinical urine	2011		Germany
1380		LRVP00000000	Human clinical urine	2011		Germany
1389		LRVQ00000000	Human clinical urine	2011		Germany
1402		LRVR00000000	Human clinical urine	2011		Germany
2963	CTXM15	LRVS00000000	Human faeces assympotmatic	2011		Germany	FIA + FIB
2999		LRVU00000000	Human clinical urine	2011		Germany
3019		LRVT00000000	Human clinical urine	2011		Germany
3020		LRVV00000000	Human clinical urine	2011		Germany
3134		LRVW00000000	Human clinical urine	2011		Germany
3140		LRVX00000000	Human clinical urine	2011		Germany
B3		LRVY00000000	Human clinical bacteraemia	2012		UK
B37		LRWD00000000	Human clinical bacteraemia	2012		UK
B44		LRWE00000000	Human clinical bacteraemia	2012		UK
B104		LRWU00000000	Human clinical bacteraemia	2012		UK
B5	CTXM15	LRVZ00000000	Human clinical bacteraemia	2012		UK	X4 +FIB + FIA + FII
B16	CTXM15	LRWA00000000	Human clinical bacteraemia	2012		UK	FIA + FII
B58	CTXM15	LRWK00000000	Human clinical bacteraemia	2012		UK	FIA + FIB + FII
B65	CTXM15	LRWL00000000	Human clinical bacteraemia	2012		UK	X1 + FIA + FII
B77	CTXM15	LRWO00000000	Human clinical bacteraemia	2012		UK	FIA + FII
B89	CTXM15	LRWR00000000	Human clinical bacteraemia	2012		UK	X4 + FIA + FII + Col
B95	CTXM15	LRWT00000000	Human clinical bacteraemia	2012		UK	FIB + FIA + FII
B125	CTXM15	LRWX00000000	Human clinical bacteraemia	2012		UK	FIB+FIA + FII
B132	CTXM15	LRWY00000000	Human clinical bacteraemia	2012		UK	FIB + Col + FIC + FII
U2	CTXM15	LSER00000000	Human clinical urine	2012		UK	FIB + FIA + FII
U12	CTXM15	LSEQ00000000	Human clinical urine	2012		UK	FIB + FII
U79	CTXM15	LSGT00000000	Human clinical urine	2012		UK	FIB + FIA + Col + FII
U5		LSET00000000	Human clinical urine	2012		UK
E4	+ (CTX-M-14)	LRXB00000000	Human asymptomatic pus	2011		China	FIA + FIB + FII
WCE208	+ (CTX-M-14)	LSEX00000000	Human clinical urine	2006		China	FIB + Y + FIA + FII
WCE233	+ (CTX-M-3a-14)	LSEY00000000	Human clinical bacteraemia	2006		China	FIB + FIA + FII
WCE266	+ (CTX-M-14)	LSFO00000000	Human clinical ascites fluid	2005		China	FIB + FIA + FII + Col
WCE296	+ (CTX-M-14)	LSEZ00000000	Human asymptomatic pleural fluid	2005		China	FIB + FIA + FII + Col
WCE307	+ (CTX-M-65)	LSGU00000000	Human clinical bacteraemia	2005		China	FIB + FIA + XI + N + FII
J09	+ (CTX-M-14)	LSEG00000000	Human clinical urine	2011		China	Col
M8		LSEK00000000	Human asymptomatic urine	2011		China
J21		LSEH00000000	Human asymptomatic pus	2011		China
B22		LRWB00000000	Human clinical bacteraemia	2012		UK
B26		LRWC00000000	Human clinical bacteraemia	2012		UK
B46		LRWF00000000	Human clinical bacteraemia	2012		UK
B47		LRWG00000000	Human clinical bacteraemia	2012		UK
B48		LRWH00000000	Human clinical bacteraemia	2012		UK
B51		LRWI00000000	Human clinical bacteraemia	2012		UK
B54		LRWJ00000000	Human clinical bacteraemia	2012		UK
B75	CTXM15	LRWN00000000	Human clinical bacteraemia	2012		UK	FIA + FII
B94		LRWS00000000	Human clinical bacteraemia	2012		UK
B116		LRWW00000000	Human clinical bacteraemia	2012		UK
B133		LRWZ00000000	Human clinical bacteraemia	2012		UK
B150	CTXM15	LRXA00000000	Human clinical urine	2012		UK	FIA + FII
U44		LSES00000000	Human clinical urine	2012		UK
U80		LSEU00000000	Human clinical urine	2012		UK
U92		LSEV00000000	Human clinical urine	2012		UK
B71		LRWM00000000	Human clinical bacteraemia	2012		UK
F283		LRXD00000000	Crow USA	2012		USA
HP47	CTXM15	LRXE00000000	Rook Czech Republic	2010		Czech	FIA + FII + Col
HS115	CTXM15	LRXF00000000	Rook Serbia	2010		Serbia	FIB + FIA + N + FII
K0178B	CTXM15	LSEI00000000	Cormorant Czech Rep	2007		Czech	FIB + FIA + FII
K0198B	CTXM15	LSEJ00000000	Cormorant Czech Rep	2007		Serbia	FIB + FIA + FII
MB3298		LSEO00000000	Human asymptomatic urine	2012		Ireland
MB14972		LSEM00000000	Human asymptomatic urine	2012		Ireland
MB17684		LSEN00000000	Human asymptomatic urine	2012		Ireland
MB1074		LSEL00000000	Human asymptomatic urine	2012		Ireland
MB3323		LSEP00000000	Human asymptomatic urine	2012		Ireland
UTI18	CTXM15	ERR062284	Human clinical urine	2008	H30Rx clone	UK	FIB + FIA + FII
UTI24	CTXM15	ERR062292	Human clinical urine	2008	H30Rx clone	UK	X4 + FIA + FIB + Y + Fii
UTI32	CTXM15	ERR062294	Human clinical urine	2008	H30Rx clone	UK	X4 + FIB + FIA + Col + FII
UTI62	CTXM15	ERR062297	Human clinical urine	2008	H30Rx clone	UK	FIA + FII + Col
UTI188		ERR062289	Human clinical urine	2008		UK
UTI226		ERR062293	Human clinical urine	2008		UK
UTI306	CTXM15	ERR062295	Human clinical urine	2008	H30Rx clone	UK	FIB + FIA + FII
UTI423		ERR062296	Human clinical urine	2008		UK
UTI587	CTXM15	ERR062291	Human clinical urine	2008	H30Rx clone	UK	FIB + FIA + FII
JIE186	CTXM15	ERR537636	Human clinical urine	2005	H30Rx clone	Australia	FIB + FIA + FII
JJ1886	CTXM15	CP006784.1	Human clinical urine	2012	H30Rx clone	USA	FII
EC958	CTXM15	CAFL01000001	Human clinical urine	2001	H30Rx clone	UK	FII
Strain
S2EC	ND	Reference 14	UTI	2007		UK
S26EC	ND	Reference 14	UTI	2009		UK
S37EC	ND	Reference 14	UTI	2009		UK
S31EC	ND	Reference 14	UTI	2007		UK
S5EC	ND	Reference 14	UTI	2007		UK
S94EC	ND	Reference 14	Bacteremia	2009		NZ
S120EC	CTX-M-14	Reference 14	BTI - acute cholangitis	2009		Canada	FIB + FIA + FII
S34EC	ND	Reference 14	UTI	2009		UK
S79EC	ND	Reference 14	Unknown	2009		Australia
S128EC	ND	Reference 14	Primary sepsis	2004		Canada
S104EC	ND	Reference 14	UTI	2008		Australia
S105EC	ND	Reference 14	UTI	2008		Australia
S21EC	ND	Reference 14	UTI	2009		UK
S22EC	ND	Reference 14	UTI	2009		UK
HVM1147	ND	Reference 14	Abdominal abscess	2010		Spain
S24EC	ND	Reference 14	UTI	2009		UK
S6EC	ND	Reference 14	UTI	2007		UK
S114EC	ND	Reference 14	UTI	2011		Australia
S32EC	ND	Reference 14	UTI	2007		UK
S19EC	ND	Reference 14	UTI	2009		UK
HVM277	ND	Reference 14	UTI - cystitis	2010		Spain
HVM52	ND	Reference 14	UTI - pyelonephritis	2010		Spain
HVM2044	ND	Reference 14	UTI - pyelonephritis	2010		Spain
HVM2289	ND	Reference 14	UTI - cystitis	2010		Spain
S77EC	CTX-M-15	Reference 14	UTI	2010	H30Rx	Australia	Y + FIA + FII
S115EC	CTX-M-15	Reference 14	UTI	2011	30	Australia	FIA + FIB + FII
S103EC	CTX-M-15	Reference 14	Pyuria	2010	30	Australia	FIB + FII
S65EC	CTX-M-15	Reference 14	Unknown	2009	30	Australia	FIB + FII
IR18E	CTX-M-15	Reference 14	UTI	2009	30	India	FIB + FIA + FII
S119EC	CTX-M-15	Reference 14	Bacteremia	2011	30	UK	FIA + FIB + FII
S118EC	CTX-M-15	Reference 14	UTI	2011	30	UK	FIA + FIB + FII
HVM1299	CTX-M-15	Reference 14	Abdominal abscess	2010	30	Spain	FIB + FIA + FII
HVM3017	CTX-M-15	Reference 14	UTI	2010	30	Spain	FIA + FIB + FII
S122EC	CTX-M-15	Reference 14	UTI - lower UT	2003	30	Canada	FIB + FIA + FII
MS2481	ND	Reference 14	Bacteremia	2007	30	Australia
S98EC	ND	Reference 14	Asymptomatic	2008	30	Australia
S97EC	CTX-M-15	Reference 14	Bacteremia	2010	30	NZ	FIB + FIA + Y + FII
S99EC	ND	Reference 14	Asymptomatic	2009	30	Australia
S125EC	CTX-M-15	Reference 14	Surgical wound infection	2002	30	Canada	Y + FIB + X4 + FII
S111EC	CTX-M-15	Reference 14	UTI - pyelonephritis	2009	30	Australia	FIA + FIB + FII
S109EC	ND	Reference 14	Asymptomatic	2009	30	Australia
S121EC	CTX-M-15	Reference 14	UTI - lower UT	2000	30	Canada	FIA + FII
S131EC	CTX-M-15	Reference 14	UTI - lower UT	2002	30	Canada	X4 + P + FIB + FII
S15EC	CTX-M-15	Reference 14	UTI	2009	30	UK	FIA + X1 + FII
S123EC	CTX-M-15	Reference 14	UTI - lower UT	2001	30	Canada	FIA + FII
S126EC	CTX-M-15	Reference 14	UTI - lower UT	2002	30	Canada	FIA + FII
S132EC	CTX-M-15	Reference 14	UTI - lower UT	2005	30	Canada	FIA + FII
S130EC	CTX-M-15	Reference 14	UTI - lower UT	2004	30	Canada	FIB + FIA + FII
S96EC	CTX-M-15	Reference 14	Bacteremia	2010	30	NZ	FIA + FIB + FII
S113EC	CTX-M-15	Reference 14	Unknown	2009	30	Australia	FIA + Y + FII
S101EC	CTX-M-15	Reference 14	Unknown	2009	30	Australia	FIA + FII
S47EC	CTX-M-15	Reference 14	Unknown	2004	30	UK	FIA + FII
S30EC	ND	Reference 14	UTI	2007	30	UK
S43EC	ND	Reference 14	Unknown	2004	30	UK
B36EC	CTX-M-15	Reference 14	UTI - pyelonephritis	2007	30	Australia	FIA + FII
S127EC	CTX-M-15	Reference 14	UTI - lower UT	2002	30	Canada	X4 + FIA + FII + Col
S53EC	ND	Reference 14	Unknown	2004	30	UK
S134EC	CTX-M-15	Reference 14	UTI - lower UT	2005	30	Canada	pO111 + FIA + FII
S39EC	CTX-M-15	Reference 14	Unknown	2004	30	UK	X4 + FIA + N + FII
S10EC	CTX-M-15	Reference 14	UTI	2009	30	UK	FIA + FII
S12EC	CTX-M-15	Reference 14	UTI	2009	30	UK	FIA + FII
HVM834	CTX-M-15	Reference 14	UTI	2010	30	Spain	X1 + FIA + X4 + FII
HVM1997	CTX-M-15	Reference 14	UTI - pyelonephritis	2010	30	Spain	FIA + FII
HVM1619	CTX-M-15	Reference 14	Surgical wound infection	2010	30	Spain	FIA + X4 + FII
S133EC	CTX-M-15	Reference 14	UTI - urosepsis	2005	30	Canada	FIB + FIA + Q1
S124EC	CTX-M-15	Reference 14	UTI - lower UT	2003	30	Canada	FIA + Y + X4 + Q1 + FIB + FII
S129EC	CTX-M-15	Reference 14	UTI - lower UT	2004	30	Canada	Q1 + FIA + Y + FIB + X4 + FII
IR68	CTX-M-15	Reference 14	UTI	2009	30	India	FIB + FIA + FII
IR65	CTX-M-15	Reference 14	UTI	2009	30	India	FIA + FIB + FII
IR49	CTX-M-15	Reference 14	UTI	2009	30	India	FIB + FIA + FII
S93EC	ND	Reference 14	Bacteremia	2009	30	NZ
S1EC	CTX-M-15	Reference 14	UTI	2007	30	UK	FIA
S11EC	CTX-M-15	Reference 14	UTI	2009	30	UK	FIA + B/O/K/Z
P189EC	ND	Reference 14	Asymptomatic	2011	30	Spain
S92EC	ND	Reference 14	Bacteremia	2009	30	NZ
S117EC	ND	Reference 14	BTI - biliary sepsis	2011	30	UK
S116EC	ND	Reference 14	BTI - biliary sepsis	2011	30	UK
P146EC	ND	Reference 14	Asymptomatic	2011	30	Spain
S95EC	ND	Reference 14	Bacteremia	2009	30	NZ
P56EC	ND	Reference 14	Asymptomatic	2011	30	Spain
HVR2496	ND	Reference 14	UTI - pyelonephritis, sepsis	2010	30	Spain
HVM5	ND	Reference 14	UTI - pyelonephritis, sepsis	2010	30	Spain
HVM3189	ND	Reference 14	UTI - cystitis	2010	30	Spain
P50EC	ND	Reference 14	Asymptomatic	2011	30	Spain
HVR83	ND	Reference 14	UTI - pyelonephritis	2010	30	Spain
S100EC	CTX-M-27	Reference 14	Unknown	2009	30	Australia	FIB + FIA + FII									S
S110EC	CTX-M-3	Reference 14	UTI	2009	30	Australia	FIA + X1 + FII
S102EC	CTX-M-3	Reference 14	Unknown	2010	30	Australia	FIB + FIA + X1 + FII
S112EC	CTX-M-3	Reference 14	UTI	2009	30	Australia	FIA + FIB + X1 + FII
MS2493	ND	Reference 14	Bacteremia	2007	30	Australia
HVM826	ND	Reference 14	Respiratory infection, sepsis	2010	30	Spain
P53EC	ND	Reference 14	Asymptomatic	2011	30	Spain
S135EC	CTX-M-14	Reference 14	BTI - acute cholangitis	2005	30	Canada	FIB + FIA + FII
S107EC	CTX-M-27	Reference 14	Bacteremia	2010	30	Australia	FIB + FIA + FII
S108EC	CTX-M-27	Reference 14	Febrile neutropenia	2009	30	Australia	FIB + FIA + FII
17530	CTX-M-15	ERR264240	Dog	2008		Denmark	FIB + FIA + FII
17898	CTX-M-15	ERR264241	Dog	2008		Spain	X4 + FIA + FII + Col
18342	CTX-M-15	ERR264242	Dog	2009		Germany	FIA + FII
18570	CTX-M-15	ERR264243	Dog	2009		The Netherlands	FIA + FII
18572	CTX-M-15	ERR264244	Dog	2009		France	FIA + FII
18582	CTX-M-1	ERR264245	Dog	2009		Denmark	FIB + FIA + FII
18982	CTX-M-14	ERR264246	Dog	2009		Germany	FII
19001	CTX-M-14	ERR264247	Dog	2009		Germany	FII
19017	CTX-M-15	ERR264248	Dog	2009		Italy	FIA + X1 + FII
19336	CTX-M-15	ERR264249	Dog	2009		Germany	FIA + FII
19529	CTX-M-14	ERR264250	Dog	2009		Germany	FII
19770		ERR264251	Cat	2009		Austria	X1 + X2 + X4 + FII
19801		ERR264252	Dog	2009		Italy	FIB + FIA + FII
20130	CTX-M-2	ERR264253	Dog	2009		Italy	FIA + FIB + FII
20402	CTX-M-2	ERR264254	Cat	2010		The Netherlands	HIB + HIA + P + Q1 + FIA
20441		ERR264255	Cat	2010		Italy	FIB + FII
20936	CTX-M-1	ERR264256	Dog	2010		Italy	FIB + FIA + N + FII
21176	CTX-M-15	ERR264257	Human	2010		Germany	FIB + FII
21177	CTX-M-27	ERR264258	Human	2010		Germany	FIA + FIB + FII
21178	CTX-M-14	ERR264259	Human	2010		Germany	X4 + X6 + FII
21181	CTX-M-15	ERR264260	Human	2010		Germany	FIA + FII
21182	CTX-M-15	ERR264261	Human	2010		Germany	FIA + N + FII
21201	CTX-M-32	ERR264262	Human	2010		Germany	Y + FIA + FIB + N + FII
21514	CTX-M-15/9	ERR264263	Dog	2010		Germany	H2A + FIA + FIB + FII
22022	CTX-M-1	ERR264264	Bird	2010		Germany	H2A + FII
22186		ERR264265	Cat	2010		Germany	Q + FII
22233	CTX-M-55	ERR264266	Dog	2010		Denmark	X4 + FIB + FIA + FII
22239	CTX-M-14	ERR264267	Dog	2010		Germany	FII
22372	CTX-M-15	ERR264268	Cat	2010		Germany	FIB + FII
23511	CTX-M-14	ERR264269	Dog	2010		Germany	FII
23736	CTX-M-27	ERR264270	Dog	2010		The Netherlands	FIA + FIB + FII
23778	CTX-M-27	ERR264271	Dog	2010		Germany	FIA + FIB + FII
23927	CTX-M-15	ERR264272	Cat	2010		Germany	FIA + FII
23942	CTX-M-27	ERR264273	Dog	2010		France	FIA + FIB + FII
24089	CTX-M-15	ERR264274	Dog	2010		Germany	FIA + FII
24510	CTX-M-14	ERR264275	Dog	2010		Germany	FIA + FIB + FII
24790	CTX-M-15	ERR264276	Dog	2011		Germany	Y + FIA + FII
24839	CTX-M-27	ERR264277	Dog	2011		Germany	N + FIA + FIB + FII
12520		ERR264278	Chicken	2007		Germany	FIB + N + FII
27678	CTX-M-15	ERR264279	Rook	2011		Czech Republic	FIA + FII
27679	CTX-M-15	ERR264280	Rook	2011		Czech Republic	FIA + FII
27683	CTX-M-15	ERR264281	Rook	2011		Czech	FIA + FII
27684	CTX-M-15	ERR264282	Rook	2011		Czech Republic	FIA + FII
27685	CTX-M-15	ERR264283	Rook	2011		Czech Republic	FIA + FII
27686	CTX-M-15	ERR264284	Rook	2011		Czech Republic	FIA FII
27690	CTX-M-15	ERR264285	Rook	2011		Czech Republic	FIA + FII
27702	CTX-M-15	ERR264286	Rook	2011		Serbia	FIA + FII
27703	CTX-M-15	ERR264287	Rook	2011		Serbia	FIB + FIA + FII
26368		ERR264288	Cattle	2011		Germany	FIB + FIA + X1 + FII
12556pf	plasmid free variant	ERR264289	Dog	2008		Germany
