# Supplementary material for: Combined Analysis of Variation in Core, Accessory and Regulatory Genome Regions Provides a Super-Resolution View into the Evolution of Bacterial Populations
Source: PLoS Genet. 2016 Sep 12;12(9):e1006280. doi: 10.1371/journal.pgen.1006280 (PMC5019451; doi:10.1371/journal.pgen.1006280)
Supplement: S2 Table — (XLS) [file pgen.1006280.s010.xls]

## Sheet: TableS2
Start	End	Gene	Function
15254	15220	P423_00070	hypothetical protein
16319	16333	P423_00075	hypothetical protein
28502	28476	ileS	catalyzes the formation of isoleucyl-tRNA(Ile) from isoleucine and tRNA(Ile)
30646	30632	lspA	lipoprotein signal peptidase; integral membrane protein that removes signal peptides from prolipoproteins during lipoprotein biosynthesis
32455	32373	ispH	catalyzes the conversion of 1-hydroxy-2-methyl-2-(E)-butenyl 4-diphosphate into isopentenyl diphosphate (IPP) and dimethylallyl diphosphate (DMAPP); functions in the nonmevalonate isoprenoid biosynthesis pathway
35457	35418	P423_00160	catalyzes production of carbamoyl phosphate from bicarbonate and glutamine in pyrimidine and arginine biosynthesis pathways
71218	71120	araD	catalyzes the isomerization of L-ribulose 5-phosphate to D-xylulose 5-phosphate in the anaerobic catabolism of L-ascorbate; links the arabinose metabolic pathway to the pentose phosphate pathway and allows the bacteria to use arabinose as an energy source
78330	78414	P423_00335	C4-dicarboxylate ABC transporter permease
80297	80311	P423_00345	C4-dicarboxylate ABC transporter permease
83079	83063	thiP	permease; with TbpA and ThiQ functions in transport of thiamine and thiamine pyrophosphate into the cell; repressed in presence of exogenous thiamine
95871	95789	P423_00405	catalyzes the formation of 2-acetolactate from pyruvate, leucine sensitive
98372	98446	upstream of P423_00420
98414	98372	upstream of P423_00420
106304	106318	murD	UDP-N-acetylmuramoylalanine--D-glutamate ligase; involved in peptidoglycan biosynthesis; cytoplasmic; catalyzes the addition of glutamate to the nucleotide precursor UDP-N-acetylmuramoyl-L-alanine during cell wall formation
106320	106306	murD	UDP-N-acetylmuramoylalanine--D-glutamate ligase; involved in peptidoglycan biosynthesis; cytoplasmic; catalyzes the addition of glutamate to the nucleotide precursor UDP-N-acetylmuramoyl-L-alanine during cell wall formation
107777	107791	P423_00460	integral membrane protein involved in stabilizing FstZ ring during cell division
108130	108200	P423_00460	integral membrane protein involved in stabilizing FstZ ring during cell division
109166	109152	murG	N-acetylglucosaminyl transferase; UDP-N-acetylglucosamineâ€”N-acetylmuramyl-(pentapeptide) pyrophosphoryl-undecaprenol N-acetylglucosamine transferase; involved in cell wall formation; inner membrane-associated; last step of peptidoglycan synthesis
111378	111364	ddl	D-alanine--D-alanine ligase; DdlA; DdlB; cytoplasmic; catalyzes the formation of D-alanyl-D-alanine from two D-alanines in peptidoglycan synthesis; there are two forms of this enzyme in Escherichia coli
114437	114451	P423_00490	GTPase; similar structure to tubulin; forms ring-shaped polymers at the site of cell division; other proteins such as FtsA, ZipA, and ZapA, interact with and regulate FtsZ function
114439	114453	P423_00490	GTPase; similar structure to tubulin; forms ring-shaped polymers at the site of cell division; other proteins such as FtsA, ZipA, and ZapA, interact with and regulate FtsZ function
114440	114454	P423_00490	GTPase; similar structure to tubulin; forms ring-shaped polymers at the site of cell division; other proteins such as FtsA, ZipA, and ZapA, interact with and regulate FtsZ function
116799	116813	P423_00500	secretion monitor protein
116810	116796	P423_00500	secretion monitor protein
118103	118118	secA	functions in protein export; can interact with acidic membrane phospholipids and the SecYEG protein complex; binds to preproteins; binds to ATP and undergoes a conformational change to promote membrane insertion of SecA/bound preprotein
118204	118116	secA	functions in protein export; can interact with acidic membrane phospholipids and the SecYEG protein complex; binds to preproteins; binds to ATP and undergoes a conformational change to promote membrane insertion of SecA/bound preprotein
119978	119962	P423_00510	nucleoside triphosphate pyrophosphohydrolase
122995	122955	P423_00530	catalyzes the NADPH-dependent deamination of GMP to inosine monophosphate
124050	124028	P423_00535	type IV pilin biogenesis protein
124471	124530	P423_00535	type IV pilin biogenesis protein
124530	124446	upstream of P423_00535
130441	130395	intergenic region between P423_00565 and P423_00570
139546	139604	aceF	E2 component of pyruvate dehydrogenase multienzyme complex; in Escherichia coli AceF contains three N-terminal lipoyl domains
139607	139593	aceF	E2 component of pyruvate dehydrogenase multienzyme complex; in Escherichia coli AceF contains three N-terminal lipoyl domains
142442	142352	P423_00625	E3 component of pyruvate and 2-oxoglutarate dehydrogenase complex; catalyzes the oxidation of dihydrolipoamide to lipoamide
142886	142900	P423_00630	hypothetical protein
142887	142936	P423_00630	hypothetical protein
142914	142975	P423_00630	hypothetical protein
142939	142914	P423_00630	hypothetical protein
143024	142998	P423_00630	hypothetical protein
143034	143083	P423_00630	hypothetical protein
143416	143430	P423_00630	hypothetical protein
151260	151339	P423_00660	laccase; copper-stimulated phenoloxidase and ferroxidase which may be involved in copper detoxification
157707	157691	P423_00690	PTS sugar transporter subunit IIA
183715	183729	P423_00810	membrane protein
183717	183731	P423_00810	membrane protein
183970	183956	P423_00810	membrane protein
183979	183965	P423_00810	membrane protein
183983	183968	P423_00810	membrane protein
184441	184455	P423_00810	membrane protein
184738	184702	upstream of P423_00815
184812	184827	P423_00815	hypothetical protein
184832	184817	P423_00815	hypothetical protein
186463	186478	P423_00820	involved with the transport of ferrichrome across the outer membrane; binds the ferrichrome-iron ligand and interacts with the TonB protein
189756	189772	P423_00830	Part of the FhuBCD ATP-dependent iron (III) hydroxamate transporter; binds to all hydroxamate siderophores
189759	189773	P423_00830	Part of the FhuBCD ATP-dependent iron (III) hydroxamate transporter; binds to all hydroxamate siderophores
190885	190899	P423_00835	part of the FhuBCD ATP-dependent iron (III) hydroxamate transporter involved in the high-affinity transport of Fe(3+)-ferrichrome
191995	191981	P423_00840	Converts (S)-4-amino-5-oxopentanoate to 5-aminolevulinate during the porphyrin biosynthesis pathway
192021	192007	P423_00840	Converts (S)-4-amino-5-oxopentanoate to 5-aminolevulinate during the porphyrin biosynthesis pathway
192485	192499	P423_00840	Converts (S)-4-amino-5-oxopentanoate to 5-aminolevulinate during the porphyrin biosynthesis pathway
192502	192488	P423_00840	Converts (S)-4-amino-5-oxopentanoate to 5-aminolevulinate during the porphyrin biosynthesis pathway
192700	192686	P423_00840	Converts (S)-4-amino-5-oxopentanoate to 5-aminolevulinate during the porphyrin biosynthesis pathway
200541	200526	P423_00875	protease Do; required at high temperature; degrades damaged proteins
200719	200733	upstream of P423_00875 and P423_00880
200749	200689	P423_00880	regulates the expression of the operons for the enzymes involved in galactarate, glucarate and glycerate utilization
201322	201308	P423_00880	regulates the expression of the operons for the enzymes involved in galactarate, glucarate and glycerate utilization
202138	202123	P423_00885	hypothetical protein
206414	206400	P423_00900	catalyzes the removal of N-terminal amino acids from peptides and arylamides
214077	214091	P423_00940	catalyzes the cleavage of RseA which activates the sigmaE-mediated stress response
214096	214082	P423_00940	catalyzes the cleavage of RseA which activates the sigmaE-mediated stress response
232504	232428	P423_01020	hypothetical protein
232565	232497	P423_01025	lipoprotein involved with copper homeostasis and adhesion
232601	232549	P423_01025	lipoprotein involved with copper homeostasis and adhesion
232604	232590	P423_01025	lipoprotein involved with copper homeostasis and adhesion
232643	232725	P423_01025	lipoprotein involved with copper homeostasis and adhesion
232696	232730	P423_01025	lipoprotein involved with copper homeostasis and adhesion
232989	233005	P423_01025	lipoprotein involved with copper homeostasis and adhesion
233051	233065	P423_01025	lipoprotein involved with copper homeostasis and adhesion
233065	233079	P423_01025	lipoprotein involved with copper homeostasis and adhesion
233076	233062	P423_01025	lipoprotein involved with copper homeostasis and adhesion
233231	233167	P423_01025	lipoprotein involved with copper homeostasis and adhesion
233579	233534	P423_01035	hypothetical protein
233735	233750	P423_01035	hypothetical protein
233740	233754	P423_01035	hypothetical protein
233776	233867	P423_01035	hypothetical protein
233805	233721	P423_01035	hypothetical protein
233884	233901	P423_01035	hypothetical protein
233890	233904	P423_01035	hypothetical protein
246197	246165	P423_01100	TRNA-Asp
246546	246532	dkgB	catalyzes the reduction of 2,5-diketo-D-gluconicacid to 2-keto-L-gulonic acid
246873	246859	dkgB	catalyzes the reduction of 2,5-diketo-D-gluconicacid to 2-keto-L-gulonic acid
246895	246910	dkgB	catalyzes the reduction of 2,5-diketo-D-gluconicacid to 2-keto-L-gulonic acid
249276	249291	P423_01120	S-adenosyl-L-methionine (SAM)-dependent methyltransferase PhcB
253222	253236	P423_01140	ribonuclease H
254447	254462	P423_01150
254452	254438	P423_01150
256532	256613	fadE	functions in fatty acid oxidation; converts acyl-CoA and FAD to FADH2 and delta2-enoyl-CoA
256613	256529	fadE	functions in fatty acid oxidation; converts acyl-CoA and FAD to FADH2 and delta2-enoyl-CoA
257002	257021	fadE	functions in fatty acid oxidation; converts acyl-CoA and FAD to FADH2 and delta2-enoyl-CoA
257026	257010	fadE	functions in fatty acid oxidation; converts acyl-CoA and FAD to FADH2 and delta2-enoyl-CoA
257073	257134	fadE	functions in fatty acid oxidation; converts acyl-CoA and FAD to FADH2 and delta2-enoyl-CoA
257179	257124	fadE	functions in fatty acid oxidation; converts acyl-CoA and FAD to FADH2 and delta2-enoyl-CoA
258287	258273	fadE	functions in fatty acid oxidation; converts acyl-CoA and FAD to FADH2 and delta2-enoyl-CoA
262006	262034	P423_01185	endopeptidase
262038	262001	intergenic region between P423_01185 and P423_01190
262043	262022	intergenic region between P423_01185 and P423_01190
262239	262286	P423_01190	hypothetical protein
262666	262746	P423_01190	hypothetical protein
262735	262827	P423_01190	hypothetical protein
264314	264278	flhA	membrane protein involved in the flagellar export apparatus
264395	264381	flhA	membrane protein involved in the flagellar export apparatus
264422	264447	flhA	membrane protein involved in the flagellar export apparatus
276624	276638	P423_01270	hypothetical protein
297417	297403	P423_01380	flagellar hook protein
312820	312738	P423_01465	gamma-glutamyl kinase
313940	314013	P423_01470	gamma-glutamyl phosphate reductase
314377	314363	P423_01471	gamma-glutamyl phosphate reductase
319510	319524	P423_01495	type I restriction enzyme, R subunit
320386	320401	P423_01496	type I restriction enzyme, R subunit
327106	327121	intergenic region between P423_01530 and P423_01535
327581	327562	P423_01535	hypothetical protein
331127	331195	P423_01550	hypothetical protein
331153	331231	P423_01550	hypothetical protein
331412	331427	P423_01550	hypothetical protein
331420	331406	P423_01550	hypothetical protein
333003	333017	P423_01555	hypothetical protein
333011	333026	P423_01555	hypothetical protein
333604	333590	P423_01560	fimbrillin MatB
333617	333603	P423_01560	fimbrillin MatB
335285	335270	intergenic region between P423_01565 and rpmJ
339142	339128	P423_01590	hypothetical protein
339143	339129	P423_01590	hypothetical protein
339668	339654	P423_01595	LysR family transcriptional regulator
340418	340472	downstream of P423_01595
346304	346290	P423_01615	invasin
347421	347505	P423_01615	invasin
351356	351342	intergenic region between P423_01635 and P423_01640
351362	351347	intergenic region between P423_01635 and P423_01640
353074	353089	P423_01645	AraC family transcriptional regulator
354015	354029	intergenic region between P423_01645 and P423_01650
354019	354033	intergenic region between P423_01645 and P423_01650
396441	396456	P423_01805	lactose/proton symporter; mediates lactose/proton symport through the membrane by utilizing the proton gradient to drive transport of galactosides
422390	422326	P423_01915	beta-lactam binding protein AmpH; this protein has no known enzymatic function
425651	425610	P423_01925	hypothetical protein
426392	426444	upstream of P423_01935
433238	433220	upstream of aroL
434522	434536	P423_01985	hypothetical protein
435472	435456	P423_01995	hypothetical protein
438881	438896	P423_02015	member of the major facilitator superfamily (MFS) of transporters; unknown function; may be associated with transport or processing of arabinose polymers
438917	438852	P423_02015	member of the major facilitator superfamily (MFS) of transporters; unknown function; may be associated with transport or processing of arabinose polymers
439084	439070	P423_02015	member of the major facilitator superfamily (MFS) of transporters; unknown function; may be associated with transport or processing of arabinose polymers
440960	441022	P423_02020	exonuclease subunit SbcC with SbcD cleaves DNA hairpin structures; also has 5' single-strand endonuclease activity
441108	441185	P423_02020	exonuclease subunit SbcC with SbcD cleaves DNA hairpin structures; also has 5' single-strand endonuclease activity
441218	441232	P423_02020	exonuclease subunit SbcC with SbcD cleaves DNA hairpin structures; also has 5' single-strand endonuclease activity
441247	441261	P423_02020	exonuclease subunit SbcC with SbcD cleaves DNA hairpin structures; also has 5' single-strand endonuclease activity
441363	441413	P423_02020	exonuclease subunit SbcC with SbcD cleaves DNA hairpin structures; also has 5' single-strand endonuclease activity
441826	441840	P423_02020	exonuclease subunit SbcC with SbcD cleaves DNA hairpin structures; also has 5' single-strand endonuclease activity
442381	442395	P423_02020	exonuclease subunit SbcC with SbcD cleaves DNA hairpin structures; also has 5' single-strand endonuclease activity
443728	443743	P423_02025	exonuclease subunit SbcD; with SbcC cleaves DNA hairpin structure, also has 5' single-strand endonuclease activity
443767	443690	P423_02025	exonuclease subunit SbcD; with SbcC cleaves DNA hairpin structure, also has 5' single-strand endonuclease activity
445524	445551	phoR	membrane-associated histidine protein kinase that phosphorylates phoB in response to environmental signals as part of the two-component phosphate regulatory system phoR/phoB
446034	446049	phoR	membrane-associated histidine protein kinase that phosphorylates phoB in response to environmental signals as part of the two-component phosphate regulatory system phoR/phoB
446043	446057	phoR	membrane-associated histidine protein kinase that phosphorylates phoB in response to environmental signals as part of the two-component phosphate regulatory system phoR/phoB
446044	446058	phoR	membrane-associated histidine protein kinase that phosphorylates phoB in response to environmental signals as part of the two-component phosphate regulatory system phoR/phoB
449741	449727	P423_02050	maltodextrin glucosidase
449742	449728	P423_02050	maltodextrin glucosidase
456728	456714	P423_02080	preprotein translocase subunit SecF
462322	462306	nusB	Regulates rRNA biosynthesis by transcriptional antitermination
467303	467248	P423_02140	geranyltranstransferase
467314	467300	P423_02140	geranyltranstransferase
467835	467820	P423_02145	catalyzes the bidirectional exonucleolytic cleavage of DNA
469540	469525	P423_02150	catalyzes the conversion of uridine to 4-thiouridinine tRNA; also required for the synthesis of the thiazole moiety
469548	469533	P423_02150	catalyzes the conversion of uridine to 4-thiouridinine tRNA; also required for the synthesis of the thiazole moiety
472951	472937	P423_02170	membrane protein
472953	472939	P423_02170	membrane protein
472955	472941	P423_02170	membrane protein
473857	473843	P423_02175	converts protoheme IX and farnesyl diphosphate to heme O
475446	475432	P423_02190	cytochrome O ubiquinol oxidase
476117	476103	P423_02190	cytochrome O ubiquinol oxidase
476119	476105	P423_02190	cytochrome O ubiquinol oxidase
476120	476106	P423_02190	cytochrome O ubiquinol oxidase
478356	478449	intergenic region between P423_02195 and ampG
478489	478504	intergenic region between P423_02195 and ampG
478507	478492	intergenic region between P423_02195 and ampG
478565	478547	intergenic region between P423_02195 and ampG
482281	482295	P423_02220	trigger factor
484786	484800	clpX	binds and unfolds substrates as part of the ClpXP protease
484787	484801	clpX	binds and unfolds substrates as part of the ClpXP protease
484800	484814	clpX	binds and unfolds substrates as part of the ClpXP protease
484806	484820	clpX	binds and unfolds substrates as part of the ClpXP protease
484819	484803	clpX	binds and unfolds substrates as part of the ClpXP protease
484831	484817	clpX	binds and unfolds substrates as part of the ClpXP protease
484842	484856	clpX	binds and unfolds substrates as part of the ClpXP protease
484845	484859	clpX	binds and unfolds substrates as part of the ClpXP protease
484877	484891	clpX	binds and unfolds substrates as part of the ClpXP protease
484907	484893	clpX	binds and unfolds substrates as part of the ClpXP protease
486580	486524	P423_02235	peptidase
486582	486639	P423_02235	peptidase
509516	509437	P423_02350	multidrug transporter
511046	511032	P423_02350	multidrug transporter
511316	511330	P423_02355	with AcrD and TolC forms a transport system involved in resistance to a number of compounds including lipophilic antibiotics
511318	511340	P423_02355	with AcrD and TolC forms a transport system involved in resistance to a number of compounds including lipophilic antibiotics
515458	515472	P423_02365	hypothetical protein
515461	515475	P423_02365	hypothetical protein
516829	516815	P423_02375	PriC; protein involved in DNA replication; part of the primosome, a protein complex required to restart stalled replication forks; binds the complex formed by PriA, PriB and DNA
517228	517133	P423_02375	PriC; protein involved in DNA replication; part of the primosome, a protein complex required to restart stalled replication forks; binds the complex formed by PriA, PriB and DNA
519295	519281	P423_02390	catalyzes the DNA-template-directed extension of the 3'-end of a DNA strand; the tau chain serves as a scaffold to help in the dimerizaton of the alpha,epsilon and theta core complex; the gamma chain seems to interact with the delta and delta' subunits to transfer the beta subunit on the DNA
523950	523936	adk	adenylate kinase; essential enzyme that recycles AMP in active cells; converts ATP and AMP to two molecules of ADP
523955	523941	adk	adenylate kinase; essential enzyme that recycles AMP in active cells; converts ATP and AMP to two molecules of ADP
523963	523949	adk	adenylate kinase; essential enzyme that recycles AMP in active cells; converts ATP and AMP to two molecules of ADP
525539	525556	P423_02420	acetyl esterase
525554	525568	P423_02420	acetyl esterase
527431	527445	P423_02425	inosine/guanosine kinase; catalyzes the formation of inosine/guanosine monophosphate from inosine or guanosine and ATP
536822	536836	copA	copper exporting ATPase
536844	536828	copA	copper exporting ATPase
539958	539944	P423_02480	glutaminase; atalyzes the formation of glutamate from glutamine
550325	550344	P423_02540	sugar ABC transporter permease
550331	550348	P423_02540	sugar ABC transporter permease
550352	550335	P423_02540	sugar ABC transporter permease
551526	551565	P423_02540	sugar ABC transporter permease
552477	552492	P423_02545	hypothetical protein
552504	552490	P423_02545	hypothetical protein
552508	552522	P423_02545	hypothetical protein
552517	552531	P423_02545	hypothetical protein
552536	552522	P423_02545	hypothetical protein
553219	553179	P423_02545	hypothetical protein
553884	553926	P423_02550	hypothetical protein
553926	553852	P423_02550	hypothetical protein
553930	553944	P423_02550	hypothetical protein
553978	553897	P423_02550	hypothetical protein
554015	553923	P423_02550	hypothetical protein
554033	554063	P423_02550	hypothetical protein
554034	554074	P423_02550	hypothetical protein
554063	554001	P423_02550	hypothetical protein
554079	554034	P423_02550	hypothetical protein
554137	554233	P423_02550	hypothetical protein
554225	554130	P423_02550	hypothetical protein
554293	554195	P423_02550	hypothetical protein
554405	554419	P423_02555	hypothetical protein
554419	554402	P423_02555	hypothetical protein
554445	554510	P423_02555	hypothetical protein
554467	554427	P423_02555	hypothetical protein
554532	554554	P423_02555	hypothetical protein
554549	554563	P423_02555	hypothetical protein
554668	554727	P423_02555	hypothetical protein
554675	554736	P423_02555	hypothetical protein
554736	554668	P423_02555	hypothetical protein
561794	561835	P423_02590	hydroxypyruvate isomerase
572830	572808	P423_02635	multicopy suppressor of dominant negative ftsH mutations; putative acyl-CoA synthetase
577168	577188	intergenic region between P423_02645 and P423_02655
577480	577494	P423_02655	phosphoribosylaminoimidazole carboxylase
577806	577718	P423_02655	phosphoribosylaminoimidazole carboxylase
577811	577887	P423_02655	phosphoribosylaminoimidazole carboxylase
578247	578322	P423_02655	phosphoribosylaminoimidazole carboxylase
578311	578296	P423_02655	phosphoribosylaminoimidazole carboxylase
599126	599213	P423_02760	metal RND transporter; with CusA, CusC and CusF is part of a cation efflux system that mediates resistance to copper and silver
599174	599159	P423_02760	metal RND transporter; with CusA, CusC and CusF is part of a cation efflux system that mediates resistance to copper and silver
604712	604726	P423_02775	miniconductance mechanosensitive channel
604719	604733	P423_02775	miniconductance mechanosensitive channel
610479	610493	P423_02810	MFS transporter
611042	611117	P423_02810	MFS transporter
611122	611199	rbsC	ribose ABC transporter permease; functions to transport ribose at high affinity; forms a complex with RbsA2C2B
611201	611187	rbsC	ribose ABC transporter permease; functions to transport ribose at high affinity; forms a complex with RbsA2C2B
611205	611191	rbsC	ribose ABC transporter permease; functions to transport ribose at high affinity; forms a complex with RbsA2C2B
611329	611343	rbsC	ribose ABC transporter permease; functions to transport ribose at high affinity; forms a complex with RbsA2C2B
611334	611320	rbsC	ribose ABC transporter permease; functions to transport ribose at high affinity; forms a complex with RbsA2C2B
611378	611364	rbsC	ribose ABC transporter permease; functions to transport ribose at high affinity; forms a complex with RbsA2C2B
611454	611536	rbsC	ribose ABC transporter permease; functions to transport ribose at high affinity; forms a complex with RbsA2C2B
611489	611475	rbsC	ribose ABC transporter permease; functions to transport ribose at high affinity; forms a complex with RbsA2C2B
611603	611618	rbsC	ribose ABC transporter permease; functions to transport ribose at high affinity; forms a complex with RbsA2C2B
611610	611624	rbsC	ribose ABC transporter permease; functions to transport ribose at high affinity; forms a complex with RbsA2C2B
611860	611876	rbsC	ribose ABC transporter permease; functions to transport ribose at high affinity; forms a complex with RbsA2C2B
611953	611970	rbsC	ribose ABC transporter permease; functions to transport ribose at high affinity; forms a complex with RbsA2C2B
611970	611950	rbsC	ribose ABC transporter permease; functions to transport ribose at high affinity; forms a complex with RbsA2C2B
612123	612109	rbsC	ribose ABC transporter permease; functions to transport ribose at high affinity; forms a complex with RbsA2C2B
612200	612186	P423_02820	xylose ABC transporter ATP-binding protein; with XylFH is part of the high affinity xylose ABC transporter
612209	612193	P423_02820	xylose ABC transporter ATP-binding protein; with XylFH is part of the high affinity xylose ABC transporter
612233	612247	P423_02820	xylose ABC transporter ATP-binding protein; with XylFH is part of the high affinity xylose ABC transporter
612766	612780	P423_02820	xylose ABC transporter ATP-binding protein; with XylFH is part of the high affinity xylose ABC transporter
612983	612997	P423_02820	xylose ABC transporter ATP-binding protein; with XylFH is part of the high affinity xylose ABC transporter
614915	614899	P423_02830	ABC transporter substrate-binding protein
614916	614902	P423_02830	ABC transporter substrate-binding protein
615175	615189	P423_02830	ABC transporter substrate-binding protein
615201	615185	P423_02830	ABC transporter substrate-binding protein
615268	615254	P423_02830	ABC transporter substrate-binding protein
615276	615262	P423_02830	ABC transporter substrate-binding protein
615401	615415	downstream of glpK
615460	615474	glpK	glycerol kinase; Converts glycerol and ADP to glycerol-3-phosphate and AD
615523	615509	glpK	glycerol kinase; Converts glycerol and ADP to glycerol-3-phosphate and AD
615540	615554	glpK	glycerol kinase; Converts glycerol and ADP to glycerol-3-phosphate and AD
615567	615553	glpK	glycerol kinase; Converts glycerol and ADP to glycerol-3-phosphate and AD
615573	615558	glpK	glycerol kinase; Converts glycerol and ADP to glycerol-3-phosphate and AD
615584	615567	glpK	glycerol kinase; Converts glycerol and ADP to glycerol-3-phosphate and AD
615603	615618	glpK	glycerol kinase; Converts glycerol and ADP to glycerol-3-phosphate and AD
615623	615609	glpK	glycerol kinase; Converts glycerol and ADP to glycerol-3-phosphate and AD
615754	615740	glpK	glycerol kinase; Converts glycerol and ADP to glycerol-3-phosphate and AD
615767	615781	glpK	glycerol kinase; Converts glycerol and ADP to glycerol-3-phosphate and AD
615794	615867	glpK	glycerol kinase; Converts glycerol and ADP to glycerol-3-phosphate and AD
615876	615890	glpK	glycerol kinase; Converts glycerol and ADP to glycerol-3-phosphate and AD
615909	615895	glpK	glycerol kinase; Converts glycerol and ADP to glycerol-3-phosphate and AD
615911	615897	glpK	glycerol kinase; Converts glycerol and ADP to glycerol-3-phosphate and AD
615913	615899	glpK	glycerol kinase; Converts glycerol and ADP to glycerol-3-phosphate and AD
615959	615973	glpK	glycerol kinase; Converts glycerol and ADP to glycerol-3-phosphate and AD
616067	616051	glpK	glycerol kinase; Converts glycerol and ADP to glycerol-3-phosphate and AD
616923	616937	glpK	glycerol kinase; Converts glycerol and ADP to glycerol-3-phosphate and AD
616985	616903	glpK	glycerol kinase; Converts glycerol and ADP to glycerol-3-phosphate and AD
616987	617056	upstream of glpK
617058	617143	upstream of glpK
617827	617843	P423_02840	DeoR family transcriptional regulator
617835	617821	P423_02840	DeoR family transcriptional regulator
617952	617966	P423_02840	DeoR family transcriptional regulator
617970	617984	P423_02840	DeoR family transcriptional regulator
617970	617956	P423_02840	DeoR family transcriptional regulator
617971	617986	P423_02840	DeoR family transcriptional regulator
618127	618142	P423_02840	DeoR family transcriptional regulator
618417	618466	intergenic region between P423_02840 and P423_02845
618720	618651	P423_02845	transketolase
618784	618770	P423_02845	transketolase
619428	619413	P423_02845	transketolase
619466	619481	P423_02850	transketolase
619469	619484	P423_02850	transketolase
619507	619521	P423_02850	transketolase
619511	619525	P423_02850	transketolase
619633	619619	P423_02850	transketolase
619662	619676	P423_02850	transketolase
619678	619664	P423_02850	transketolase
619741	619756	P423_02850	transketolase
619743	619759	P423_02850	transketolase
620517	620427	P423_02855	4'-phosphopantetheinyl transferase
622231	622209	P423_02860	Fep; Cbt; Cbr; FeuB; FepA; PfeA; IroN; BfeA; outer membrane receptor of ferric enterobactin and colicins B and D; interacts with the TonB-ExbBD complex which catalyzes the translocation of the siderophore to the periplasmic space
622419	622332	P423_02860	Fep; Cbt; Cbr; FeuB; FepA; PfeA; IroN; BfeA; outer membrane receptor of ferric enterobactin and colicins B and D; interacts with the TonB-ExbBD complex which catalyzes the translocation of the siderophore to the periplasmic space
622559	622462	P423_02860	Fep; Cbt; Cbr; FeuB; FepA; PfeA; IroN; BfeA; outer membrane receptor of ferric enterobactin and colicins B and D; interacts with the TonB-ExbBD complex which catalyzes the translocation of the siderophore to the periplasmic space
628467	628481	entF	enterobactin synthase subunit F; with EntB, EntD, and EntE forms the multienzyme complex enterobactin synthase; EntF is the serine activating enzyme which catalyzes the formation of the amide and ester bonds of the cyclic enterobactin
628557	628484	entF	enterobactin synthase subunit F; with EntB, EntD, and EntE forms the multienzyme complex enterobactin synthase; EntF is the serine activating enzyme which catalyzes the formation of the amide and ester bonds of the cyclic enterobactin
631312	631297	P423_02890	iron-enterobactin transporter permease; with FepBCD is involved in the transport of ferric enterobactin
631318	631304	P423_02890	iron-enterobactin transporter permease; with FepBCD is involved in the transport of ferric enterobactin
640716	640731	P423_02935	carbon starvation protein A
640728	640746	P423_02935	carbon starvation protein A
641219	641233	P423_02935	carbon starvation protein A
641220	641235	P423_02935	carbon starvation protein A
643067	643081	P423_02940	hypothetical protein
643084	643070	P423_02940	hypothetical protein
664733	664748	dcuC	C4-dicarboxylate ABC transporter; responsible for the transport of C4-dicarboxylates during anaerobic growth
665616	665631	intergenic region between dcuC and pagP
665619	665633	intergenic region between dcuC and pagP
665627	665641	intergenic region between dcuC and pagP
665642	665628	intergenic region between dcuC and pagP
665823	665837	intergenic region between dcuC and pagP
667383	667397	P423_03070	hydrolase
671776	671798	P423_03100	D-alanyl-D-alanine carboxypeptidase; penicillin-binding protein 5; removes C-terminal D-alanyl residues from sugar-peptide cell wall precursors
671851	671865	P423_03100	D-alanyl-D-alanine carboxypeptidase; penicillin-binding protein 5; removes C-terminal D-alanyl residues from sugar-peptide cell wall precursors
671885	671806	P423_03100	D-alanyl-D-alanine carboxypeptidase; penicillin-binding protein 5; removes C-terminal D-alanyl residues from sugar-peptide cell wall precursors
679658	679672	holA	DNA polymerase III subunit delta; required for the assembly and function of the DNAX complex which is required for the assembly of the beta subunit onto primed DNA
679661	679675	holA	DNA polymerase III subunit delta; required for the assembly and function of the DNAX complex which is required for the assembly of the beta subunit onto primed DNA
679662	679647	holA	DNA polymerase III subunit delta; required for the assembly and function of the DNAX complex which is required for the assembly of the beta subunit onto primed DNA
679671	679656	holA	DNA polymerase III subunit delta; required for the assembly and function of the DNAX complex which is required for the assembly of the beta subunit onto primed DNA
686432	686506	downstream of P423_03170
686437	686422	downstream of P423_03170
686519	686533	downstream of P423_03170
686571	686585	downstream of P423_03170
686761	686746	intergenic region between P423_03170 and P423_03175
700581	700633	P423_03235	(dimethylallyl)adenosine tRNA methylthiotransferase; catalyzes the formation of 2-methylthio-N6-(dimethylallyl)adenosine (ms(2)i(6)A) at position 37 in tRNAs that read codons beginning with uridine from N6-(dimethylallyl)adenosine (i(6)A)
700621	700607	P423_03235	(dimethylallyl)adenosine tRNA methylthiotransferase; catalyzes the formation of 2-methylthio-N6-(dimethylallyl)adenosine (ms(2)i(6)A) at position 37 in tRNAs that read codons beginning with uridine from N6-(dimethylallyl)adenosine (i(6)A)
700630	700615	P423_03235	(dimethylallyl)adenosine tRNA methylthiotransferase; catalyzes the formation of 2-methylthio-N6-(dimethylallyl)adenosine (ms(2)i(6)A) at position 37 in tRNAs that read codons beginning with uridine from N6-(dimethylallyl)adenosine (i(6)A)
701259	701244	P423_03235	(dimethylallyl)adenosine tRNA methylthiotransferase; catalyzes the formation of 2-methylthio-N6-(dimethylallyl)adenosine (ms(2)i(6)A) at position 37 in tRNAs that read codons beginning with uridine from N6-(dimethylallyl)adenosine (i(6)A)
701317	701247	P423_03235	(dimethylallyl)adenosine tRNA methylthiotransferase; catalyzes the formation of 2-methylthio-N6-(dimethylallyl)adenosine (ms(2)i(6)A) at position 37 in tRNAs that read codons beginning with uridine from N6-(dimethylallyl)adenosine (i(6)A)
701600	701586	P423_03235	(dimethylallyl)adenosine tRNA methylthiotransferase; catalyzes the formation of 2-methylthio-N6-(dimethylallyl)adenosine (ms(2)i(6)A) at position 37 in tRNAs that read codons beginning with uridine from N6-(dimethylallyl)adenosine (i(6)A)
712755	712740	P423_03310	phosphoenolpyruvate-dependent sugar phosphotransferase system; catalyzes the phosphorylation of incoming sugar substrates concomitant with their translocation across the cell membrane
712758	712744	P423_03310	phosphoenolpyruvate-dependent sugar phosphotransferase system; catalyzes the phosphorylation of incoming sugar substrates concomitant with their translocation across the cell membrane
712769	712755	P423_03310	phosphoenolpyruvate-dependent sugar phosphotransferase system; catalyzes the phosphorylation of incoming sugar substrates concomitant with their translocation across the cell membrane
725342	725430	chiP	chitoporin; outer membrane porin involved in the transport of chitooligosaccharide
734861	734847	P423_03415	ornithine decarboxylase
735871	735852	P423_03420	transcriptional regulator; response regulator in two-component regulatory system with KdpD; regulates the kdp operon involved in potassium transport
735876	735862	P423_03420	transcriptional regulator; response regulator in two-component regulatory system with KdpD; regulates the kdp operon involved in potassium transport
735933	735919	P423_03420	transcriptional regulator; response regulator in two-component regulatory system with KdpD; regulates the kdp operon involved in potassium transport
735934	735920	P423_03420	transcriptional regulator; response regulator in two-component regulatory system with KdpD; regulates the kdp operon involved in potassium transport
740024	740070	P423_03435	potassium-transporting ATPase subunit B; One of the components of the high-affinity ATP-driven potassium transport (or KDP) system, which catalyzes the hydrolysis of ATP coupled with the exchange of hydrogen and potassium ions
740081	740066	P423_03435	potassium-transporting ATPase subunit B; One of the components of the high-affinity ATP-driven potassium transport (or KDP) system, which catalyzes the hydrolysis of ATP coupled with the exchange of hydrogen and potassium ions
740141	740169	P423_03435	potassium-transporting ATPase subunit B; One of the components of the high-affinity ATP-driven potassium transport (or KDP) system, which catalyzes the hydrolysis of ATP coupled with the exchange of hydrogen and potassium ions
740175	740153	P423_03435	potassium-transporting ATPase subunit B; One of the components of the high-affinity ATP-driven potassium transport (or KDP) system, which catalyzes the hydrolysis of ATP coupled with the exchange of hydrogen and potassium ions
740211	740156	P423_03435	potassium-transporting ATPase subunit B; One of the components of the high-affinity ATP-driven potassium transport (or KDP) system, which catalyzes the hydrolysis of ATP coupled with the exchange of hydrogen and potassium ions
740227	740210	P423_03435	potassium-transporting ATPase subunit B; One of the components of the high-affinity ATP-driven potassium transport (or KDP) system, which catalyzes the hydrolysis of ATP coupled with the exchange of hydrogen and potassium ions
740228	740211	P423_03435	potassium-transporting ATPase subunit B; One of the components of the high-affinity ATP-driven potassium transport (or KDP) system, which catalyzes the hydrolysis of ATP coupled with the exchange of hydrogen and potassium ions
740409	740390	P423_03435	potassium-transporting ATPase subunit B; One of the components of the high-affinity ATP-driven potassium transport (or KDP) system, which catalyzes the hydrolysis of ATP coupled with the exchange of hydrogen and potassium ions
743545	743559	intergenic region between kdpF and P423_03450
743580	743554	intergenic region between kdpF and P423_03450
743582	743634	intergenic region between kdpF and P423_03450
743634	743596	intergenic region between kdpF and P423_03450
745356	745370	P423_03460	deoxyribodipyrimidine photolyase; UV-induced DNA repair; converts cyclobutane-type pyrimidine dimers created during exposure to UV ratiation to monomers; light dependent
745360	745374	P423_03460	deoxyribodipyrimidine photolyase; UV-induced DNA repair; converts cyclobutane-type pyrimidine dimers created during exposure to UV ratiation to monomers; light dependent
749705	749654	P423_03480	hypothetical protein
752594	752608	P423_03495	AbrB family transcriptional regulator
752595	752609	P423_03495	AbrB family transcriptional regulator
752729	752713	P423_03495	AbrB family transcriptional regulator
752859	752893	downstream of P423_03500
752865	752851	downstream of P423_03500
752982	752908	P423_03500	GntR family transcriptional regulator
753013	752997	P423_03500	GntR family transcriptional regulator
753084	753100	P423_03500	GntR family transcriptional regulator
753165	753180	P423_03500	GntR family transcriptional regulator
753239	753254	P423_03500	GntR family transcriptional regulator
753255	753241	P423_03500	GntR family transcriptional regulator
753289	753308	P423_03500	GntR family transcriptional regulator
753297	753283	P423_03500	GntR family transcriptional regulator
753380	753394	P423_03500	GntR family transcriptional regulator
753501	753487	P423_03500	GntR family transcriptional regulator
753842	753880	P423_03505	demethylmenaquinone methyltransferase
754290	754304	P423_03505	demethylmenaquinone methyltransferase
754311	754296	P423_03505	demethylmenaquinone methyltransferase
754323	754384	P423_03505	demethylmenaquinone methyltransferase
754371	754385	P423_03505	demethylmenaquinone methyltransferase
755663	755761	P423_03515	3-oxoacyl-ACP reductase
755824	755838	P423_03515	3-oxoacyl-ACP reductase
755829	755814	P423_03515	3-oxoacyl-ACP reductase
755836	755822	P423_03515	3-oxoacyl-ACP reductase
755994	756009	P423_03515	3-oxoacyl-ACP reductase
756138	756152	P423_03515	3-oxoacyl-ACP reductase
756253	756267	P423_03515	3-oxoacyl-ACP reductase
756670	756656	P423_03520	hydrolase
756707	756722	P423_03525	hydrolase
756798	756861	P423_03525	hydrolase
756861	756780	P423_03525	hydrolase
756862	756877	P423_03525	hydrolase
756923	756937	P423_03525	hydrolase
757298	757312	P423_03525	hydrolase
757315	757301	P423_03525	hydrolase
757355	757372	P423_03525	hydrolase
757935	757950	P423_03530	C4-dicarboxylate ABC transporter
757937	757951	P423_03530	C4-dicarboxylate ABC transporter
758197	758211	P423_03530	C4-dicarboxylate ABC transporter
758426	758440	P423_03530	C4-dicarboxylate ABC transporter
758433	758419	P423_03530	C4-dicarboxylate ABC transporter
758482	758497	P423_03530	C4-dicarboxylate ABC transporter
758504	758488	P423_03530	C4-dicarboxylate ABC transporter
759094	759108	P423_03535	C4-dicarboxylate ABC transporter permease
759095	759109	P423_03535	C4-dicarboxylate ABC transporter permease
759096	759110	P423_03535	C4-dicarboxylate ABC transporter permease
759106	759120	P423_03535	C4-dicarboxylate ABC transporter permease
759141	759155	P423_03535	C4-dicarboxylate ABC transporter permease
759188	759174	P423_03535	C4-dicarboxylate ABC transporter permease
759210	759226	P423_03535	C4-dicarboxylate ABC transporter permease
759217	759231	P423_03535	C4-dicarboxylate ABC transporter permease
759312	759326	P423_03535	C4-dicarboxylate ABC transporter permease
759323	759309	P423_03535	C4-dicarboxylate ABC transporter permease
759334	759320	P423_03535	C4-dicarboxylate ABC transporter permease
759350	759335	P423_03535	C4-dicarboxylate ABC transporter permease
759353	759367	P423_03535	C4-dicarboxylate ABC transporter permease
759428	759450	P423_03540	C4-dicarboxylate ABC transporter
759550	759566	P423_03540	C4-dicarboxylate ABC transporter
759607	759623	P423_03540	C4-dicarboxylate ABC transporter
759612	759628	P423_03540	C4-dicarboxylate ABC transporter
759701	759715	P423_03540	C4-dicarboxylate ABC transporter
759764	759739	P423_03540	C4-dicarboxylate ABC transporter
759817	759781	P423_03540	C4-dicarboxylate ABC transporter
760178	760192	P423_03540	C4-dicarboxylate ABC transporter
760186	760172	P423_03540	C4-dicarboxylate ABC transporter
760269	760253	P423_03540	C4-dicarboxylate ABC transporter
760377	760363	P423_03540	C4-dicarboxylate ABC transporter
760447	760493	P423_03540	C4-dicarboxylate ABC transporter
760511	760526	P423_03540	C4-dicarboxylate ABC transporter
760522	760508	P423_03540	C4-dicarboxylate ABC transporter
760622	760597	P423_03540	C4-dicarboxylate ABC transporter
760650	760664	P423_03540	C4-dicarboxylate ABC transporter
760666	760680	P423_03540	C4-dicarboxylate ABC transporter
760690	760704	P423_03540	C4-dicarboxylate ABC transporter
760722	760707	P423_03540	C4-dicarboxylate ABC transporter
760728	760714	downstream of P423_03540; upstream of gltA
760732	760718	downstream of P423_03540; upstream of gltA
760790	760862	gltA	type II citrate synthase; type II enzyme; in Escherichia coli this enzyme forms a trimer of dimers which is allosterically inhibited by NADH and competitively inhibited by alpha-ketoglutarate
761437	761403	gltA	type II citrate synthase; type II enzyme; in Escherichia coli this enzyme forms a trimer of dimers which is allosterically inhibited by NADH and competitively inhibited by alpha-ketoglutarate
768751	768737	P423_03570	2-oxoglutarate dehydrogenase E1
771791	771776	P423_03585	succinyl-CoA synthetase subunit alpha; Catalyzes the only substrate-level phosphorylation in the TCA cycle
772201	772187	P423_03585	succinyl-CoA synthetase subunit alpha; Catalyzes the only substrate-level phosphorylation in the TCA cycle
772389	772403	P423_03585	succinyl-CoA synthetase subunit alpha; Catalyzes the only substrate-level phosphorylation in the TCA cycle
772685	772766	P423_03590	XRE family transcriptional regulator; regulates the succiny-lCoA synthetase operon
772766	772705	P423_03590	XRE family transcriptional regulator; regulates the succiny-lCoA synthetase operon
772880	772789	P423_03590	XRE family transcriptional regulator; regulates the succiny-lCoA synthetase operon
772887	772872	P423_03590	XRE family transcriptional regulator; regulates the succiny-lCoA synthetase operon
772920	772904	P423_03590	XRE family transcriptional regulator; regulates the succiny-lCoA synthetase operon
772929	772915	P423_03590	XRE family transcriptional regulator; regulates the succiny-lCoA synthetase operon
772972	772957	P423_03590	XRE family transcriptional regulator; regulates the succiny-lCoA synthetase operon
772993	772978	P423_03590	XRE family transcriptional regulator; regulates the succiny-lCoA synthetase operon
772997	772983	P423_03590	XRE family transcriptional regulator; regulates the succiny-lCoA synthetase operon
773003	773017	P423_03590	XRE family transcriptional regulator; regulates the succiny-lCoA synthetase operon
773004	772990	P423_03590	XRE family transcriptional regulator; regulates the succiny-lCoA synthetase operon
773012	773026	P423_03590	XRE family transcriptional regulator; regulates the succiny-lCoA synthetase operon
773030	773046	P423_03590	XRE family transcriptional regulator; regulates the succiny-lCoA synthetase operon
773136	773150	P423_03590	XRE family transcriptional regulator; regulates the succiny-lCoA synthetase operon
773220	773234	P423_03590	XRE family transcriptional regulator; regulates the succiny-lCoA synthetase operon
773221	773164	P423_03590	XRE family transcriptional regulator; regulates the succiny-lCoA synthetase operon
773236	773264	P423_03590	XRE family transcriptional regulator; regulates the succiny-lCoA synthetase operon
773260	773276	P423_03590	XRE family transcriptional regulator; regulates the succiny-lCoA synthetase operon
773367	773353	intergenic region between P423_03590 and P423_03595
773376	773393	intergenic region between P423_03590 and P423_03595
773396	773410	intergenic region between P423_03590 and P423_03595
773411	773389	intergenic region between P423_03590 and P423_03595
773452	773466	P423_03595	PTS fructose transporter subunit IIB; FrwB with FrwC, FrwD and PtsA forms a PEP-dependent sugar phosphotransferase system (PTS) permease which may phosphorylate and transport sugars into the cell; cytoplasmic protein that interacts with complex EIIA
773459	773485	P423_03595	PTS fructose transporter subunit IIB; FrwB with FrwC, FrwD and PtsA forms a PEP-dependent sugar phosphotransferase system (PTS) permease which may phosphorylate and transport sugars into the cell; cytoplasmic protein that interacts with complex EIIA
773673	773687	P423_03595	PTS fructose transporter subunit IIB; FrwB with FrwC, FrwD and PtsA forms a PEP-dependent sugar phosphotransferase system (PTS) permease which may phosphorylate and transport sugars into the cell; cytoplasmic protein that interacts with complex EIIA
773692	773677	P423_03595	PTS fructose transporter subunit IIB; FrwB with FrwC, FrwD and PtsA forms a PEP-dependent sugar phosphotransferase system (PTS) permease which may phosphorylate and transport sugars into the cell; cytoplasmic protein that interacts with complex EIIA
773789	773804	P423_03595	PTS fructose transporter subunit IIB; FrwB with FrwC, FrwD and PtsA forms a PEP-dependent sugar phosphotransferase system (PTS) permease which may phosphorylate and transport sugars into the cell; cytoplasmic protein that interacts with complex EIIA
773791	773805	P423_03595	PTS fructose transporter subunit IIB; FrwB with FrwC, FrwD and PtsA forms a PEP-dependent sugar phosphotransferase system (PTS) permease which may phosphorylate and transport sugars into the cell; cytoplasmic protein that interacts with complex EIIA
773796	773810	P423_03595	PTS fructose transporter subunit IIB; FrwB with FrwC, FrwD and PtsA forms a PEP-dependent sugar phosphotransferase system (PTS) permease which may phosphorylate and transport sugars into the cell; cytoplasmic protein that interacts with complex EIIA
773797	773811	P423_03595	PTS fructose transporter subunit IIB; FrwB with FrwC, FrwD and PtsA forms a PEP-dependent sugar phosphotransferase system (PTS) permease which may phosphorylate and transport sugars into the cell; cytoplasmic protein that interacts with complex EIIA
773824	773808	P423_03595	PTS fructose transporter subunit IIB; FrwB with FrwC, FrwD and PtsA forms a PEP-dependent sugar phosphotransferase system (PTS) permease which may phosphorylate and transport sugars into the cell; cytoplasmic protein that interacts with complex EIIA
773837	773821	P423_03595	PTS fructose transporter subunit IIB; FrwB with FrwC, FrwD and PtsA forms a PEP-dependent sugar phosphotransferase system (PTS) permease which may phosphorylate and transport sugars into the cell; cytoplasmic protein that interacts with complex EIIA
773849	773863	P423_03595	PTS fructose transporter subunit IIB; FrwB with FrwC, FrwD and PtsA forms a PEP-dependent sugar phosphotransferase system (PTS) permease which may phosphorylate and transport sugars into the cell; cytoplasmic protein that interacts with complex EIIA
773857	773842	P423_03595	PTS fructose transporter subunit IIB; FrwB with FrwC, FrwD and PtsA forms a PEP-dependent sugar phosphotransferase system (PTS) permease which may phosphorylate and transport sugars into the cell; cytoplasmic protein that interacts with complex EIIA
773958	773972	P423_03595	PTS fructose transporter subunit IIB; FrwB with FrwC, FrwD and PtsA forms a PEP-dependent sugar phosphotransferase system (PTS) permease which may phosphorylate and transport sugars into the cell; cytoplasmic protein that interacts with complex EIIA
779736	779751	P423_03610	hypothetical protein
780601	780585	intergenic region beteween P423_03610 and P423_03615
780602	780586	intergenic region beteween P423_03610 and P423_03615
780631	780617	intergenic region beteween P423_03610 and P423_03615
780790	780805	intergenic region beteween P423_03610 and P423_03615
782775	782790	P423_03620	cytochrome BD oxidase subunit II
782777	782791	P423_03620	cytochrome BD oxidase subunit II
786566	786475	tolA	cell envelope integrity inner membrane protein TolA; inner membrane component of 7 member Tol-Pal envelope-spanning complex; involved in maintaining cell envelope integrity; utilized by colicins and filamentous phages for import
789538	789523	P423_03665	tol-pal system protein YbgF; periplasmic protein that interacts with TolA; the tol-pal system is probably involved in maintaining cell envelope integrity
790790	790862	P423_03700	tRNA-Lys
790870	790922	intergenic region between P423_03665 and P423_03705
790883	790845	intergenic region between P423_03665 and P423_03705
791183	791199	P423_03705	quinolinate synthetase; 3 different subfamilies; catalyzes the formation of quinolinate from iminoaspartate and dihydroxyacetone phosphate
791187	791201	P423_03705	quinolinate synthetase; 3 different subfamilies; catalyzes the formation of quinolinate from iminoaspartate and dihydroxyacetone phosphate
791204	791190	P423_03705	quinolinate synthetase; 3 different subfamilies; catalyzes the formation of quinolinate from iminoaspartate and dihydroxyacetone phosphate
794210	794264	P423_03720	hypothetical protein
795026	795088	P423_03725	phospho-2-dehydro-3-deoxyheptonate aldolase; catalyzes the formation of 3-deoxy-D-arabino-hept-2-ulosonate 7 phosphate from phosphoenolpyruvate and D-erythrose 4-phosphate, phenylalanine sensitive
795177	795191	P423_03725	phospho-2-dehydro-3-deoxyheptonate aldolase; catalyzes the formation of 3-deoxy-D-arabino-hept-2-ulosonate 7 phosphate from phosphoenolpyruvate and D-erythrose 4-phosphate, phenylalanine sensitive
795178	795192	P423_03725	phospho-2-dehydro-3-deoxyheptonate aldolase; catalyzes the formation of 3-deoxy-D-arabino-hept-2-ulosonate 7 phosphate from phosphoenolpyruvate and D-erythrose 4-phosphate, phenylalanine sensitive
795194	795180	P423_03725	phospho-2-dehydro-3-deoxyheptonate aldolase; catalyzes the formation of 3-deoxy-D-arabino-hept-2-ulosonate 7 phosphate from phosphoenolpyruvate and D-erythrose 4-phosphate, phenylalanine sensitive
796967	796981	galM	galactose-1-epimerase; mutarotase; catalyzes the conversion of beta-galactose to the alpha-anomer; links the metabolism of lactose and galactose
800414	800428	P423_03750	UDP-galactose-4-epimerase
800419	800403	P423_03750	UDP-galactose-4-epimerase
800457	800443	P423_03750	UDP-galactose-4-epimerase
801361	801329	P423_03755	molybdenum ABC transporter ATP-binding protein; contains 2 ATP-binding cassettes; involved in the transport of molybdenum
803268	803282	P423_03760	transcriptional regulator; represses the modABCD operon and activates the moaABCD and napFDAGHBC operons
806053	806068	modC	molybdate ABC transporter ATP-binding protein; Part of the ABC transporter complex modABC involved in molybdenum import
806434	806449	modC	molybdate ABC transporter ATP-binding protein; Part of the ABC transporter complex modABC involved in molybdenum import
806545	806560	modC	molybdate ABC transporter ATP-binding protein; Part of the ABC transporter complex modABC involved in molybdenum import
820383	820368	P423_03840	8-amino-7-oxononanoate synthase; catalyzes the formation of 8-amino-7-oxononanoate from 6-carboxyhexanoyl CoA and L-alanine
822169	822153	intergenic region between bioD and P423_03855
822713	822735	P423_03855	excinuclease ABC subunit B; The UvrABC repair system catalyzes the recognition and processing of DNA lesions. The beta-hairpin of the Uvr-B subunit is inserted between the strands, where it probes for the presence of a lesion
822849	822835	P423_03855	excinuclease ABC subunit B; The UvrABC repair system catalyzes the recognition and processing of DNA lesions. The beta-hairpin of the Uvr-B subunit is inserted between the strands, where it probes for the presence of a lesion
825984	825969	moaA	molybdenum cofactor biosynthesis protein A; ogether with moaC, is involved in the conversion of a guanosine derivative (GXP) into molybdopterin precursor Z
826279	826242	moaA	molybdenum cofactor biosynthesis protein A; ogether with moaC, is involved in the conversion of a guanosine derivative (GXP) into molybdopterin precursor Z
826615	826578	moaA	molybdenum cofactor biosynthesis protein A; ogether with moaC, is involved in the conversion of a guanosine derivative (GXP) into molybdopterin precursor Z
826699	826713	moaA	molybdenum cofactor biosynthesis protein A; ogether with moaC, is involved in the conversion of a guanosine derivative (GXP) into molybdopterin precursor Z
827802	827891	moaC	molybdenum cofactor biosynthesis protein MoaC; along with MoaA is involved in conversion of a guanosine derivative into molybdopterin precursor Z; involved in molybdenum cofactor biosynthesis
827983	827969	moaD	molybdopterin synthase small subunit; catalyzes the conversion of molybdopterin precursor Z into molybdopterin
832010	832024	P423_03910	cardiolipin synthase 2
832010	831996	P423_03910	cardiolipin synthase 2
832290	832311	P423_03910	cardiolipin synthase 2
832307	832291	P423_03910	cardiolipin synthase 2
832506	832520	P423_03910	cardiolipin synthase 2
832647	832699	P423_03915	hypothetical protein
832701	832789	P423_03915	hypothetical protein
832868	832854	P423_03915	hypothetical protein
835943	836001	P423_03930	membrane protein
835992	835937	P423_03930	membrane protein
836910	836982	P423_03935	multidrug ABC transporter ATP-binding protein
839823	839806	P423_03950	RNA helicase; this helicase is not essential for cell growth
839824	839808	P423_03950	RNA helicase; this helicase is not essential for cell growth
839827	839813	P423_03950	RNA helicase; this helicase is not essential for cell growth
839828	839814	P423_03950	RNA helicase; this helicase is not essential for cell growth
840601	840587	P423_03950	RNA helicase; this helicase is not essential for cell growth
841041	841098	P423_03955	hypothetical protein
841081	841110	P423_03955	hypothetical protein
841105	841050	P423_03955	hypothetical protein
843451	843466	dinG	ATP-dependent DNA helicase DinG; helicase involved in DNA repair and perhaps also replication
845987	845970	P423_03975	dehydrogenase
848418	848434	P423_03995	catecholate siderophore receptor Fiu; Fiu; YbiL; porin involved in the uptake of iron complexed with catecholate siderophores
848424	848439	P423_03995	catecholate siderophore receptor Fiu; Fiu; YbiL; porin involved in the uptake of iron complexed with catecholate siderophores
848440	848426	P423_03995	catecholate siderophore receptor Fiu; Fiu; YbiL; porin involved in the uptake of iron complexed with catecholate siderophores
849109	849123	P423_03995	catecholate siderophore receptor Fiu; Fiu; YbiL; porin involved in the uptake of iron complexed with catecholate siderophores
849110	849124	P423_03995	catecholate siderophore receptor Fiu; Fiu; YbiL; porin involved in the uptake of iron complexed with catecholate siderophores
850561	850576	intergenic region between P423_04000 and P423_04005
850585	850569	intergenic region between P423_04000 and P423_04005
850598	850613	intergenic region between P423_04000 and P423_04005
850619	850602	intergenic region between P423_04000 and P423_04005
853940	853981	intergenic region between P423_04000 and P423_04005
857298	857231	intergenic region between P423_04030 and P423_04035
857562	857576	P423_04035	threonine transporter RhtB
865370	865419	P423_04070	heme ABC transporter ATP-binding protein
866020	866005	P423_04080	sugar phosphatase
895837	895851	P423_04205	transporter
898096	898183	P423_04225	nitroreductase A; NADPH-dependent; oxygen-insensitive; catalyzes the reduction of nitroaromatic compounds
898199	898213	P423_04225	nitroreductase A; NADPH-dependent; oxygen-insensitive; catalyzes the reduction of nitroaromatic compounds
898256	898185	P423_04225	nitroreductase A; NADPH-dependent; oxygen-insensitive; catalyzes the reduction of nitroaromatic compounds
900653	900639	P423_04240	putrescine/spermidine ABC transporter substrate-binding protein
901656	901675	P423_04240	putrescine/spermidine ABC transporter substrate-binding protein
901737	901663	P423_04240	putrescine/spermidine ABC transporter substrate-binding protein
905763	905749	rumB	23S rRNA methyltransferase
910173	910249	P423_04290	amino acid ABC transporter ATP-binding protein
911986	911972	P423_04305	N-acetylmuramoyl-L-alanine amidase; catalyzes the cleavage of the bond between muamic acid and l-alanine
913575	913589	P423_04315	hypothetical protein
913595	913581	P423_04315	hypothetical protein
913661	913675	P423_04315	hypothetical protein
914296	914310	P423_04315	hypothetical protein
914602	914587	P423_04315	hypothetical protein
914656	914642	P423_04315	hypothetical protein
914754	914841	P423_04315	hypothetical protein
915352	915336	P423_04320	threonine aldolase; low- specificity; catalyzes the formation of acetaldehyde and glycine from L-threonine; acts on L-threonine, L-allo-threonine, L-threo-phenylserine, and L-erythro-phenylserine
915727	915800	P423_04320	threonine aldolase; low- specificity; catalyzes the formation of acetaldehyde and glycine from L-threonine; acts on L-threonine, L-allo-threonine, L-threo-phenylserine, and L-erythro-phenylserine
916096	916112	P423_04325	pyruvate dehydrogenase; catalyzes the formation of acetate from pyruvate
916231	916265	P423_04325	pyruvate dehydrogenase; catalyzes the formation of acetate from pyruvate
916270	916256	P423_04325	pyruvate dehydrogenase; catalyzes the formation of acetate from pyruvate
916274	916260	P423_04325	pyruvate dehydrogenase; catalyzes the formation of acetate from pyruvate
917742	917756	P423_04330	oxidoreductase
917785	917771	P423_04330	oxidoreductase
920132	920118	P423_04335	hydroxylamine reductase
921217	921203	P423_04340	membrane protein
921600	921615	intergenic region between P423_04345 and P423_04350
921626	921599	intergenic region between P423_04345 and P423_04350
927186	927172	P423_04375	macrolide ABC transporter ATP-binding protein; with MacA is involved in the export of macrolide
928003	927918	P423_04375	macrolide ABC transporter ATP-binding protein; with MacA is involved in the export of macrolide
928096	928110	P423_04375	macrolide ABC transporter ATP-binding protein; with MacA is involved in the export of macrolide
928100	928114	P423_04375	macrolide ABC transporter ATP-binding protein; with MacA is involved in the export of macrolide
928104	928090	P423_04375	macrolide ABC transporter ATP-binding protein; with MacA is involved in the export of macrolide
929900	929886	P423_04390	ATP-dependent Clp protease ATP-binding protein
930317	930283	P423_04390	ATP-dependent Clp protease ATP-binding protein
933232	933295	aat	leucyltransferase; phenylalanyltransferse; functions in the N-end rule pathway; transfers Leu, Phe, Met, from aminoacyl-tRNAs to N-terminal of proteins with Arg or Lys
933254	933239	aat	leucyltransferase; phenylalanyltransferse; functions in the N-end rule pathway; transfers Leu, Phe, Met, from aminoacyl-tRNAs to N-terminal of proteins with Arg or Lys
934521	934535	P423_04410	glutathione ABC transporter ATP-binding protein; in Escherichia coli the CydCD ABC transporter exports cysteine and glutathione into the periplasm in order to maintain redox balance; important for cytochrome bd and c
934699	934714	P423_04410	glutathione ABC transporter ATP-binding protein; in Escherichia coli the CydCD ABC transporter exports cysteine and glutathione into the periplasm in order to maintain redox balance; important for cytochrome bd and c
935413	935346	P423_04410	glutathione ABC transporter ATP-binding protein; in Escherichia coli the CydCD ABC transporter exports cysteine and glutathione into the periplasm in order to maintain redox balance; important for cytochrome bd and c
936402	936495	P423_04415	glutathione ABC transporter ATP-binding protein; in Escherichia coli the CydCD ABC transporter exports cysteine and glutathione into the periplasm in order to maintain redox balance; important for cytochrome bd and c
940763	940678	P423_04430	cell division protein FtsK; DNA-binding membrane protein required for chromosome resolution and partitioning
940764	940778	P423_04430	cell division protein FtsK; DNA-binding membrane protein required for chromosome resolution and partitioning
942194	942209	P423_04430	cell division protein FtsK; DNA-binding membrane protein required for chromosome resolution and partitioning
942219	942189	P423_04430	cell division protein FtsK; DNA-binding membrane protein required for chromosome resolution and partitioning
946981	947045	P423_04445	seryl-tRNA synthetase
988078	988063	P423_04705	dimethyl sulfoxide reductase subunit A
992764	992749	pflA	pyruvate formate lyase-activating protein; activates pyruvate formate-lyase 1 under anaerobic conditions
997129	997144	P423_04745	hypothetical protein
997149	997134	P423_04745	hypothetical protein
1001184	1001199	P423_04760	3-phosphoshikimate 1-carboxyvinyltransferase
1044043	1044057	rpsA	30S ribosomal protein S1; in Escherichia coli this protein is involved in binding to the leader sequence of mRNAs and is itself bound to the 30S subunit
1046720	1046734	P423_05075	competence protein ComEC
1046732	1046718	P423_05075	competence protein ComEC
1050032	1050018	lpxK	tetraacyldisaccharide 4'-kinase
1050561	1050575	lpxK	tetraacyldisaccharide 4'-kinase
1050669	1050653	lpxK	tetraacyldisaccharide 4'-kinase
1052470	1052484	P423_05095	hypothetical protein
1052494	1052480	P423_05095	hypothetical protein
1053130	1053144	P423_05100	3-deoxy-manno-octulosonate cytidylyltransferase; CMP-2-keto-3-deoxyoctulosonic acid synthetase; catalyzes the formation of CMP-3-deoxy-D-manno-octulosonate from CTP and 3-deoxy-D-manno-octulosonate which is incorporated into LPS
1053133	1053163	P423_05100	3-deoxy-manno-octulosonate cytidylyltransferase; CMP-2-keto-3-deoxyoctulosonic acid synthetase; catalyzes the formation of CMP-3-deoxy-D-manno-octulosonate from CTP and 3-deoxy-D-manno-octulosonate which is incorporated into LPS
1053154	1053105	P423_05100	3-deoxy-manno-octulosonate cytidylyltransferase; CMP-2-keto-3-deoxyoctulosonic acid synthetase; catalyzes the formation of CMP-3-deoxy-D-manno-octulosonate from CTP and 3-deoxy-D-manno-octulosonate which is incorporated into LPS
1053831	1053917	P423_05105	hypothetical protein
1060367	1060381	mukB	cell division protein MukB; SMC (structural maintenance of chromosomes) family of proteins; involved in chromosome condensatin and partitioning; forms a homodimer and the C-terminal is essential for DNA-binding activity while the purified N-terminal domain binds FtsZ
1066521	1066535	P423_05150	aromatic amino acid aminotransferase
1066539	1066520	P423_05150	aromatic amino acid aminotransferase
1067380	1067394	P423_05160	outer membrane phosphoporin protein E
1067398	1067382	P423_05160	outer membrane phosphoporin protein E
1068842	1068862	intergenic region between P423_05160 and P423_05165
1075832	1075846	ssuC	sulfonate ABC transporter; part of the ABC type transport system for alkanesulfonate SsuABC; SsuB the ATP-binding subunit and SsuC the permease
1081080	1081066	P423_05215	hypothetical protein
1083426	1083411	rlmL	23S rRNA methyltransferase; catalyzes the N2-methyl guanosine modification of the G2445 residue of 23S rRNA
1084359	1084373	P423_05225	heme ABC transporter ATPase; Uup; in Escherichia coli this cytoplasmic protein was shown to contain ATPase activity
1084386	1084462	P423_05225	heme ABC transporter ATPase; Uup; in Escherichia coli this cytoplasmic protein was shown to contain ATPase activity
1084731	1084745	P423_05225	heme ABC transporter ATPase; Uup; in Escherichia coli this cytoplasmic protein was shown to contain ATPase activity
1084737	1084752	P423_05225	heme ABC transporter ATPase; Uup; in Escherichia coli this cytoplasmic protein was shown to contain ATPase activity
1086084	1086098	P423_05225	heme ABC transporter ATPase; Uup; in Escherichia coli this cytoplasmic protein was shown to contain ATPase activity
1086102	1086086	P423_05225	heme ABC transporter ATPase; Uup; in Escherichia coli this cytoplasmic protein was shown to contain ATPase activity
1086231	1086217	intergenic region between P423_05225 and P423_05230
1089708	1089693	P423_05240	hypothetical protein
1089954	1089968	intergenic region between P423_05240 and P423_05245
1090411	1090427	P423_05250	3-hydroxydecanoyl-ACP dehydratase; catalyzes the dehydration of (3R)-3-hydroxydecanoyl-ACP to 2,3-decenoyl-ACP or 3,4-decenoyl-ACP
1090459	1090445	P423_05250	3-hydroxydecanoyl-ACP dehydratase; catalyzes the dehydration of (3R)-3-hydroxydecanoyl-ACP to 2,3-decenoyl-ACP or 3,4-decenoyl-ACP
1090461	1090446	P423_05250	3-hydroxydecanoyl-ACP dehydratase; catalyzes the dehydration of (3R)-3-hydroxydecanoyl-ACP to 2,3-decenoyl-ACP or 3,4-decenoyl-ACP
1090971	1090946	P423_05255	Lon protease
1106157	1106171	intergenic region between P423_05330 and P423_05340
1106221	1106204	intergenic region between P423_05330 and P423_05340
1132874	1132779	P423_05470	pyrimidine permease
1133634	1133710	P423_05470	pyrimidine permease
1133660	1133736	P423_05470	pyrimidine permease
1133666	1133761	P423_05470	pyrimidine permease
1133707	1133634	P423_05470	pyrimidine permease
1133745	1133665	P423_05470	pyrimidine permease
1133761	1133676	P423_05470	malonic semialdehyde reductase
1134351	1134446	P423_05480	malonic semialdehyde reductase
1134731	1134716	P423_05480
1138805	1138819	downstream of P423_05505
1139141	1139156	putA	bifunctional proline dehydrogenase/pyrroline-5-carboxylate dehydrogenase
1144838	1144858	intergenic region between P423_05520 and P423_05525
1144844	1144859	intergenic region between P423_05520 and P423_05525
1149184	1149093	P423_05540	nucleoside triphosphate hydrolase
1149250	1149171	P423_05540	nucleoside triphosphate hydrolase
1149889	1149857	pgaD	permease; in Yersinia this gene is involved in biofilm formation and hemin adsorption; in Escherichia coli it is involved in PGA biosynthesis and export
1149930	1149944	pgaD	permease; in Yersinia this gene is involved in biofilm formation and hemin adsorption; in Escherichia coli it is involved in PGA biosynthesis and export
1149941	1149927	pgaD	permease; in Yersinia this gene is involved in biofilm formation and hemin adsorption; in Escherichia coli it is involved in PGA biosynthesis and export
1149991	1150005	pgaD	permease; in Yersinia this gene is involved in biofilm formation and hemin adsorption; in Escherichia coli it is involved in PGA biosynthesis and export
1150048	1150064	pgaD	permease; in Yersinia this gene is involved in biofilm formation and hemin adsorption; in Escherichia coli it is involved in PGA biosynthesis and export
1150053	1149999	pgaD	permease; in Yersinia this gene is involved in biofilm formation and hemin adsorption; in Escherichia coli it is involved in PGA biosynthesis and export
1150590	1150576	P423_05550	N-glycosyltransferase; predicted polysaccharide polymerase involved in biofilm formation; required for the synthesis of the beta-1,6-N-acetylglucosamine polysaccharide; PgaC; in Yersinia the HmsR protein is an inner membrane protein
1153252	1153274	pgaB	outer membrane N-deacetylase
1153268	1153253	pgaB	outer membrane N-deacetylase
1156862	1156876	P423_05565	membrane protein
1156863	1156877	P423_05565	membrane protein
1156865	1156879	P423_05565	membrane protein
1156870	1156885	P423_05565	membrane protein
1161020	1161040	P423_05595	membrane protein
1161216	1161230	downstream of P423_05595
1161223	1161237	downstream of P423_05595
1161224	1161240	downstream of P423_05595
1161242	1161228	P423_05600	transporter; involved in the stability of the curlin proteins during assembly; involved in the secretion of the major curlin subunit CsgA across the outer membrane
1161289	1161303	P423_05600	transporter; involved in the stability of the curlin proteins during assembly; involved in the secretion of the major curlin subunit CsgA across the outer membrane
1161295	1161309	P423_05600	transporter; involved in the stability of the curlin proteins during assembly; involved in the secretion of the major curlin subunit CsgA across the outer membrane
1161296	1161310	P423_05600	transporter; involved in the stability of the curlin proteins during assembly; involved in the secretion of the major curlin subunit CsgA across the outer membrane
1161889	1161903	P423_05600	transporter; involved in the stability of the curlin proteins during assembly; involved in the secretion of the major curlin subunit CsgA across the outer membrane
1162871	1162857	P423_05610	curli assembly protein CsgE; chaperone-like protein that participates in the polymerization of curlin (CsgA) subunits into curli; part of the curli secretion and assembly protein complex
1166583	1166597	P423_05640	RNase III inhibitor; interacts and inactivates RNase III during cold shock
1174744	1174758	P423_05675	multidrug transporter; Confers resistance to fosfomycin and deoxycholate
1180796	1180753	solA	N-methyltryptophan oxidase; catalyzes the demethylation of N-methyl-L-tryptophan forming L-tryptophan and formaldehyde; FAD-binding; can also catalyze the demethylation of other N-methyl amino acids
1181536	1181551	intergenic region between bssS and P423_05720
1181553	1181538	intergenic region between bssS and P423_05720
1183473	1183535	P423_05730	lipoprotein
1183549	1183477	P423_05730	lipoprotein
1183808	1183730	P423_05735	glutaredoxin; cofactor involved in the reduction of disulfides
1187286	1187300	P423_05755	virulence factor MviM
1187430	1187415	P423_05755	virulence factor MviM
1187999	1187985	P423_05755	virulence factor MviM
1189819	1189834	P423_05765	flagella synthesis chaperone protein FlgN; export chaperone for FlgK and FlgL
1189889	1189809	P423_05765	flagella synthesis chaperone protein FlgN; export chaperone for FlgK and FlgL
1191853	1191896	flgC	flagellar basal body rod protein FlgC; with FlgF and B makes up the proximal portion of the flagellar basal body rod
1193601	1193538	flgE	flagellar hook protein FlgE; the hook connects flagellar basal body to the flagellar filament
1197126	1197140	flgI	flagellar basal body P-ring protein; part of the basal body which consists of four rings L, P, S, and M mounted on a central rod
1197131	1197146	flgI	flagellar basal body P-ring protein; part of the basal body which consists of four rings L, P, S, and M mounted on a central rod
1197134	1197229	flgI	flagellar basal body P-ring protein; part of the basal body which consists of four rings L, P, S, and M mounted on a central rod
1198090	1198105	flgJ	flagellar rod assembly protein FlgJ; Flagellum-specific muramidase which hydrolyzes the peptidoglycan layer to assemble the rod structure in the periplasmic space
1198091	1198106	flgJ	flagellar rod assembly protein FlgJ; Flagellum-specific muramidase which hydrolyzes the peptidoglycan layer to assemble the rod structure in the periplasmic space
1198105	1198089	flgJ	flagellar rod assembly protein FlgJ; Flagellum-specific muramidase which hydrolyzes the peptidoglycan layer to assemble the rod structure in the periplasmic space
1198307	1198224	flgJ	flagellar rod assembly protein FlgJ; Flagellum-specific muramidase which hydrolyzes the peptidoglycan layer to assemble the rod structure in the periplasmic space
1203760	1203743	rne	bifunctional ribonuclease E/endoribonuclease/RNA-binding protein/RNA degradosome binding protein; forms part of the membrane-associated degradosome complex along with PNPase, RhlB, and enolase
1203774	1203752	rne	bifunctional ribonuclease E/endoribonuclease/RNA-binding protein/RNA degradosome binding protein; forms part of the membrane-associated degradosome complex along with PNPase, RhlB, and enolase
1206332	1206349	downstream of P423_05850
1206405	1206420	P423_05850	Maf; overexpression in Bacillus subtilis inhibits septation in the dividing cell
1206971	1206985	P423_05850	Maf; overexpression in Bacillus subtilis inhibits septation in the dividing cell
1206973	1206987	P423_05850	Maf; overexpression in Bacillus subtilis inhibits septation in the dividing cell
1212950	1212936	P423_05890	3-oxoacyl-ACP synthase; FabF; beta-ketoacyl-ACP synthase II, KASII; catalyzes a condensation reaction in fatty acid biosynthesis
1212957	1212943	P423_05890	3-oxoacyl-ACP synthase; FabF; beta-ketoacyl-ACP synthase II, KASII; catalyzes a condensation reaction in fatty acid biosynthesis
1218724	1218738	P423_05920	phosphoenolpyruvate-dependent sugar phosphotransferase system; catalyzes the phosphorylation of incoming sugar substrates concomitant with their translocation across the cell membrane
1218735	1218721	P423_05920	phosphoenolpyruvate-dependent sugar phosphotransferase system; catalyzes the phosphorylation of incoming sugar substrates concomitant with their translocation across the cell membrane
1218740	1218726	P423_05920	phosphoenolpyruvate-dependent sugar phosphotransferase system; catalyzes the phosphorylation of incoming sugar substrates concomitant with their translocation across the cell membrane
1220519	1220505	P423_05925	ferric-rhodotorulic acid outer membrane transporter
1223153	1223097	P423_05940	penicillin-binding protein activator LpoB
1224651	1224637	P423_05950	beta-hexosaminidase; hydrolyzes the terminal non-reducing N-acetyl-D-hexosamine residues in N-acetyl-beta-D-hexosaminides
1225649	1225635	P423_05955	hypothetical protein
1225652	1225638	P423_05955	hypothetical protein
1226387	1226466	intergenic region between P423_05955 and P423_05960
1227794	1227780	P423_05960	NADH dehydrogenase
1227917	1228010	intergenic region between P423_05960 and P423_05965
1230397	1230382	P423_05980	peptigoglycan-binding protein LysM
1232435	1232449	P423_05985	transcription-repair coupling factor
1234261	1234275	P423_05985	transcription-repair coupling factor
1234273	1234258	P423_05985	transcription-repair coupling factor
1234283	1234268	P423_05985	transcription-repair coupling factor
1240381	1240336	P423_06015	NAD-dependent deacetylase; Modulates the activities of several enzymes which are inactive in their acetylated form
1242499	1242410	potD	putrescine/spermidine ABC transporter substrate-binding protein; can transport spermidine and putrescine but affinity is higher for spermidine; forms a complex of PotA2BCD; PotD is a periplasmic component that binds the substrate
1251125	1251103	P423_06070	adenylosuccinate lyase; Catalyzes two discrete reactions in the de novo synthesis of purines: the cleavage of adenylosuccinate and succinylaminoimidazole carboxamide ribotide
1251276	1251259	P423_06070	adenylosuccinate lyase; Catalyzes two discrete reactions in the de novo synthesis of purines: the cleavage of adenylosuccinate and succinylaminoimidazole carboxamide ribotide
1252035	1252021	P423_06070	adenylosuccinate lyase; Catalyzes two discrete reactions in the de novo synthesis of purines: the cleavage of adenylosuccinate and succinylaminoimidazole carboxamide ribotide
1252041	1252027	P423_06070	adenylosuccinate lyase; Catalyzes two discrete reactions in the de novo synthesis of purines: the cleavage of adenylosuccinate and succinylaminoimidazole carboxamide ribotide
1304719	1304733	downstream of P423_06405
1304750	1304764	downstream of P423_06405
1304756	1304789	downstream of P423_06405
1304760	1304746	downstream of P423_06405
1304762	1304748	downstream of P423_06405
1304781	1304766	downstream of P423_06405
1304841	1304855	intergenic region between P423_06405 P423_06410
1304865	1304850	intergenic region between P423_06405 P423_06410
1304871	1304855	intergenic region between P423_06405 P423_06410
1306803	1306724	P423_06420	diguanylate phosphodiesterase
1308552	1308568	P423_06430	two-component-system connector protein YmgA
1308971	1308985	downstream of P423_06435
1308972	1308986	downstream of P423_06435
1309074	1309130	P423_06440	hypothetical protein
1309442	1309456	intergenic region between P423_06440 and P423_06445
1309532	1309518	intergenic region between P423_06440 and P423_06445
1309949	1309967	P423_06445	cyclic di-GMP phosphodiesterase
1309957	1309972	P423_06445	cyclic di-GMP phosphodiesterase
1310516	1310613	downstream of P423_06445
1311909	1311924	intergenic region between P423_06455 and P423_06460
1311918	1311904	intergenic region between P423_06455 and P423_06460
1318025	1318060	P423_06500	hypothetical protein
1322046	1322032	P423_06530	DNA polymerase V subunit UmuC; binds processed UmuD protein to form functional DNA pol V (UmuD'2UmuC); involved in translesion polymerization
1325597	1325676	P423_06550	SpoVR family protein
1326820	1326805	P423_06550	SpoVR family protein
1326839	1326818	P423_06550	SpoVR family protein
1327837	1327886	P423_06555	D-amino acid dehydrogenase small subunit; catalyzes the oxidative deamination of D-amino acids
1327859	1327895	P423_06555	D-amino acid dehydrogenase small subunit; catalyzes the oxidative deamination of D-amino acids
1341556	1341542	treA	trehalase; periplasmic; catalyzes the hydrolysis of trehalose to glucose which can then be imported into the cell
1341558	1341544	treA	trehalase; periplasmic; catalyzes the hydrolysis of trehalose to glucose which can then be imported into the cell
1341754	1341769	treA	trehalase; periplasmic; catalyzes the hydrolysis of trehalose to glucose which can then be imported into the cell
1348958	1348972	downstream of P423_06650
1349105	1349091	P423_06650	hypothetical protein
1349339	1349353	intergenic region between P423_06650 and P423_06655
1349909	1349923	P423_06655	ribonuclease H
1350030	1350016	P423_06655	ribonuclease H
1350101	1350115	P423_06655	ribonuclease H
1350753	1350768	P423_06655	ribonuclease H
1350767	1350752	P423_06655	ribonuclease H
1351490	1351504	P423_06655	ribonuclease H
1352316	1352330	P423_06660	hypothetical protein
1353005	1353019	P423_06665	hypothetical protein
1353740	1353724	P423_06670	hypothetical protein
1354215	1354201	P423_06670	hypothetical protein
1354761	1354775	P423_06670	hypothetical protein
1355674	1355660	intergenic region between P423_06670 and P423_06675
1355841	1355856	intergenic region between P423_06670 and P423_06675
1358772	1358757	P423_06705	hypothetical protein
1360658	1360672	P423_06720	integrase
1360818	1360832	P423_06720	integrase
1362113	1362127	P423_06730	transcriptional regulator
1362519	1362533	P423_06735	hypothetical protein
1362528	1362513	P423_06735	hypothetical protein
1362967	1362953	P423_06740	hypothetical protein
1363481	1363467	P423_06740	hypothetical protein
1363691	1363677	intergenic region between P423_06740 and P423_06745
1364306	1364290	P423_06745	hypothetical protein
1364486	1364500	P423_06745	hypothetical protein
1366051	1366037	P423_06750	transposase IS30
1366610	1366624	P423_06755	beta-carotene 15,15-monooxygenase
1367543	1367557	P423_06755	beta-carotene 15,15-monooxygenase
1367826	1367840	P423_06755	beta-carotene 15,15-monooxygenase
1367879	1367893	P423_06755	beta-carotene 15,15-monooxygenase
1368029	1368044	P423_06755	beta-carotene 15,15-monooxygenase
1368682	1368697	P423_06755	beta-carotene 15,15-monooxygenase
1370094	1370108	P423_06765	membrane protein
1370247	1370262	P423_06765	membrane protein
1370606	1370592	downstream of P423_06765
1371143	1371129	intergenic region between P423_06770 and P423_06780
1371294	1371280	intergenic region between P423_06770 and P423_06780
1371901	1371887	P423_06780	hypothetical protein
1372635	1372582	P423_06785	integrase
1372778	1372800	P423_06785	integrase
1373053	1373038	P423_06785	integrase
1373444	1373428	P423_06790	transposase
1374978	1375034	ychF	GTP-binding protein YchF; EngD; translation-associated GTPase; the crystal structure of the Haemophilus influenzae YchF protein showed similarity to the yeast structure (PDB: 1NI3)
1376459	1376445	P423_06805	peptidyl-tRNA hydrolase
1379214	1379200	P423_06820	ribose-phosphate pyrophosphokinase; catalyzes the formation of 5-phospho-alpha-D-ribose 1-phosphate from D-ribose 5-phosphate and ATP
1381636	1381673	P423_06830	outer membrane lipoprotein LolB; Incorporates lipoproteins in the outer membrane after they are released by the LolA protein
1381646	1381552	P423_06830	outer membrane lipoprotein LolB; Incorporates lipoproteins in the outer membrane after they are released by the LolA protein
1381656	1381642	P423_06830	outer membrane lipoprotein LolB; Incorporates lipoproteins in the outer membrane after they are released by the LolA protein
1381750	1381766	P423_06830	outer membrane lipoprotein LolB; Incorporates lipoproteins in the outer membrane after they are released by the LolA protein
1382076	1382143	hemA	glutamyl-tRNA reductase; catalyzes the formation of glutamate-1-semialdehyde from glutamyl-tRNA(Glu) and NADPH
1382651	1382666	hemA	glutamyl-tRNA reductase; catalyzes the formation of glutamate-1-semialdehyde from glutamyl-tRNA(Glu) and NADPH
1382801	1382817	hemA	glutamyl-tRNA reductase; catalyzes the formation of glutamate-1-semialdehyde from glutamyl-tRNA(Glu) and NADPH
1382811	1382825	hemA	glutamyl-tRNA reductase; catalyzes the formation of glutamate-1-semialdehyde from glutamyl-tRNA(Glu) and NADPH
1387492	1387506	P423_06865	hypothetical protein
1387506	1387491	P423_06865	hypothetical protein
1387513	1387492	P423_06865	hypothetical protein
1389148	1389162	intergenic region between P423_06870 and chaB
1389525	1389539	chaB	cation transport regulator; in Escherichia coli this protein putatively regulates the sodium/proton (also pH-independent calcium/proton) antiporter chaA; has weak affinity for calcium and magnesium ions
1389544	1389530	chaB	cation transport regulator; in Escherichia coli this protein putatively regulates the sodium/proton (also pH-independent calcium/proton) antiporter chaA; has weak affinity for calcium and magnesium ions
1394112	1394015	P423_06900	nitrate/nitrite sensor protein NarX
1396207	1396221	P423_06905	nitrate transporter; involved in the transport of nitrate and nitrite
1399745	1399731	narZ	nitrate reductase A subunit alpha; with NarYV catalyzes the reduction of nitrate
1400260	1400244	narZ	nitrate reductase A subunit alpha; with NarYV catalyzes the reduction of nitrate
1403454	1403548	narI	nitrate reductase A subunit gamma; ith NarGJH catalyzes the reduction of nitrate; the gamma subunit localizes NarGHI to the membrane
1403594	1403657	narI	nitrate reductase A subunit gamma; ith NarGJH catalyzes the reduction of nitrate; the gamma subunit localizes NarGHI to the membrane
1420285	1420299	P423_07010	acetaldehyde dehydrogenase
1423787	1423773	P423_07020	peptide ABC transporter substrate-binding protein; is involved in the transport of the murein peptide L-alanyl-gamma-D-glutamyl-meso-diaminopimelate
1426987	1427001	dppD	peptide ABC transporter ATP-binding protein; DppD and DppF are the ATP-binding components of the ABC dipeptide transport system DppABCDF
1426993	1426978	dppD	peptide ABC transporter ATP-binding protein; DppD and DppF are the ATP-binding components of the ABC dipeptide transport system DppABCDF
1431942	1431927	P423_07055	voltage-gated potassium channel
1433973	1433987	P423_07070	acyl-CoA esterase
1434200	1434284	P423_07070	acyl-CoA esterase
1434273	1434197	P423_07070	acyl-CoA esterase
1434284	1434217	P423_07070	acyl-CoA esterase
1498270	1498295	P423_07460	anthranilate phosphoribosyltransferase; forms a heterotetramer with Trp E and the complex catalyzes the formation of anthranilate from chorismate and glutamine; also catalyzes the formation of N-(5-phospho-D-ribosyl)-anthranilate from athranilate and 5-phospho-alpha-D-ribose 1-diphosphate; functions in tryptophan biosynthesis
1498718	1498733	P423_07460	anthranilate phosphoribosyltransferase; forms a heterotetramer with Trp E and the complex catalyzes the formation of anthranilate from chorismate and glutamine; also catalyzes the formation of N-(5-phospho-D-ribosyl)-anthranilate from athranilate and 5-phospho-alpha-D-ribose 1-diphosphate; functions in tryptophan biosynthesis
1498721	1498735	P423_07460	anthranilate phosphoribosyltransferase; forms a heterotetramer with Trp E and the complex catalyzes the formation of anthranilate from chorismate and glutamine; also catalyzes the formation of N-(5-phospho-D-ribosyl)-anthranilate from athranilate and 5-phospho-alpha-D-ribose 1-diphosphate; functions in tryptophan biosynthesis
1501166	1501180	P423_07470	S-adenosylmethionine tRNA ribosyltransferase
1548596	1548668	P423_07700	sucrose phosphorylase
1552932	1552850	P423_07720	alcohol dehydrogenase
1552996	1552898	P423_07720	alcohol dehydrogenase
1561438	1561530	P423_07755	LacI family transcriptional regulator
1561471	1561569	P423_07755	LacI family transcriptional regulator
1561579	1561505	P423_07755	LacI family transcriptional regulator
1562955	1562971	P423_07760	hypothetical protein
1563415	1563401	P423_07765	membrane protein
1563687	1563701	P423_07765	membrane protein
1569499	1569569	P423_07795	hypothetical protein
1569508	1569579	P423_07795	hypothetical protein
1569578	1569499	P423_07795	hypothetical protein
1569600	1569527	P423_07795	hypothetical protein
1577742	1577728	intergenic region between P423_07830 and P423_07835
1580222	1580236	P423_07845	MFS transporter
1580635	1580649	P423_07845	MFS transporter
1580724	1580763	P423_07845	MFS transporter
1580812	1580826	P423_07845	MFS transporter
1582206	1582192	P423_07850	DNA endonuclease SmrA
1583502	1583516	intergenic region between P423_07855 and zntB
1585261	1585247	P423_07865	RNA helicase; exhibits an RNA-dependent ATPase activity, specifically stimulated by bacterial 23S rRNA
1589629	1589644	P423_07880	hypothetical protein
1589899	1589883	downstream of P423_07885
1597167	1597153	P423_07915	D-lactate dehydrogenase; fermentative; catalyzes the formationof pyruvate from lactate
1599554	1599568	P423_07920	hypothetical protein
1599584	1599566	P423_07920	hypothetical protein
1602861	1602922	P423_07940	hypothetical protein
1602922	1602858	P423_07940	hypothetical protein
1602926	1602942	P423_07940	hypothetical protein
1603150	1603204	P423_07940	hypothetical protein
1603172	1603143	P423_07940	hypothetical protein
1603173	1603150	P423_07940	hypothetical protein
1603205	1603157	P423_07940	hypothetical protein
1603397	1603431	P423_07940	hypothetical protein
1603419	1603397	P423_07940	hypothetical protein
1603421	1603407	P423_07940	hypothetical protein
1603431	1603411	P423_07940	hypothetical protein
1605988	1606002	P423_07940	hypothetical protein
1605999	1606013	P423_07940	hypothetical protein
1606015	1606001	P423_07940	hypothetical protein
1606083	1606099	P423_07940	hypothetical protein
1606094	1606049	P423_07940	hypothetical protein
1606102	1606088	P423_07940	hypothetical protein
1606114	1606128	P423_07940	hypothetical protein
1606118	1606140	P423_07940	hypothetical protein
1606233	1606283	P423_07940	hypothetical protein
1606283	1606193	P423_07940	hypothetical protein
1606309	1606323	P423_07940	hypothetical protein
1606327	1606311	P423_07940	hypothetical protein
1606334	1606349	P423_07940	hypothetical protein
1613765	1613668	P423_07955	RNA helicase; involved in the post-transcriptional processing of the daa operon mRNA, which encodes proteins involved in fimbrial biogenesis of an enteropathogenic E. coli strain
1618304	1618350	P423_07965	aldehyde dehydrogenase
1618326	1618312	P423_07965	aldehyde dehydrogenase
1619093	1619149	P423_07965	aldehyde dehydrogenase
1621354	1621370	downstream of P423_07985
1621726	1621813	intergenic region between P423_07990 and P423_07995
1623897	1623913	P423_08005	hypothetical protein
1624007	1623992	P423_08005	hypothetical protein
1624009	1623994	P423_08005	hypothetical protein
1626564	1626579	mdoD	glucan biosynthesis protein D; involved in the control of the structural glucose backbone of osmoregulated periplasmic glucans
1626578	1626564	mdoD	glucan biosynthesis protein D; involved in the control of the structural glucose backbone of osmoregulated periplasmic glucans
1626703	1626688	downstream of mdoD
1626713	1626727	intergenic region between mdoD and P423_08015
1626722	1626736	intergenic region between mdoD and P423_08015
1627360	1627374	P423_08020	ribosomal-protein-L7/L12-serine acetyltransferase
1627379	1627364	P423_08020	ribosomal-protein-L7/L12-serine acetyltransferase
1627380	1627366	P423_08020	ribosomal-protein-L7/L12-serine acetyltransferase
1630058	1630044	P423_08035	tellurite resistance protein TehB; with TehA confers resistance to tellurite
1631893	1631879	P423_08045	membrane protein
1631907	1631892	P423_08045	membrane protein
1632182	1632196	P423_08045	membrane protein
1632196	1632211	P423_08045	membrane protein
1632201	1632187	P423_08045	membrane protein
1632564	1632578	P423_08050	XRE family transcriptional regulator
1632577	1632563	P423_08050	XRE family transcriptional regulator
1634533	1634547	P423_08055	protease
1634535	1634549	P423_08055	protease
1634597	1634508	P423_08055	protease
1639622	1639603	P423_08080	polyamine ABC transporter ATP-binding protein
1639976	1639990	P423_08085	spermidine/putrescine ABC transporter permease
1639977	1639991	P423_08085	spermidine/putrescine ABC transporter permease
1639983	1639997	P423_08085	spermidine/putrescine ABC transporter permease
1639999	1639985	P423_08085	spermidine/putrescine ABC transporter permease
1640904	1640861	P423_08090	spermidine/putrescine ABC transporter permease
1642678	1642595	P423_08095	gamma-aminobutyraldehyde dehydrogenase; catalyzes the formation of 4-aminobutanoate from 4-aminobutanal; involved in putrescine degradation
1643342	1643360	P423_08100	hypothetical protein
1643347	1643361	P423_08100	hypothetical protein
1645615	1645630	P423_08125	TonB-dependent receptor
1645631	1645617	P423_08125	TonB-dependent receptor
1647436	1647421	intergenic region between P423_08125 and P423_08130
1647439	1647425	intergenic region between P423_08125 and P423_08130
1647968	1647994	P423_08130	hypothetical protein
1648040	1648054	P423_08130	hypothetical protein
1648553	1648567	P423_08130	hypothetical protein
1650440	1650454	intergenic region between P423_08135 and P423_08140
1650490	1650392	intergenic region between P423_08135 and P423_08140
1651924	1651832	P423_08140	hypothetical protein
1654856	1654870	P423_08155	hypothetical protein
1654860	1654792	P423_08155	hypothetical protein
1655915	1655987	P423_08165	nitrate reductase molybdenum cofactor assembly chaperone NarJ
1656309	1656295	P423_08165	nitrate reductase molybdenum cofactor assembly chaperone NarJ
1656962	1656868	narH	nitrate reductase A subunit beta; with NarGJI catalyzes the reduction of nitrate
1658091	1658180	narZ	nitrate reductase A subunit alpha; with NarYV catalyzes the reduction of nitrate
1658331	1658362	narZ	nitrate reductase A subunit alpha; with NarYV catalyzes the reduction of nitrate
1661009	1660995	narZ	nitrate reductase A subunit alpha; with NarYV catalyzes the reduction of nitrate
1666537	1666552	P423_08195	formate dehydrogenase subunit alpha
1666544	1666559	P423_08195	formate dehydrogenase subunit alpha
1667670	1667643	P423_08200	formate dehydrogenase-N subunit beta; beta subunit; involved in the use of formate as an electron donor during aerobic respiration; acts to transfer electrons from the major(alpha subunit) to the cytochrome b556(gamma subunit)
1668273	1668206	P423_08200	formate dehydrogenase-N subunit beta; beta subunit; involved in the use of formate as an electron donor during aerobic respiration; acts to transfer electrons from the major(alpha subunit) to the cytochrome b556(gamma subunit)
1668402	1668388	P423_08200	formate dehydrogenase-N subunit beta; beta subunit; involved in the use of formate as an electron donor during aerobic respiration; acts to transfer electrons from the major(alpha subunit) to the cytochrome b556(gamma subunit)
1671214	1671228	P423_08220	malate dehydrogenase; malic enzyme; oxaloacetate-decarboxylating; NAD-dependent; catalyzes the formation of pyruvate form malat
1673682	1673698	P423_08240	peroxiredoxin
1674478	1674515	P423_08245	diguanylate phosphodiesterase
1681672	1681613	P423_08265	glutamate decarboxylase
1681945	1681982	upstream of P423_08270
1681970	1681986	upstream of P423_08270
1682034	1682048	intergenic region between P423_08270 and P423_08275
1682047	1682033	intergenic region between P423_08270 and P423_08275
1686193	1686178	intergenic region between P423_08285 and P423_08290
1687157	1687172	downstream of P423_08295
1687160	1687174	downstream of P423_08295
1687171	1687185	downstream of P423_08295
1687181	1687167	downstream of P423_08295
1690733	1690747	P423_08305	fimbrial protein FimH
1690734	1690748	P423_08305	fimbrial protein FimH
1690742	1690765	P423_08305	fimbrial protein FimH
1690752	1690738	P423_08305	fimbrial protein FimH
1703747	1703650	P423_08360	diguanylate cyclase
1708154	1708121	P423_08380	LysR family transcripitonal regulator
1713756	1713741	P423_08415	transporter; YdeF; uncharacterized member of the major facilitator superfamily (MFS) of transporters
1715935	1715854	P423_08435	dipeptidyl carboxypeptidase II
1715940	1715955	P423_08435	dipeptidyl carboxypeptidase II
1715986	1716000	P423_08435	dipeptidyl carboxypeptidase II
1716002	1715988	P423_08435	dipeptidyl carboxypeptidase II
1723330	1723344	P423_08465	galactonate oxidoreductase
1728053	1727974	P423_08495	membrane protein
1728115	1728046	intergenic region between P423_08495 and P423_08500
1731974	1732045	intergenic region between P423_08500 and P423_08510
1732038	1731954	intergenic region between P423_08500 and P423_08510
1732125	1732111	intergenic region between P423_08500 and P423_08510
1733969	1733955	P423_08520	twin-argninine leader-binding protein DmsD; binds to the twin-arginine signal peptides of certain proteins, including dimethylsulfoxide reductase and trimethylamine N-oxide reductase that are translocated to the cytoplasmic membrane
1739056	1739041	P423_08545	membrane protein
1743447	1743420	P423_08545	membrane protein
1746086	1745997	pntA	NAD(P) transhydrogenase subunit alpha; forms a tetramer composed of 2 alpha subunits and 2 beta subunits in the inner membrane; involved in catalyzing transfer of hydride ion equivalents between NAD and NADP; functions as a proton pump by translocating protons from cytoplasm to periplasm
1752020	1751992	P423_08610	transcriptional regulator; response regulator in two-component regulatory system with RstB
1753937	1754014	P423_08620	DNA-binding protein; binds to DNA replication terminator sequences to prevent passage of replication forks
1753944	1754015	P423_08620	DNA-binding protein; binds to DNA replication terminator sequences to prevent passage of replication forks
1753945	1754017	P423_08620	DNA-binding protein; binds to DNA replication terminator sequences to prevent passage of replication forks
1759430	1759450	P423_08640	hypothetical protein
1759456	1759442	P423_08640	hypothetical protein
1760775	1760747	downstream of P423_08640
1778497	1778512	rnfD	electron transporter RnfG; required for nitrogen fixation in Rhodobacter capsulatus; part of a membrane-bound complex thought to be involved in electron transport to nitrogenase
1778589	1778492	rnfD	electron transporter RnfG; required for nitrogen fixation in Rhodobacter capsulatus; part of a membrane-bound complex thought to be involved in electron transport to nitrogenase
1779115	1779130	rnfD	electron transporter RnfG; required for nitrogen fixation in Rhodobacter capsulatus; part of a membrane-bound complex thought to be involved in electron transport to nitrogenase
1779125	1779110	rnfD	electron transporter RnfG; required for nitrogen fixation in Rhodobacter capsulatus; part of a membrane-bound complex thought to be involved in electron transport to nitrogenase
1784097	1784083	P423_08750	glutathionine S-transferase
1792403	1792306	P423_08800	fusaric acid resistance protein
1794867	1794881	P423_08810	oxidoreductase
1794890	1794794	P423_08810	oxidoreductase
1795133	1795087	P423_08815	hypothetical protein
1798422	1798437	intergenic region between P423_08835 and P423_08840
1798529	1798474	intergenic region between P423_08835 and P423_08840
1800438	1800452	P423_08850	superoxide dismutase; SodB; iron binding; present under aerobic and anaerobic conditions; destroys free radicals
1800441	1800455	P423_08850	superoxide dismutase; SodB; iron binding; present under aerobic and anaerobic conditions; destroys free radicals
1800450	1800464	P423_08850	superoxide dismutase; SodB; iron binding; present under aerobic and anaerobic conditions; destroys free radicals
1800457	1800442	P423_08850	superoxide dismutase; SodB; iron binding; present under aerobic and anaerobic conditions; destroys free radicals
1806365	1806350	P423_08880	cyclopropane fatty acyl phospholipid synthase
1807917	1807931	P423_08885	riboflavin synthase subunit alpha; catalyzes the formation of riboflavin from 6,7-dimethyl-8-(1-D-ribityl)lumazine
1807928	1807914	P423_08885	riboflavin synthase subunit alpha; catalyzes the formation of riboflavin from 6,7-dimethyl-8-(1-D-ribityl)lumazine
1810116	1810030	P423_08895	hypothetical protein
1812071	1812151	P423_08915	hypothetical protein
1812152	1812136	P423_08915	hypothetical protein
1812465	1812479	P423_08915	hypothetical protein
1812488	1812474	P423_08915	hypothetical protein
1813537	1813552	P423_08915	hypothetical protein
1813844	1813830	P423_08920	hypothetical protein
1814129	1814197	P423_08920	hypothetical protein
1814283	1814199	P423_08920	hypothetical protein
1814668	1814683	P423_08925	thiosulfate reductase cytochrome B
1814678	1814620	P423_08925	thiosulfate reductase cytochrome B
1814686	1814671	P423_08925	thiosulfate reductase cytochrome B
1815514	1815529	P423_08930	ferredoxin
1815659	1815645	P423_08930	ferredoxin
1835550	1835535	P423_09020	hypothetical protein
1836806	1836775	P423_09025	transporter
1837241	1837227	P423_09030	transporter
1837676	1837710	P423_09030	transporter
1840382	1840367	P423_09045	hypothetical protein
1844300	1844314	upstream of P423_09060
1847450	1847464	P423_09075	ferredoxin ydiT
1850464	1850399	P423_09085	phosphoenolpyruvate synthase; catalyzes the formation of phosphoenolpyruvate from pyruvate
1850712	1850726	P423_09085	phosphoenolpyruvate synthase; catalyzes the formation of phosphoenolpyruvate from pyruvate
1850726	1850711	P423_09085	phosphoenolpyruvate synthase; catalyzes the formation of phosphoenolpyruvate from pyruvate
1850858	1850878	P423_09085	phosphoenolpyruvate synthase; catalyzes the formation of phosphoenolpyruvate from pyruvate
1850884	1850868	P423_09085	phosphoenolpyruvate synthase; catalyzes the formation of phosphoenolpyruvate from pyruvate
1851395	1851381	P423_09085	phosphoenolpyruvate synthase; catalyzes the formation of phosphoenolpyruvate from pyruvate
1852505	1852459	P423_09090	PEP synthetase regulatory protein
1852725	1852739	P423_09090	PEP synthetase regulatory protein
1852742	1852711	P423_09090	PEP synthetase regulatory protein
1852990	1853063	P423_09090	PEP synthetase regulatory protein
1854471	1854496	P423_09100	hypothetical protein
1854754	1854739	P423_09105	hypothetical protein
1854758	1854744	P423_09105	hypothetical protein
1854817	1854803	P423_09105	hypothetical protein
1854961	1854945	P423_09105	hypothetical protein
1855260	1855274	P423_09105	hypothetical protein
1855279	1855262	P423_09105	hypothetical protein
1859182	1859167	P423_09105	hypothetical protein
1859412	1859438	P423_09105	hypothetical protein
1861213	1861229	pheT	phenylalanyl-tRNA synthetase; catalyzes a two-step reaction, first charging a phenylalanine molecule by linking its carboxyl group to the alpha-phosphate of ATP, followed by transfer of the aminoacyl-adenylate to its tRNA
1861986	1862071	pheT	phenylalanyl-tRNA synthetase; catalyzes a two-step reaction, first charging a phenylalanine molecule by linking its carboxyl group to the alpha-phosphate of ATP, followed by transfer of the aminoacyl-adenylate to its tRNA
1868109	1868095	intergenic region between thrS and P423_09170
1868112	1868126	intergenic region between thrS and P423_09170
1868148	1868102	intergenic region between thrS and P423_09170
1868292	1868306	intergenic region between thrS and P423_09170
1868307	1868293	intergenic region between thrS and P423_09170
1868342	1868414	intergenic region between thrS and P423_09170
1870120	1870134	intergenic region between P423_09175 and P423_09180
1870122	1870136	intergenic region between P423_09175 and P423_09180
1870140	1870126	intergenic region between P423_09175 and P423_09180
1870146	1870130	intergenic region between P423_09175 and P423_09180
1873666	1873720	P423_09200	2-deoxyglucose-6-phosphatase; YniC; catalyzes the dephosphorylation of 2-deoxyglucose 6-phosphate, mannose 6-phosphate and p-nitrophenyl phosphate
1874156	1874142	P423_09205	membrane protein
1874162	1874148	P423_09205	membrane protein
1878226	1878240	katE	Catalase HPII; monofunctional catalase that decomposes hydrogen peroxide into water and oxygen; serves to protect cells from the toxic effects of hydrogen peroxide
1878229	1878243	katE	Catalase HPII; monofunctional catalase that decomposes hydrogen peroxide into water and oxygen; serves to protect cells from the toxic effects of hydrogen peroxide
1878805	1878860	katE	Catalase HPII; monofunctional catalase that decomposes hydrogen peroxide into water and oxygen; serves to protect cells from the toxic effects of hydrogen peroxide
1878841	1878774	katE	Catalase HPII; monofunctional catalase that decomposes hydrogen peroxide into water and oxygen; serves to protect cells from the toxic effects of hydrogen peroxide
1884543	1884528	P423_09255	transcriptional regulator; osmotically-inducible lipoprotein E; activator of D1137 ntr-like gene protein
1885289	1885303	nadE	NAD synthetase; catalyzes the formation of nicotinamide adenine dinucleotide (NAD) from nicotinic acid adenine dinucleotide (NAAD) using either ammonia or glutamine as the amide donor and ATP
1885516	1885530	nadE	NAD synthetase; catalyzes the formation of nicotinamide adenine dinucleotide (NAD) from nicotinic acid adenine dinucleotide (NAAD) using either ammonia or glutamine as the amide donor and ATP
1886318	1886414	P423_09270	nucleotide excision repair endonuclease
1889616	1889602	P423_09290	succinylarginine dihydrolase
1892168	1892252	P423_09290	succinylarginine dihydrolase
1892260	1892188	astD	succinylglutamate-semialdehyde dehydrogenase; high throughput screen identified this enzyme as an aldehyde dehydrogenase with broad substrate specificity; converts succinylglutamate semialdehyde and NAD to succinylglutamate and NADH
1893455	1893359	P423_09305	acetylornithine aminotransferase
1896298	1896313	P423_09320	membrane protein
1897050	1897065	P423_09325	hypothetical protein
1897073	1897059	P423_09325	hypothetical protein
1897074	1897060	P423_09325	hypothetical protein
1909775	1909789	P423_09390	oxidoreductase
1915681	1915695	P423_09415	MFS transporter
1920987	1921001	P423_09440	alcohol dehydrogenase
1922894	1922879	P423_09450	alcohol dehydrogenase
1969939	1969842	P423_09705	carboxy-terminal protease; Involved in the cleavage of a C-terminal peptide of 11 residues from the precursor form of penicillin-binding protein 3
1970410	1970349	P423_09705	carboxy-terminal protease; Involved in the cleavage of a C-terminal peptide of 11 residues from the precursor form of penicillin-binding protein 3
1977840	1977806	yebU	rRNA methyltransferase; in Escherichia coli this enzyme specifically methylates C1407 of the 16S rRNA
1980774	1980760	yebU	rRNA methyltransferase; in Escherichia coli this enzyme specifically methylates C1407 of the 16S rRNA
1981400	1981415	yebU	rRNA methyltransferase; in Escherichia coli this enzyme specifically methylates C1407 of the 16S rRNA
1981411	1981397	yebU	rRNA methyltransferase; in Escherichia coli this enzyme specifically methylates C1407 of the 16S rRNA
1981990	1982016	yebU	rRNA methyltransferase; in Escherichia coli this enzyme specifically methylates C1407 of the 16S rRNA
1984937	1984954	P423_09785	protease; PtrB; oligopeptidase that cleaves peptide bonds following arginine and lysine residues
1984942	1984928	P423_09785	protease; PtrB; oligopeptidase that cleaves peptide bonds following arginine and lysine residues
1985054	1985145	P423_09785	protease; PtrB; oligopeptidase that cleaves peptide bonds following arginine and lysine residues
1985109	1985187	P423_09785	protease; PtrB; oligopeptidase that cleaves peptide bonds following arginine and lysine residues
1985184	1985096	P423_09785	protease; PtrB; oligopeptidase that cleaves peptide bonds following arginine and lysine residues
1985942	1985915	P423_09790	membrane protein
1988124	1988138	P423_09810	phosphoribosylglycinamide formyltransferase
1988160	1988120	P423_09810	phosphoribosylglycinamide formyltransferase
1989282	1989296	P423_09815	ketohydroxyglutarate aldolase; catalyzes the formation of pyruvate and glyoxylate from 4-hydroxy-2-oxoglutarate; or pyruvate and D-glyceraldehyde 3-phosphate from 2-dehydro-3-deoxy-D-glyconate 6-phosphate
2002415	2002385	downstream of ruvB
2002476	2002407	ruvB	Holliday junction DNA helicase RuvB; promotes strand exchange during homologous recombination; RuvAB complex promotes branch migration; RuvABC complex scans the DNA during branch migration and resolves Holliday junctions at consensus sequences; forms hexameric rings around opposite DNA arms
2004414	2004318	P423_09895	hypothetical protein
2006123	2006154	P423_09905	hypothetical protein
2008801	2008787	upstream of P423_09920
2012479	2012406	bisC	biotin sulfoxide reductase; atalyzes the formation of biotin from biotin sulfoxide
2013811	2013729	bisC	biotin sulfoxide reductase; atalyzes the formation of biotin from biotin sulfoxide
2019770	2019841	P423_09970	flagellar protein flhE
2020252	2020209	flhA	flagellar biosynthesis protein FlhA; membrane protein involved in the flagellar export apparatus
2020360	2020295	flhA	flagellar biosynthesis protein FlhA; membrane protein involved in the flagellar export apparatus
2020463	2020448	flhA	flagellar biosynthesis protein FlhA; membrane protein involved in the flagellar export apparatus
2021272	2021202	flhA	flagellar biosynthesis protein FlhA; membrane protein involved in the flagellar export apparatus
2021299	2021208	flhA	flagellar biosynthesis protein FlhA; membrane protein involved in the flagellar export apparatus
2022115	2022024	flhA	flagellar biosynthesis protein FlhA; membrane protein involved in the flagellar export apparatus
2022933	2022919	flhB	flagellar biosynthesis protein FlhB; embrane protein responsible for substrate specificity switching from rod/hook-type export to filament-type export
2057990	2057976	P423_10180	hypothetical protein
2064653	2064639	P423_10225	terminase
2079309	2079295	P423_10330	hypothetical protein
2079769	2079784	downstream P423_10340
2088897	2088882	P423_10395	integrase
2347059	2346987	P423_11720	3-methyl-adenine DNA glycosylase; inducible, catalyzes the hydrolysis of alkylated DNA, releasing 3-methyladenine, 3-methylguanine, 7-methylguanine and 7-methyladenine
2347645	2347548	P423_11720	3-methyl-adenine DNA glycosylase; inducible, catalyzes the hydrolysis of alkylated DNA, releasing 3-methyladenine, 3-methylguanine, 7-methylguanine and 7-methyladenine
2356435	2356493	P423_11755	multidrug transporter; Part of a tripartite efflux system composed of MdtA, MdtB and MdtC which confers resistance against novobiocin and deoxycholate
2356468	2356547	P423_11755	multidrug transporter; Part of a tripartite efflux system composed of MdtA, MdtB and MdtC which confers resistance against novobiocin and deoxycholate
2356801	2356816	P423_11755	multidrug transporter; Part of a tripartite efflux system composed of MdtA, MdtB and MdtC which confers resistance against novobiocin and deoxycholate
2357721	2357775	P423_11755	multidrug transporter; Part of a tripartite efflux system composed of MdtA, MdtB and MdtC which confers resistance against novobiocin and deoxycholate
2357774	2357710	P423_11755	multidrug transporter; Part of a tripartite efflux system composed of MdtA, MdtB and MdtC which confers resistance against novobiocin and deoxycholate
2358938	2358907	P423_11760	multidrug transporter; Part of a tripartite efflux system composed of MdtA, MdtB and MdtC; confers resistance against novobiocin and deoxycholate
2358941	2358927	P423_11760	multidrug transporter; Part of a tripartite efflux system composed of MdtA, MdtB and MdtC; confers resistance against novobiocin and deoxycholate
2359138	2359152	P423_11760	multidrug transporter; Part of a tripartite efflux system composed of MdtA, MdtB and MdtC; confers resistance against novobiocin and deoxycholate
2359146	2359132	P423_11760	multidrug transporter; Part of a tripartite efflux system composed of MdtA, MdtB and MdtC; confers resistance against novobiocin and deoxycholate
2364708	2364676	upstream of P423_11780
2372645	2372659	P423_11815	PTS galactitol transporter subunit IIA; catalyzes the phosphorylation of incoming sugar substrates concomitant with their translocation across the cell membrane
2372648	2372662	P423_11815	PTS galactitol transporter subunit IIA; catalyzes the phosphorylation of incoming sugar substrates concomitant with their translocation across the cell membrane
2372649	2372665	P423_11815	PTS galactitol transporter subunit IIA; catalyzes the phosphorylation of incoming sugar substrates concomitant with their translocation across the cell membrane
2373953	2373968	P423_11820	tagatose-bisphosphate aldolase; with KbaY catalyzes the formation of dihydroxyacetone phosphate and D-glyceraldehyde-3-phosphate from tagatose-1,6-bisphosphate; subunit Z may act as chaperone for the Y subunit
2373977	2373963	P423_11820	tagatose-bisphosphate aldolase; with KbaY catalyzes the formation of dihydroxyacetone phosphate and D-glyceraldehyde-3-phosphate from tagatose-1,6-bisphosphate; subunit Z may act as chaperone for the Y subunit
2377074	2376995	P423_11835	nucleoside transporter
2379264	2379279	P423_11845	sugar kinase
2379265	2379280	P423_11845	sugar kinase
2382659	2382673	P423_11865	hydroxyethylthiazole kinase
2382670	2382684	P423_11865	hydroxyethylthiazole kinase
2387706	2387777	P423_11890	fimbrial outer membrane usher protein
2389260	2389246	P423_11895	fimbrial assembly chaperone protein StcB
2390203	2390258	P423_11895	fimbrial assembly chaperone protein StcB
2390212	2390198	P423_11895	fimbrial assembly chaperone protein StcB
2390213	2390199	P423_11895	fimbrial assembly chaperone protein StcB
2390232	2390201	P423_11895	fimbrial assembly chaperone protein StcB
2391791	2391777	P423_11895	fimbrial assembly chaperone protein StcB
2394408	2394394	P423_11920	molybdate metabolism regulator
2394482	2394466	P423_11920	molybdate metabolism regulator
2394697	2394785	P423_11920	molybdate metabolism regulator
2394794	2394811	P423_11920	molybdate metabolism regulator
2394799	2394814	P423_11920	molybdate metabolism regulator
2394817	2394831	P423_11920	molybdate metabolism regulator
2395055	2395069	P423_11920	molybdate metabolism regulator
2395148	2395061	P423_11920	molybdate metabolism regulator
2395218	2395204	P423_11920	molybdate metabolism regulator
2395224	2395210	P423_11920	molybdate metabolism regulator
2395484	2395469	P423_11920	molybdate metabolism regulator
2395628	2395614	P423_11920	molybdate metabolism regulator
2395673	2395703	P423_11920	molybdate metabolism regulator
2395700	2395715	P423_11920	molybdate metabolism regulator
2395704	2395719	P423_11920	molybdate metabolism regulator
2395736	2395708	P423_11920	molybdate metabolism regulator
2395754	2395737	P423_11920	molybdate metabolism regulator
2395759	2395743	P423_11920	molybdate metabolism regulator
2395837	2395823	P423_11920	molybdate metabolism regulator
2395840	2395880	P423_11920	molybdate metabolism regulator
2395862	2395847	P423_11920	molybdate metabolism regulator
2395888	2395874	P423_11920	molybdate metabolism regulator
2395892	2395877	P423_11920	molybdate metabolism regulator
2395899	2395884	P423_11920	molybdate metabolism regulator
2395900	2395886	P423_11920	molybdate metabolism regulator
2395901	2395887	P423_11920	molybdate metabolism regulator
2395904	2395890	P423_11920	molybdate metabolism regulator
2395917	2395932	P423_11920	molybdate metabolism regulator
2395944	2395914	P423_11920	molybdate metabolism regulator
2395957	2395971	P423_11920	molybdate metabolism regulator
2395966	2395980	P423_11920	molybdate metabolism regulator
2395970	2395954	P423_11920	molybdate metabolism regulator
2395973	2395959	P423_11920	molybdate metabolism regulator
2395983	2395997	P423_11920	molybdate metabolism regulator
2396099	2396085	P423_11920	molybdate metabolism regulator
2396117	2396100	P423_11920	molybdate metabolism regulator
2396132	2396118	P423_11920	molybdate metabolism regulator
2396154	2396140	P423_11920	molybdate metabolism regulator
2396222	2396237	P423_11920	molybdate metabolism regulator
2396240	2396255	P423_11920	molybdate metabolism regulator
2396269	2396283	P423_11920	molybdate metabolism regulator
2396282	2396254	P423_11920	molybdate metabolism regulator
2396285	2396299	P423_11920	molybdate metabolism regulator
2396292	2396307	P423_11920	molybdate metabolism regulator
2396299	2396313	P423_11920	molybdate metabolism regulator
2396321	2396336	P423_11920	molybdate metabolism regulator
2396349	2396334	P423_11920	molybdate metabolism regulator
2396387	2396373	P423_11920	molybdate metabolism regulator
2396411	2396397	P423_11920	molybdate metabolism regulator
2396417	2396403	P423_11920	molybdate metabolism regulator
2396435	2396449	P423_11920	molybdate metabolism regulator
2396480	2396417	P423_11920	molybdate metabolism regulator
2396486	2396450	P423_11920	molybdate metabolism regulator
2396600	2396586	P423_11920	molybdate metabolism regulator
2396688	2396674	P423_11920	molybdate metabolism regulator
2396694	2396678	P423_11920	molybdate metabolism regulator
2396711	2396725	P423_11920	molybdate metabolism regulator
2396733	2396718	P423_11920	molybdate metabolism regulator
2396736	2396722	P423_11920	molybdate metabolism regulator
2396752	2396768	P423_11920	molybdate metabolism regulator
2396753	2396734	P423_11920	molybdate metabolism regulator
2396801	2396761	P423_11920	molybdate metabolism regulator
2396845	2396892	P423_11920	molybdate metabolism regulator
2396899	2396833	P423_11920	molybdate metabolism regulator
2397068	2397101	P423_11920	molybdate metabolism regulator
2397081	2397066	P423_11920	molybdate metabolism regulator
2397082	2397067	P423_11920	molybdate metabolism regulator
2397115	2397146	P423_11920	molybdate metabolism regulator
2397163	2397179	P423_11920	molybdate metabolism regulator
2397216	2397230	P423_11920	molybdate metabolism regulator
2397255	2397241	P423_11920	molybdate metabolism regulator
2397266	2397246	P423_11920	molybdate metabolism regulator
2397281	2397298	P423_11920	molybdate metabolism regulator
2397299	2397280	P423_11920	molybdate metabolism regulator
2397305	2397290	P423_11920	molybdate metabolism regulator
2397352	2397428	P423_11920	molybdate metabolism regulator
2397413	2397352	P423_11920	molybdate metabolism regulator
2397468	2397410	P423_11920	molybdate metabolism regulator
2397985	2397999	P423_11920	molybdate metabolism regulator
2397990	2398028	P423_11920	molybdate metabolism regulator
2397994	2397946	P423_11920	molybdate metabolism regulator
2398104	2398119	P423_11925	MolR family transcriptional regulator
2398129	2398151	P423_11925	MolR family transcriptional regulator
2398173	2398132	P423_11925	MolR family transcriptional regulator
2398188	2398204	P423_11925	MolR family transcriptional regulator
2398207	2398191	P423_11925	MolR family transcriptional regulator
2398235	2398199	P423_11925	MolR family transcriptional regulator
2398248	2398233	P423_11925	MolR family transcriptional regulator
2398251	2398237	P423_11925	MolR family transcriptional regulator
2398265	2398251	P423_11925	MolR family transcriptional regulator
2398282	2398296	P423_11925	MolR family transcriptional regulator
2398297	2398312	P423_11925	MolR family transcriptional regulator
2398319	2398305	P423_11925	MolR family transcriptional regulator
2398352	2398337	P423_11925	MolR family transcriptional regulator
2398353	2398339	P423_11925	MolR family transcriptional regulator
2398376	2398356	P423_11925	MolR family transcriptional regulator
2398473	2398518	P423_11925	MolR family transcriptional regulator
2398518	2398496	P423_11925	MolR family transcriptional regulator
2398543	2398610	P423_11925	MolR family transcriptional regulator
2398570	2398552	P423_11925	MolR family transcriptional regulator
2398664	2398680	P423_11925	MolR family transcriptional regulator
2398668	2398653	P423_11925	MolR family transcriptional regulator
2398714	2398700	P423_11925	MolR family transcriptional regulator
2398717	2398703	P423_11925	MolR family transcriptional regulator
2398737	2398751	P423_11925	MolR family transcriptional regulator
2398746	2398705	P423_11925	MolR family transcriptional regulator
2398818	2398804	P423_11925	MolR family transcriptional regulator
2398821	2398835	P423_11925	MolR family transcriptional regulator
2398825	2398811	P423_11925	MolR family transcriptional regulator
2398846	2398862	P423_11925	MolR family transcriptional regulator
2398857	2398842	P423_11925	MolR family transcriptional regulator
2398939	2398953	P423_11925	MolR family transcriptional regulator
2398948	2398963	P423_11925	MolR family transcriptional regulator
2398951	2398966	P423_11925	MolR family transcriptional regulator
2398968	2398983	P423_11925	MolR family transcriptional regulator
2399004	2399048	P423_11925	MolR family transcriptional regulator
2399054	2399069	P423_11925	MolR family transcriptional regulator
2399059	2399084	P423_11925	MolR family transcriptional regulator
2399072	2399086	P423_11925	MolR family transcriptional regulator
2399091	2399077	P423_11925	MolR family transcriptional regulator
2408523	2408563	P423_11945	hypothetical protein
2409174	2409159	P423_11945	hypothetical protein
2409846	2409816	P423_11945	hypothetical protein
2410524	2410589	P423_11950	hypothetical protein
2410724	2410817	P423_11950	hypothetical protein
2410775	2410724	P423_11950	hypothetical protein
2410847	2410763	P423_11950	hypothetical protein
2419721	2419735	P423_12000	osmoprotectant uptake system permease
2421143	2421129	P423_12005	osmoprotectant uptake system substrate-binding protein
2424162	2424176	P423_12015	D-lactate dehydrogenase; mponent of the membrane-bound D-lactate oxidase, FAD-binding, NADH independent
2424173	2424159	P423_12015	D-lactate dehydrogenase; mponent of the membrane-bound D-lactate oxidase, FAD-binding, NADH independent
2428196	2428182	P423_12030	membrane protein
2430482	2430412	P423_12040	multidrug resistance outer membrane protein MdtQ; may be involved in resistance to puromycin, acriflavine and tetraphenylarsonium chloride
2436678	2436695	P423_12080	dihydropyrimidine dehydrogenase subunit A
2436739	2436723	P423_12080	dihydropyrimidine dehydrogenase subunit A
2436744	2436728	P423_12080	dihydropyrimidine dehydrogenase subunit A
2436755	2436739	P423_12080	dihydropyrimidine dehydrogenase subunit A
2438592	2438677	intergenic region between P423_12085 and mglC
2438831	2438892	P423_12090	beta-methylgalactoside transporter; ABC transporter; functions in galactose transport; part of MglA2C2B transporter complex
2438892	2438825	P423_12090	beta-methylgalactoside transporter; ABC transporter; functions in galactose transport; part of MglA2C2B transporter complex
2450218	2450297	P423_12130	lysine transporter
2450297	2450222	P423_12130	lysine transporter
2451240	2451324	P423_12135	transcriptional regulator
2455318	2455304	P423_12155	ribonucleoside hydrolase; Hydrolyzes cytidine or uridine to ribose and cytosine or uracil, respectively
2455324	2455310	P423_12155	ribonucleoside hydrolase; Hydrolyzes cytidine or uridine to ribose and cytosine or uracil, respectively
2455436	2455451	P423_12155	ribonucleoside hydrolase; Hydrolyzes cytidine or uridine to ribose and cytosine or uracil, respectively
2455477	2455412	P423_12155	ribonucleoside hydrolase; Hydrolyzes cytidine or uridine to ribose and cytosine or uracil, respectively
2457004	2456930	P423_12165	nucleoside permease
2457118	2457104	P423_12165	nucleoside permease
2457123	2457109	P423_12165	nucleoside permease
2461731	2461748	P423_12185	PTS fructose transporter subunit IIBC; catalyzes the phosphorylation of incoming sugar substrates concomitant with their translocation across the cell membrane
2461741	2461760	P423_12185	PTS fructose transporter subunit IIBC; catalyzes the phosphorylation of incoming sugar substrates concomitant with their translocation across the cell membrane
2461746	2461732	P423_12185	PTS fructose transporter subunit IIBC; catalyzes the phosphorylation of incoming sugar substrates concomitant with their translocation across the cell membrane
2461747	2461733	P423_12185	PTS fructose transporter subunit IIBC; catalyzes the phosphorylation of incoming sugar substrates concomitant with their translocation across the cell membrane
2461756	2461740	P423_12185	PTS fructose transporter subunit IIBC; catalyzes the phosphorylation of incoming sugar substrates concomitant with their translocation across the cell membrane
2461913	2461899	P423_12185	PTS fructose transporter subunit IIBC; catalyzes the phosphorylation of incoming sugar substrates concomitant with their translocation across the cell membrane
2467578	2467562	P423_12215	D-mannonate oxidoreductase
2470109	2470195	P423_12225	membrane protein
2472438	2472424	P423_12235	phage resistance protein
2474224	2474139	P423_12240	with YejBEF is involved in resistance to microcin C
2498991	2499067	P423_12380	nitrate reductase catalytic subunit; periplasmic; catalytic subunit; with NapBC catalyzes the reduction of nitrate to nitrite; NapAB receives electrons from NapC
2502770	2502756	P423_12400	malate:quinone oxidoreductase
2503673	2503624	P423_12400	malate:quinone oxidoreductase
2503674	2503658	P423_12400	malate:quinone oxidoreductase
2504933	2504947	P423_12405	multidrug ABC transporter ATP-binding protein; fflux pump for the antibacterial peptide microcin J25
2508069	2508083	P423_12420	thiamine biosynthesis lipoprotein ApbE; catalyzes the conversion of aminoimidazole ribotide to the 4-amino-5-hydroxymethyl-2-methyl pyrimidine moiety of thiamine; involved in the maintenance and/or assembly of sulfur clusters; periplasmic lipoporotein anchored to the inner membrane
2512212	2512231	P423_12430	phosphotransfer intermediate protein in two-component regulatory system with RcsBC
2520554	2520482	intergenic region between P423_12450 and P423_12455
2521540	2521525	P423_12460	succinyl-CoA:3-ketoacid-CoA transferase
2525676	2525738	P423_12480	hypothetical protein
2525684	2525775	P423_12480	hypothetical protein
2525755	2525684	P423_12480	hypothetical protein
2526938	2526952	P423_12480	hypothetical protein
2527224	2527239	P423_12485	hypothetical protein
2527226	2527240	P423_12485	hypothetical protein
2538110	2538124	P423_12510	adhesin
2538197	2538253	P423_12510	adhesin
2538250	2538219	P423_12510	adhesin
2539344	2539360	P423_12510	adhesin
2541503	2541517	intergenic region between P423_12510 and P423_12515
2541522	2541537	intergenic region between P423_12510 and P423_12515
2541526	2541510	intergenic region between P423_12510 and P423_12515
2541527	2541541	intergenic region between P423_12510 and P423_12515
2541566	2541552	intergenic region between P423_12510 and P423_12515
2541732	2541690	intergenic region between P423_12510 and P423_12515
2541733	2541719	intergenic region between P423_12510 and P423_12515
2541738	2541724	intergenic region between P423_12510 and P423_12515
2544384	2544398	downstream of P423_12515
2544405	2544390	downstream of P423_12515
2549462	2549448	intergenic region between glpT and glpA
2549494	2549462	glpA	sn-glycerol-3-phosphate dehydrogenase subunit A; anaerobic, catalyzes the conversion of glycerol 3-phosphate to dihydroxyacetone using fumarate or nitrate as electron acceptor
2552878	2552864	glpC	sn-glycerol-3-phosphate dehydrogenase subunit C; anaerobic; with GlpAB catalyzes the conversion of glycerol-3-phosphate to dihydroxyacetone phosphate
2552916	2552885	glpC	sn-glycerol-3-phosphate dehydrogenase subunit C; anaerobic; with GlpAB catalyzes the conversion of glycerol-3-phosphate to dihydroxyacetone phosphate
2552935	2552951	glpC	sn-glycerol-3-phosphate dehydrogenase subunit C; anaerobic; with GlpAB catalyzes the conversion of glycerol-3-phosphate to dihydroxyacetone phosphate
2554325	2554339	P423_12565	hypothetical protein
2554334	2554350	P423_12565	hypothetical protein
2555859	2555949	P423_12580	MFS transporter
2562495	2562510	P423_12610	lipopolysaccharide core heptose(II)-phosphate phosphatase; catalyzes the of heptose(II) of the outer membrane lipopolysaccharide core
2563715	2563701	P423_12615	UDP-4-amino-4-deoxy-L-arabinose-oxoglutarate aminotransferase; catalyzes the conversion of UDP-4-keto-arabinose to UDP-4-amino-4-deoxy-L-arabinose
2564001	2563939	P423_12615	UDP-4-amino-4-deoxy-L-arabinose-oxoglutarate aminotransferase; catalyzes the conversion of UDP-4-keto-arabinose to UDP-4-amino-4-deoxy-L-arabinose
2568149	2568164	arnT	4-amino-4-deoxy-L-arabinose transferase
2569479	2569493	arnT	4-amino-4-deoxy-L-arabinose transferase
2571797	2571812	P423_12655	O-succinylbenzoic acid--CoA ligase
2571806	2571820	P423_12655	O-succinylbenzoic acid--CoA ligase
2571812	2571798	P423_12655	O-succinylbenzoic acid--CoA ligase
2571828	2571811	P423_12655	O-succinylbenzoic acid--CoA ligase
2571839	2571824	P423_12655	O-succinylbenzoic acid--CoA ligase
2572809	2572823	P423_12660	O-succinylbenzoate synthase; catalyzes the dehydration of 2-succinyl-6-hydroxy-2,4-cyclohexadiene-1-carboxylic acid to form O-succinylbenzoate
2572814	2572800	P423_12660	O-succinylbenzoate synthase; catalyzes the dehydration of 2-succinyl-6-hydroxy-2,4-cyclohexadiene-1-carboxylic acid to form O-succinylbenzoate
2575364	2575378	P423_12675	2-succinyl-5-enolpyruvyl-6-hydroxy-3-cyclohexene-1-carboxylate synthase; EPHCHC synthase; forms 5-enolpyruvoyl-6-hydroxy-2-succinyl-cyclohex-3-ene-1-carboxylate from 2-oxoglutarate and isochorismate in menaquinone biosynthesis
2575673	2575687	P423_12675	2-succinyl-5-enolpyruvyl-6-hydroxy-3-cyclohexene-1-carboxylate synthase; EPHCHC synthase; forms 5-enolpyruvoyl-6-hydroxy-2-succinyl-cyclohex-3-ene-1-carboxylate from 2-oxoglutarate and isochorismate in menaquinone biosynthesis
2576466	2576481	P423_12680	isochorismate synthase
2576472	2576486	P423_12680	isochorismate synthase
2581021	2581035	P423_12700	hypothetical protein
2581027	2581041	P423_12700	hypothetical protein
2581031	2581045	P423_12700	hypothetical protein
2581656	2581706	P423_12705	hypothetical protein
2581896	2581954	P423_12705	hypothetical protein
2582122	2582136	P423_12705	hypothetical protein
2582143	2582123	P423_12705	hypothetical protein
2582332	2582292	P423_12705	hypothetical protein
2582364	2582378	P423_12705	hypothetical protein
2583307	2583292	P423_12715	ADH:ubiquinone oxidoreductase subunit N; Catalyzes the transfer of electrons from NADH to quinone
2583309	2583293	P423_12715	ADH:ubiquinone oxidoreductase subunit N; Catalyzes the transfer of electrons from NADH to quinone
2583344	2583295	P423_12715	ADH:ubiquinone oxidoreductase subunit N; Catalyzes the transfer of electrons from NADH to quinone
2584057	2583961	P423_12715	ADH:ubiquinone oxidoreductase subunit N; Catalyzes the transfer of electrons from NADH to quinone
2585062	2585141	P423_12720	NADH:ubiquinone oxidoreductase subunit M
2585541	2585555	P423_12720	NADH:ubiquinone oxidoreductase subunit M
2585550	2585564	P423_12720	NADH:ubiquinone oxidoreductase subunit M
2585558	2585544	P423_12720	NADH:ubiquinone oxidoreductase subunit M
2587577	2587591	P423_12725	NADH:ubiquinone oxidoreductase subunit L; atalyzes the transfer of electrons from NADH to ubiquinone
2593659	2593599	P423_12755	NADH dehydrogenase subunit F; part of NADH-ubiquinone oxidoreductase complex I; shuttles electrons from NADH, via FMN and iron-sulfur (Fe-S) centers, to quinones in the respiratory chain
2603927	2603942	P423_12795	citrate transporter
2605040	2604949	P423_12800	phosphatase
2607030	2607088	P423_12820	acetate kinase; AckA utilizes acetate and can acetylate CheY which D1452 increases signal strength during flagellar rotation; utilizes magnesium and ATP; also involved in conversion of acetate to aceyl-CoA; also known to act on propionate
2618735	2618721	P423_12880	zinc transporter
2620025	2619993	intergenic region between P423_12885 and P423_12890
2621742	2621756	P423_12895	amidophosphoribosyltransferase; Catalyzes first step of the de novo purine nucleotide biosynthetic pathway
2621750	2621736	P423_12895	amidophosphoribosyltransferase; Catalyzes first step of the de novo purine nucleotide biosynthetic pathway
2621834	2621816	P423_12895	amidophosphoribosyltransferase; Catalyzes first step of the de novo purine nucleotide biosynthetic pathway
2623070	2623107	intergenic region between P423_12900 and P423_12905
2623133	2623070	intergenic region between P423_12900 and P423_12905
2623161	2623243	intergenic region between P423_12900 and P423_12905
2623186	2623100	intergenic region between P423_12900 and P423_12905
2623243	2623163	intergenic region between P423_12900 and P423_12905
2623302	2623250	intergenic region between P423_12900 and P423_12905
2623726	2623754	P423_12905	cell division protein DedD
2630266	2630280	P423_12905	cell division protein DedD
2632611	2632644	P423_12905	cell division protein DedD
2632669	2632621	P423_12905	cell division protein DedD
2638890	2638907	P423_12980	chorismate synthase; catalyzes the formation of chorismate from 5-O-(1-carboxyvinyl)-3-phosphoshikimate in aromatic amino acid biosynthesis
2643101	2643085	P423_13005	fimbrial protein SteE
2644033	2644080	P423_13015	fimbrial protein StfD
2644050	2644035	P423_13015	fimbrial protein StfD
2644069	2644084	P423_13015	fimbrial protein StfD
2644093	2644079	P423_13015	fimbrial protein StfD
2644170	2644184	P423_13015	fimbrial protein StfD
2644184	2644168	P423_13015	fimbrial protein StfD
2644195	2644178	P423_13015	fimbrial protein StfD
2644852	2644838	P423_13020	fimbrial protein SteB
2645407	2645421	P423_13020	fimbrial protein SteB
2649999	2649926	fadJ	fatty-acid oxidation protein subunit alpha;
2651702	2651717	fadI	fatty acid oxidation complex component beta; functions in a heterotetramer with FadJ; similar to FadA2B2 complex; functions in beta-oxidation of fatty acids during anaerobic growth
2652422	2652408	fadI	fatty acid oxidation complex component beta; functions in a heterotetramer with FadJ; similar to FadA2B2 complex; functions in beta-oxidation of fatty acids during anaerobic growth
2652750	2652735	downstream of P423_13045
2652753	2652739	downstream of P423_13045
2652757	2652742	downstream of P423_13045
2653741	2653755	P423_13050	long-chain fatty acid outer membrane transporter
2656112	2656209	P423_13060	membrane protein
2656470	2656436	P423_13060	membrane protein
2671631	2671645	P423_13150	transcriptional regulator; regulates the synthesis and expression of the dsdXA operon and dadA gene
2676564	2676507	emrB	multidrug resistance protein B; ith EmrA is involved in resistance to hydrophobic antibiotics such as nalidixic acid
2685412	2685426	P423_13195	oxalyl-CoA decarboxylase; catalyzes the formation of formyl-CoA from oxalyl-CoA
2686275	2686345	P423_13195	oxalyl-CoA decarboxylase; catalyzes the formation of formyl-CoA from oxalyl-CoA
2691103	2691130	downstream of P423_13220
2698191	2698205	P423_13245	PTS fructose transporter subunit IIA
2698193	2698207	P423_13245	PTS fructose transporter subunit IIA
2699123	2699108	P423_13250	exoaminopeptidase
2700078	2700092	P423_13255	aminopeptidase; aa-Pro aminopeptidase; limited methionine aminopeptidase
2701499	2701483	P423_13260	PTS fructose transporter subunit IIC
2702085	2702070	P423_13260	PTS fructose transporter subunit IIC
2710005	2709948	P423_13295	hypothetical protein
2713123	2713169	gltX	glutaminyl-tRNA synthetase; atalyzes a two-step reaction, first charging an glutamate molecule by linking its carboxyl group to the alpha-phosphate of ATP, followed by transfer of the aminoacyl-adenylate to its tRNA
2713178	2713123	gltX	glutaminyl-tRNA synthetase; atalyzes a two-step reaction, first charging an glutamate molecule by linking its carboxyl group to the alpha-phosphate of ATP, followed by transfer of the aminoacyl-adenylate to its tRNA
2714571	2714487	downstream of P423_13345
2717894	2717908	upstream of P423_13355
2720940	2720986	P423_13370	hypothetical protein
2722772	2722696	P423_13380	NAD-dependent DNA ligase LigA; this protein catalyzes the formation of phosphodiester linkages between 5'-phosphoryl and 3'-hydroxyl groups in double-stranded DNA using NAD as a coenzyme and as the energy source for the reaction
2723574	2723560	P423_13385	cell division protein ZipA; interacts with cell division protein FitsZ and may be required to anchor septal ring structure
2723698	2723714	P423_13385	cell division protein ZipA; interacts with cell division protein FitsZ and may be required to anchor septal ring structure
2723700	2723716	P423_13385	cell division protein ZipA; interacts with cell division protein FitsZ and may be required to anchor septal ring structure
2727160	2727145	P423_13405	phosphoenolpyruvate-protein phosphotransferase; transfers the phosphoryl group from phosphoenolpyruvate (PEP) to the phosphoryl carrier protein; part of the phosphoenolpyruvate-dependent sugar phosphotransferase system
2734997	2735073	P423_13445	thiosulfate transporter subunit
2735242	2735256	P423_13445	thiosulfate transporter subunit
2735247	2735263	P423_13445	thiosulfate transporter subunit
2735259	2735245	P423_13445	thiosulfate transporter subunit
2735298	2735276	P423_13445	thiosulfate transporter subunit
2735310	2735279	P423_13445	thiosulfate transporter subunit
2736247	2736233	P423_13450	short-chain dehydrogenase
2739215	2739201	downstream of murP
2739622	2739636	P423_13465	deferrochelatase/peroxidase YfeX
2746201	2746215	P423_13510	ethanolamine ammonia-lyase small subunit; catalyzes the formation of acetaldehyde from ethanolamine
2746764	2746778	P423_13510	ethanolamine ammonia-lyase small subunit; catalyzes the formation of acetaldehyde from ethanolamine
2746770	2746784	P423_13510	ethanolamine ammonia-lyase small subunit; catalyzes the formation of acetaldehyde from ethanolamine
2747455	2747543	P423_13515	with EutC catalyzes the formation of acetaldehyde and ammonia from ethanolamine
2747474	2747443	P423_13515	with EutC catalyzes the formation of acetaldehyde and ammonia from ethanolamine
2748805	2748769	P423_13520	ethanolamine utilization protein EutA
2752200	2752169	P423_13530	ethanol dehydrogenase; aldehyde reductase; catalyzes the conversion of acetaldehyde to ethanol
2755762	2755737	P423_13530	ethanol dehydrogenase; aldehyde reductase; catalyzes the conversion of acetaldehyde to ethanol
2759911	2759835	P423_13580	malic enzyme; catalyzes the oxidative decarboxylation of malate to form pyruvate; decarboxylates oxaloacetate
2766957	2766896	P423_13605	oxidoreductase Fe-S binding subunit; unknown function; in E. coli the aegA gene is regulated by Fnr, NarXL, and NarQ (but not ArcA), induced under anaerobic conditions and repressed in the presence of nitrate (anaerobic)
2768569	2768554	upstream of P423_13610
2772320	2772306	P423_13615	multidrug transporter
2774712	2774698	P423_13625	succinyl-diaminopimelate desuccinylase
2774717	2774703	P423_13625	succinyl-diaminopimelate desuccinylase
2774718	2774704	P423_13625	succinyl-diaminopimelate desuccinylase
2774765	2774751	P423_13625	succinyl-diaminopimelate desuccinylase
2777483	2777497	P423_13640	methionine tRNA cytidine acetyltransferase; cetylates the wobble base C34 of the elongation-specific methionine tRNA
2777485	2777499	P423_13640	methionine tRNA cytidine acetyltransferase; cetylates the wobble base C34 of the elongation-specific methionine tRNA
2785082	2785045	intergenic region between P423_13675 and P423_13680
2792393	2792407	P423_13715	polyphosphate kinase
2792413	2792399	P423_13715	polyphosphate kinase
2793067	2793101	P423_13715	polyphosphate kinase
2793073	2793110	P423_13715	polyphosphate kinase
2793098	2793114	P423_13715	polyphosphate kinase
2793143	2793117	P423_13715	polyphosphate kinase
2794407	2794422	P423_13720	exopolyphosphatase
2798738	2798724	intergenic region between P423_13735 and P423_13740
2799260	2799246	P423_13740	membrane protein
2801189	2801247	guaA	GMP synthase; contains glutamine-hydrolyzing domain and glutamine amidotransferase; GMP-binding domain; functions to produce GMP from XMP in the IMP pathway
2805638	2805624	P423_13765	RatA-like protein
2806124	2806138	P423_13765	RatA-like protein
2806125	2806139	P423_13765	RatA-like protein
2806148	2806132	P423_13765	RatA-like protein
2806161	2806147	P423_13765	RatA-like protein
2806182	2806197	P423_13765	RatA-like protein
2806193	2806179	P423_13765	RatA-like protein
2806316	2806340	P423_13765	RatA-like protein
2808728	2808762	P423_13765	RatA-like protein
2810681	2810695	P423_13765	RatA-like protein
2810818	2810792	P423_13765	RatA-like protein
2814494	2814429	P423_13775	intimin; involved in invasion of epithelial cells
2815257	2815271	P423_13775	intimin; involved in invasion of epithelial cells
2815258	2815272	P423_13775	intimin; involved in invasion of epithelial cells
2822783	2822769	P423_13810	cytoskeletal protein RodZ
2823126	2823113	P423_13810	cytoskeletal protein RodZ
2826659	2826755	P423_13825	penicillin-binding protein 1C
2826977	2826991	P423_13825	penicillin-binding protein 1C
2826979	2826964	P423_13825	penicillin-binding protein 1C
2827040	2826978	P423_13825	penicillin-binding protein 1C
2827600	2827639	P423_13825	penicillin-binding protein 1C
2827747	2827811	P423_13825	penicillin-binding protein 1C
2829729	2829715	P423_13830	hypothetical protein
2829924	2829907	P423_13830	hypothetical protein
2832052	2831958	P423_13830	hypothetical protein
2833572	2833586	sseA	3-mercaptopyruvate sulfurtransferase; atalyzes the transfer of a sulfur ion to cyanide or to other thiol compounds
2833574	2833591	sseA	3-mercaptopyruvate sulfurtransferase; atalyzes the transfer of a sulfur ion to cyanide or to other thiol compounds
2833579	2833595	sseA	3-mercaptopyruvate sulfurtransferase; atalyzes the transfer of a sulfur ion to cyanide or to other thiol compounds
2833587	2833573	sseA	3-mercaptopyruvate sulfurtransferase; atalyzes the transfer of a sulfur ion to cyanide or to other thiol compounds
2833895	2833879	sseA	3-mercaptopyruvate sulfurtransferase; atalyzes the transfer of a sulfur ion to cyanide or to other thiol compounds
2834048	2834063	sseA	3-mercaptopyruvate sulfurtransferase; atalyzes the transfer of a sulfur ion to cyanide or to other thiol compounds
2834670	2834711	P423_13840	enhanced serine sensitivity protein SseB
2834920	2834844	P423_13840	enhanced serine sensitivity protein SseB
2835585	2835619	P423_13845	aminopeptidase B; atalyzes the removal of an N-terminal amino acid from a peptide or arylamide
2838869	2838855	P423_13860	chaperone protein HscA; involved in the maturation of iron-sulfur cluster-containing proteins
2838873	2838859	P423_13860	chaperone protein HscA; involved in the maturation of iron-sulfur cluster-containing proteins
2838892	2838862	P423_13860	chaperone protein HscA; involved in the maturation of iron-sulfur cluster-containing proteins
2844042	2844056	P423_13895	inositol monophosphatase
2844051	2844067	P423_13895	inositol monophosphatase
2847209	2847120	P423_13910	3-phenylpropionic acid MFS transporter
2851815	2851801	P423_13935	heme ABC transporter ATP-binding protein
2853480	2853494	P423_13940	sugar ABC transporter substrate-binding protein
2855987	2855935	P423_13945	hypothetical protein
2858226	2858278	P423_13950	hypothetical protein
2858232	2858217	P423_13950	hypothetical protein
2858722	2858736	P423_13950	hypothetical protein
2860822	2860837	P423_13960	bifunctional nitric oxide dioxygenase/dihydropteridine reductase 2; flavohemoprotein; catalyzes the formation of nitrate from nitric oxide; can also catalyze the reduction of dihydropteridine
2864903	2864917	P423_13980	sensory histidine kinase; part of the GlrKR two-component signal transduction system involved in the regulation of glmY
2869046	2869144	P423_13985	phosphoribosylformylglycinamidine synthase; catalyzes the formation of 2-(formamido)-N1-(5-phospho-D-ribosyl)acetamidine from N2-formyl-N1-(5-phospho-D-ribosyl)glycinamide and L-glutamine in purine biosynthesis
2869594	2869608	P423_13985	phosphoribosylformylglycinamidine synthase; catalyzes the formation of 2-(formamido)-N1-(5-phospho-D-ribosyl)acetamidine from N2-formyl-N1-(5-phospho-D-ribosyl)glycinamide and L-glutamine in purine biosynthesis
2871973	2871995	P423_13990	membrane protein
2871982	2871968	P423_13990	membrane protein
2877727	2877713	P423_14035	GTPase Era
2877729	2877715	P423_14035	GTPase Era
2880487	2880473	P423_14050	elongation factor 4
2883537	2883523	P423_14060	anti-sigma E factor; periplasmic protein; interacts with the C-terminal domain of RseA and stimulates RseA binding to sigmaE via the cytoplasmic RseA N-terminal domain which then sequesters sigmaE in the membrane thereby preventing sigmaE associated with core RNAP
2885214	2885294	upstream of P423_14075
2885270	2885214	P423_14075	L-aspartate oxidase; catalyzes the formation of oxaloacetate from L-aspartate
2886947	2886961	P423_14080	tRNA (adenine-N6)-methyltransferase
2894815	2894800	P423_14130	protein lysine acetyltransferase; catalyzes the acetylation of lysine
2900671	2900685	upstream of P423_14145
2900693	2900646	upstream of P423_14145
2929639	2929687	smpB	single-stranded DNA-binding protein; binds to ssrA RNA (tmRNA) and is required for its successful binding to ribosomes; also appears to function in the trans-translation step by promoting accommodation of tmRNA into the ribosomal A site
2948780	2948766	P423_14395	DNA breaking-rejoining protein
2950266	2950251	P423_14405	peptidase S14
2976192	2976165	intergenic region between of P423_14565 and P423_14570
2976444	2976430	intergenic region between of P423_14565 and P423_14570
2976481	2976496	intergenic region between of P423_14565 and P423_14570
2976705	2976719	intergenic region between of P423_14565 and P423_14570
2976713	2976728	intergenic region between of P423_14565 and P423_14570
2976716	2976701	intergenic region between of P423_14565 and P423_14570
2976735	2976720	intergenic region between of P423_14565 and P423_14570
2977037	2977051	P423_14570	carbon starvation induced protein; in Escherichia coli this gene is induced by carbon starvation and depends on sigma S and cAMP-CRP; the structure of the Gab protein shows it is a member of non-heme iron (II)-dependent oxygenase superfamily which includes clavamini acid synthases
2977059	2977044	P423_14570	carbon starvation induced protein; in Escherichia coli this gene is induced by carbon starvation and depends on sigma S and cAMP-CRP; the structure of the Gab protein shows it is a member of non-heme iron (II)-dependent oxygenase superfamily which includes clavamini acid synthases
2978099	2978193	P423_14575	hydroxyglutarate oxidase; catalyzed the formation of 2-ketoglutarate from 2-hydroxyglutarate
2979646	2979710	gabD	succinate-semialdehyde dehdyrogenase; catalyzes the formation of succinate from succinate semialdehyde; NADP dependent
2982887	2982814	P423_14590	gamma-aminobutyrate transporter
3013976	3013962	P423_14785	hypothetical protein
3013991	3014006	P423_14785	hypothetical protein
3014066	3014006	intergenic region between P423_14785 and P423_14790
3014101	3014068	intergenic region between P423_14785 and P423_14790
3014107	3014121	intergenic region between P423_14785 and P423_14790
3014206	3014191	P423_14790	membrane protein
3014208	3014194	P423_14790	membrane protein
3014211	3014197	P423_14790	membrane protein
3014241	3014203	P423_14790	membrane protein
3014246	3014231	P423_14790	membrane protein
3014252	3014237	P423_14790	membrane protein
3014262	3014277	P423_14790	membrane protein
3014279	3014263	P423_14790	membrane protein
3014286	3014269	P423_14790	membrane protein
3014291	3014305	P423_14790	membrane protein
3014310	3014337	P423_14790	membrane protein
3014428	3014413	P423_14790	membrane protein
3014451	3014465	P423_14790	membrane protein
3014517	3014498	P423_14795	murein hydrolase B; membrane-bound lytic murein transglycosylase B; catalyzes the cleavage of the glycosidic bonds between N-acetylmuramic acid and N-acetylglucosamine in peptidoglycan
3014558	3014595	P423_14795	murein hydrolase B; membrane-bound lytic murein transglycosylase B; catalyzes the cleavage of the glycosidic bonds between N-acetylmuramic acid and N-acetylglucosamine in peptidoglycan
3014564	3014550	P423_14795	murein hydrolase B; membrane-bound lytic murein transglycosylase B; catalyzes the cleavage of the glycosidic bonds between N-acetylmuramic acid and N-acetylglucosamine in peptidoglycan
3014579	3014565	P423_14795	murein hydrolase B; membrane-bound lytic murein transglycosylase B; catalyzes the cleavage of the glycosidic bonds between N-acetylmuramic acid and N-acetylglucosamine in peptidoglycan
3014604	3014590	P423_14795	murein hydrolase B; membrane-bound lytic murein transglycosylase B; catalyzes the cleavage of the glycosidic bonds between N-acetylmuramic acid and N-acetylglucosamine in peptidoglycan
3014630	3014644	P423_14795	murein hydrolase B; membrane-bound lytic murein transglycosylase B; catalyzes the cleavage of the glycosidic bonds between N-acetylmuramic acid and N-acetylglucosamine in peptidoglycan
3014642	3014600	P423_14795	murein hydrolase B; membrane-bound lytic murein transglycosylase B; catalyzes the cleavage of the glycosidic bonds between N-acetylmuramic acid and N-acetylglucosamine in peptidoglycan
3014654	3014638	P423_14795	murein hydrolase B; membrane-bound lytic murein transglycosylase B; catalyzes the cleavage of the glycosidic bonds between N-acetylmuramic acid and N-acetylglucosamine in peptidoglycan
3014674	3014660	P423_14795	murein hydrolase B; membrane-bound lytic murein transglycosylase B; catalyzes the cleavage of the glycosidic bonds between N-acetylmuramic acid and N-acetylglucosamine in peptidoglycan
3014681	3014751	P423_14795	murein hydrolase B; membrane-bound lytic murein transglycosylase B; catalyzes the cleavage of the glycosidic bonds between N-acetylmuramic acid and N-acetylglucosamine in peptidoglycan
3014749	3014729	P423_14795	murein hydrolase B; membrane-bound lytic murein transglycosylase B; catalyzes the cleavage of the glycosidic bonds between N-acetylmuramic acid and N-acetylglucosamine in peptidoglycan
3014813	3014754	P423_14795	murein hydrolase B; membrane-bound lytic murein transglycosylase B; catalyzes the cleavage of the glycosidic bonds between N-acetylmuramic acid and N-acetylglucosamine in peptidoglycan
3014839	3014824	P423_14795	murein hydrolase B; membrane-bound lytic murein transglycosylase B; catalyzes the cleavage of the glycosidic bonds between N-acetylmuramic acid and N-acetylglucosamine in peptidoglycan
3014848	3014834	P423_14795	murein hydrolase B; membrane-bound lytic murein transglycosylase B; catalyzes the cleavage of the glycosidic bonds between N-acetylmuramic acid and N-acetylglucosamine in peptidoglycan
3014852	3014838	P423_14795	murein hydrolase B; membrane-bound lytic murein transglycosylase B; catalyzes the cleavage of the glycosidic bonds between N-acetylmuramic acid and N-acetylglucosamine in peptidoglycan
3014858	3014886	P423_14795	murein hydrolase B; membrane-bound lytic murein transglycosylase B; catalyzes the cleavage of the glycosidic bonds between N-acetylmuramic acid and N-acetylglucosamine in peptidoglycan
3014896	3014882	P423_14795	murein hydrolase B; membrane-bound lytic murein transglycosylase B; catalyzes the cleavage of the glycosidic bonds between N-acetylmuramic acid and N-acetylglucosamine in peptidoglycan
3014979	3014930	P423_14795	murein hydrolase B; membrane-bound lytic murein transglycosylase B; catalyzes the cleavage of the glycosidic bonds between N-acetylmuramic acid and N-acetylglucosamine in peptidoglycan
3014980	3014994	P423_14795	murein hydrolase B; membrane-bound lytic murein transglycosylase B; catalyzes the cleavage of the glycosidic bonds between N-acetylmuramic acid and N-acetylglucosamine in peptidoglycan
3014981	3014995	P423_14795	murein hydrolase B; membrane-bound lytic murein transglycosylase B; catalyzes the cleavage of the glycosidic bonds between N-acetylmuramic acid and N-acetylglucosamine in peptidoglycan
3014987	3014972	P423_14795	murein hydrolase B; membrane-bound lytic murein transglycosylase B; catalyzes the cleavage of the glycosidic bonds between N-acetylmuramic acid and N-acetylglucosamine in peptidoglycan
3014992	3014978	P423_14795	murein hydrolase B; membrane-bound lytic murein transglycosylase B; catalyzes the cleavage of the glycosidic bonds between N-acetylmuramic acid and N-acetylglucosamine in peptidoglycan
3015004	3015018	P423_14795	murein hydrolase B; membrane-bound lytic murein transglycosylase B; catalyzes the cleavage of the glycosidic bonds between N-acetylmuramic acid and N-acetylglucosamine in peptidoglycan
3015043	3015028	P423_14795	murein hydrolase B; membrane-bound lytic murein transglycosylase B; catalyzes the cleavage of the glycosidic bonds between N-acetylmuramic acid and N-acetylglucosamine in peptidoglycan
3019403	3019389	srlR	transcriptional regulator; regulates genes involved in glucitol utilization
3020567	3020628	P423_14835	arabinose 5-phosphate isomerase
3020678	3020664	P423_14835	arabinose 5-phosphate isomerase
3020683	3020669	P423_14835	arabinose 5-phosphate isomerase
3023434	3023519	P423_14845	nitric oxide reductase; detoxifies nitric oxide using NADH
3024527	3024513	P423_14850	NADH:flavorubredoxin oxidoreductase
3024877	3024891	P423_14850	NADH:flavorubredoxin oxidoreductase
3024877	3024861	P423_14850	NADH:flavorubredoxin oxidoreductase
3024931	3025019	P423_14850	NADH:flavorubredoxin oxidoreductase
3025145	3025178	intergenic region between P423_14850 P423_14855
3025331	3025282	P423_14855	carbamoyl phosphate phosphatase; carbamoyltransferase; involved in the formation of the cyanate group of hydrogenase; catalyzes the formation of carbamoyladenylate from carbamoylphosphate and then transfers the carbamoyl group to HypE
3025925	3025958	P423_14855	carbamoyl phosphate phosphatase; carbamoyltransferase; involved in the formation of the cyanate group of hydrogenase; catalyzes the formation of carbamoyladenylate from carbamoylphosphate and then transfers the carbamoyl group to HypE
3027862	3027936	P423_14860	formate dehydrogenase-H ferredoxin subunit; involved in electron transport from formate to hydrogen
3027932	3027866	P423_14860	formate dehydrogenase-H ferredoxin subunit; involved in electron transport from formate to hydrogen
3030832	3030804	P423_14895	formate hydrogenlyase subunit 7
3032658	3032672	hycE	hydrogenase 3 large subunit; formate hydrogenlyase subunit 5; HycBCDEFG is part of the formate hydrogenlyase system which is involved in the cleaving of formate to dihydrogen and carbon dioxide
3032742	3032663	hycE	hydrogenase 3 large subunit; formate hydrogenlyase subunit 5; HycBCDEFG is part of the formate hydrogenlyase system which is involved in the cleaving of formate to dihydrogen and carbon dioxide
3036725	3036739	P423_14920	formate hydrogenlyase subunit 2
3036749	3036735	P423_14920	formate hydrogenlyase subunit 2
3045305	3045320	P423_14975	DNA mismatch repair protein MutS; This protein performs the mismatch recognition step during the DNA repair process
3045309	3045323	P423_14975	DNA mismatch repair protein MutS; This protein performs the mismatch recognition step during the DNA repair process
3045745	3045759	P423_14975	DNA mismatch repair protein MutS; This protein performs the mismatch recognition step during the DNA repair process
3060253	3060238	truD	tRNA pseudouridine synthase D; catalyzes the modification of U13 in tRNA(Glu)
3062672	3062686	upstream of ftsB and P423_15070
3062693	3062677	upstream of ftsB and P423_15070
3062759	3062745	upstream of ftsB and P423_15070
3066610	3066626	P423_15090	alkaline phosphatase isozyme conversion aminopeptidase; catalyzes the sequential removal of 2 amino-terminal arginines from alkaline phosphatase isozyme 1 to form isozymes 2 and 3
3066627	3066613	P423_15090	alkaline phosphatase isozyme conversion aminopeptidase; catalyzes the sequential removal of 2 amino-terminal arginines from alkaline phosphatase isozyme 1 to form isozymes 2 and 3
3066637	3066622	P423_15090	alkaline phosphatase isozyme conversion aminopeptidase; catalyzes the sequential removal of 2 amino-terminal arginines from alkaline phosphatase isozyme 1 to form isozymes 2 and 3
3068599	3068692	P423_15105	sulfite reductase subunit beta; hemoprotein; NADPH dependent; with the alpha subunit (a flavoprotein) catalyzes the reduction of sulfite to sulfide
3071414	3071399	cysJ	sulfite reductase subunit alpha; catalyzes the reduction of sulfite to sulfide in the biosynthesis of L-cysteine from sulfate; a flavoprotein with flavin reductase activity
3073760	3073775	P423_15120	FAD-dependent oxidoreductase
3073763	3073747	P423_15120	FAD-dependent oxidoreductase
3074271	3074285	P423_15125	ferredoxin
3075597	3075612	P423_15135	electron transfer flavoprotein
3075657	3075643	P423_15135	electron transfer flavoprotein
3089910	3089924	P423_15190	sucrose operon repressor
3090673	3090651	P423_15195	coenzyme PQQ biosynthesis protein
3090674	3090659	P423_15195	coenzyme PQQ biosynthesis protein
3093238	3093296	P423_15210	enolase; catalyzes the formation of phosphoenolpyruvate from 2-phospho-D-glycerate in glycolysis
3093284	3093270	P423_15210	enolase; catalyzes the formation of phosphoenolpyruvate from 2-phospho-D-glycerate in glycolysis
3093295	3093311	P423_15210	enolase; catalyzes the formation of phosphoenolpyruvate from 2-phospho-D-glycerate in glycolysis
3093298	3093350	P423_15210	enolase; catalyzes the formation of phosphoenolpyruvate from 2-phospho-D-glycerate in glycolysis
3093352	3093440	P423_15210	enolase; catalyzes the formation of phosphoenolpyruvate from 2-phospho-D-glycerate in glycolysis
3093660	3093752	pyrG	CTP synthetase; cytidine triphosphate synthetase; catalyzes the ATP-dependent amination of UTP to CTP with either L-glutamine or ammonia as the source of nitrogen; in Escherichia coli this enzyme forms a homotetramer
3094674	3094688	pyrG	CTP synthetase; cytidine triphosphate synthetase; catalyzes the ATP-dependent amination of UTP to CTP with either L-glutamine or ammonia as the source of nitrogen; in Escherichia coli this enzyme forms a homotetramer
3098417	3098434	relA	GTP pyrophosphokinase; catalyzes the formation of pppGpp and ppGpp from ATP and GTP or GDP
3104448	3104462	gudD	glucarate dehydratase; catalyzes the formation of 5-keto-4-deoxy-D-glucarate from glucarate
3104888	3104936	gudD	glucarate dehydratase; catalyzes the formation of 5-keto-4-deoxy-D-glucarate from glucarate
3104962	3104888	gudD	glucarate dehydratase; catalyzes the formation of 5-keto-4-deoxy-D-glucarate from glucarate
3107950	3107964	P423_15255	flavodoxin; "An electron-transfer protein; flavodoxin binds one FMN molecule, which serves as a redox-active prosthetic group
3116934	3116920	P423_15305	L-1,2-propanediol oxidoreductase
3117932	3118029	P423_15305	L-1,2-propanediol oxidoreductase
3129725	3129711	P423_15365	CsdA-binding activator; binds and activates CsdA; Fe-S protein
3132850	3132865	intergenic region between mltA and P423_15395
3132854	3132872	intergenic region between mltA and P423_15395
3132860	3132874	intergenic region between mltA and P423_15395
3133567	3133553	P423_15395	hypothetical protein
3134738	3134765	P423_15400	EvpB/family type VI secretion protein
3135539	3135553	P423_15405	hypothetical protein
3137569	3137555	P423_15415	OmpA family protein
3137663	3137569	P423_15415	OmpA family protein
3137734	3137749	P423_15415	OmpA family protein
3137739	3137814	P423_15415	OmpA family protein
3138617	3138603	P423_15415	OmpA family protein
3138621	3138607	P423_15415	OmpA family protein
3142041	3142138	P423_15425	protein disaggregation chaperone
3142656	3142671	P423_15430	type IV secretion protein Rhs
3148181	3148195	intergenic region between P423_15440 and P423_15445
3157176	3157191	P423_15470	hypothetical protein
3158183	3158169	P423_15480	hypothetical protein
3158369	3158294	P423_15480	hypothetical protein
3158371	3158385	P423_15480	hypothetical protein
3158384	3158432	P423_15480	hypothetical protein
3158404	3158465	P423_15480	hypothetical protein
3158432	3158371	P423_15480	hypothetical protein
3158458	3158444	P423_15480	hypothetical protein
3158467	3158493	P423_15480	hypothetical protein
3158484	3158469	P423_15480	hypothetical protein
3158546	3158631	P423_15480	hypothetical protein
3158582	3158662	P423_15480	hypothetical protein
3158646	3158563	P423_15480	hypothetical protein
3158669	3158582	P423_15480	hypothetical protein
3158770	3158803	P423_15480	hypothetical protein
3158793	3158874	P423_15480	hypothetical protein
3158795	3158781	P423_15480	hypothetical protein
3159747	3159696	P423_15485	hypothetical protein
3159809	3159882	P423_15485	hypothetical protein
3159881	3159895	P423_15485	hypothetical protein
3159951	3159934	P423_15485	hypothetical protein
3159965	3159979	P423_15485	hypothetical protein
3160028	3160043	P423_15485	hypothetical protein
3160042	3160028	P423_15485	hypothetical protein
3160045	3160030	P423_15485	hypothetical protein
3160263	3160244	P423_15485	hypothetical protein
3160265	3160337	P423_15485	hypothetical protein
3163616	3163602	P423_15500	membrane protein
3163629	3163645	P423_15500	membrane protein
3163830	3163732	P423_15500	membrane protein
3163885	3163871	P423_15500	membrane protein
3163891	3163876	P423_15500	membrane protein
3163902	3163888	P423_15500	membrane protein
3163914	3163900	P423_15500	membrane protein
3164429	3164376	P423_15500	membrane protein
3165278	3165292	P423_15505	hypothetical protein
3167167	3167153	P423_15510	hypothetical protein
3167237	3167251	P423_15510	hypothetical protein
3167247	3167233	P423_15510	hypothetical protein
3167252	3167266	P423_15510	hypothetical protein
3167289	3167304	P423_15510	hypothetical protein
3167380	3167366	P423_15510	hypothetical protein
3167389	3167471	P423_15510	hypothetical protein
3167414	3167368	P423_15510	hypothetical protein
3167476	3167461	P423_15510	hypothetical protein
3167484	3167499	P423_15510	hypothetical protein
3167494	3167465	P423_15510	hypothetical protein
3167594	3167580	P423_15510	hypothetical protein
3167605	3167591	P423_15510	hypothetical protein
3167652	3167666	P423_15510	hypothetical protein
3167677	3167663	P423_15510	hypothetical protein
3168118	3168103	P423_15510	hypothetical protein
3168598	3168614	intergenic region beteween P423_15515 and P423_15520
3168604	3168618	intergenic region beteween P423_15515 and P423_15520
3168739	3168753	intergenic region beteween P423_15515 and P423_15520
3168776	3168725	intergenic region beteween P423_15515 and P423_15520
3168830	3168816	intergenic region beteween P423_15515 and P423_15520
3168955	3168969	intergenic region beteween P423_15515 and P423_15520
3168971	3168957	intergenic region beteween P423_15515 and P423_15520
3169944	3169958	P423_15520	type VI secretion protein ImpG
3169957	3169943	P423_15520	type VI secretion protein ImpG
3170790	3170804	P423_15520	type VI secretion protein ImpG
3170960	3170875	P423_15525	hypothetical protein
3175039	3175053	P423_15550	hypothetical protein
3175058	3174983	P423_15550	hypothetical protein
3188042	3188027	recB	exonuclease V subunit beta; helicase/nuclease; with RecCD catalyzes the exonucleolytic cleavage of DNA; RecD has 5' to 3' helicase activity
3189385	3189369	recB	exonuclease V subunit beta; helicase/nuclease; with RecCD catalyzes the exonucleolytic cleavage of DNA; RecD has 5' to 3' helicase activity
3196958	3196972	recC	exonuclease V subunit gamma; catalyzes ATP-dependent exonucleolytic cleavage in either 5'- to 3'- or 3'- to 5'-direction to yield 5'-phosphooligonucleotides; component of the RecBCD (Exo V) helicase/nuclease complex that is essential for recombination
3198988	3199029	P423_15630	hypothetical protein
3199029	3198952	intergenic region between P423_15630 and P423_15635
3200449	3200522	P423_15640	prolipoprotein diacylglyceryl transferase
3201467	3201453	P423_15645	phosphoenolpyruvate-protein phosphotransferase
3204078	3204095	intergenic region between P423_15650 and P423_15655
3209654	3209668	P423_15680	2-acyl-glycerophospho-ethanolamine acyltransferase; Transfers fatty acids to the 1-position via an enzyme-bound acyl-ACP intermediate in the presence of ATP and magnesium
3209679	3209665	P423_15680	2-acyl-glycerophospho-ethanolamine acyltransferase; Transfers fatty acids to the 1-position via an enzyme-bound acyl-ACP intermediate in the presence of ATP and magnesium
3214569	3214584	P423_15695	transcriptional regulator; activates the transcription of the lysA gene encoding diaminopimelate decarboxylase
3214999	3215014	P423_15700	racemase
3215012	3215026	P423_15700	racemase
3220515	3220500	intergenic region between P423_15720 and P423_15725
3220516	3220502	intergenic region between P423_15720 and P423_15725
3220716	3220730	P423_15725	transporter
3220721	3220737	P423_15725	transporter
3223929	3223946	P423_15740	xanthine dehydrogenase subunit A; molybdenum cofactor-binding protein; participates in purine salvage
3223930	3223861	P423_15740	xanthine dehydrogenase subunit A; molybdenum cofactor-binding protein; participates in purine salvage
3224107	3224121	P423_15740	xanthine dehydrogenase subunit A; molybdenum cofactor-binding protein; participates in purine salvage
3224341	3224355	P423_15740	xanthine dehydrogenase subunit A; molybdenum cofactor-binding protein; participates in purine salvage
3227242	3227152	P423_15750	xanthine dehydrogenase subunit C; iron-sulfur-binding subunit; with XdhA and XdhB participates in purine salvage
3230995	3231050	P423_15765	diaminopropionate ammonia-lyase; catalyzes the formation of pyruvate from 2,3-diaminopropionate
3231097	3231155	P423_15765	diaminopropionate ammonia-lyase; catalyzes the formation of pyruvate from 2,3-diaminopropionate
3231155	3231103	P423_15765	diaminopropionate ammonia-lyase; catalyzes the formation of pyruvate from 2,3-diaminopropionate
3233098	3233117	P423_15770	peptidase; Zn-dependent extracellular dipeptidase; similar to succinyl-diaminopimelate desuccinylases
3233178	3233253	P423_15770	peptidase; Zn-dependent extracellular dipeptidase; similar to succinyl-diaminopimelate desuccinylases
3234320	3234335	P423_15775	phenylhydantoinase; atalyzes the hydrolytic cleavage of hydantoin with aromatic side chains at the 5'position
3241465	3241404	P423_15800	selenate reductase; with YgfM and YgfN forms a selenate reductase, which seems to catalyze the reduction of selenate to selenite
3241815	3241718	P423_15800	selenate reductase; with YgfM and YgfN forms a selenate reductase, which seems to catalyze the reduction of selenate to selenite
3256791	3256776	P423_15860	lysyl-tRNA synthetase
3258317	3258331	prfA	peptide chain release factor 1; recognizes the termination signals UAG and UAA during protein translation a specificity which is dependent on amino acid residues residing in loops of the L-shaped tRNA-like molecule of RF1
3566230	3566244	P423_17355	aerotaxis receptor
3566235	3566221	P423_17355	aerotaxis receptor
3568934	3568915	intergenic region between P423_17365 and P423_17370
3568937	3568923	intergenic region between P423_17365 and P423_17370
3573017	3572950	ebgA	beta-D-galactosidase subunit alpha; in Escherichia coli this is the second beta-galactosidase system
3573019	3573051	ebgA	beta-D-galactosidase subunit alpha; in Escherichia coli this is the second beta-galactosidase system
3573034	3573097	ebgA	beta-D-galactosidase subunit alpha; in Escherichia coli this is the second beta-galactosidase system
3573146	3573048	ebgA	beta-D-galactosidase subunit alpha; in Escherichia coli this is the second beta-galactosidase system
3573228	3573214	ebgA	beta-D-galactosidase subunit alpha; in Escherichia coli this is the second beta-galactosidase system
3573234	3573220	ebgA	beta-D-galactosidase subunit alpha; in Escherichia coli this is the second beta-galactosidase system
3573757	3573693	ebgC	beta-D-galactosidase subunit beta; in Escherichia coli this is the second beta-galactosidase system
3575415	3575429	P423_17390	hypothetical protein
3575419	3575436	P423_17390	hypothetical protein
3575478	3575492	P423_17390	hypothetical protein
3575484	3575469	P423_17390	hypothetical protein
3577096	3577142	P423_17395	alpha-glucosidase
3577130	3577116	P423_17395	alpha-glucosidase
3578027	3578042	P423_17395	alpha-glucosidase
3578029	3578044	P423_17395	alpha-glucosidase
3578050	3578034	P423_17395	alpha-glucosidase
3580345	3580359	fadH	2,4-dienoyl-CoA reductase; catalyzes the formation of trans-2- enoyl-CoA from 2,4-dienoyl-CoA
3581129	3581075	P423_17405	XRE family transcriptional regulator
3581201	3581215	P423_17405	XRE family transcriptional regulator
3581301	3581203	P423_17405	XRE family transcriptional regulator
3581302	3581287	P423_17405	XRE family transcriptional regulator
3582331	3582375	P423_17415	23S rRNA methyltransferase
3583010	3583089	P423_17415	23S rRNA methyltransferase
3583926	3583940	P423_17425	hypothetical protein
3583932	3583918	P423_17425	hypothetical protein
3615721	3615736	intergenic region between P423_17590 and P423_17595
3623023	3623037	P423_17620	regulator; SohA; PrlF; involved in protein secretion; when overproduced or mutated, it induces growth defect and increased export of a reporter protein
3629057	3629072	P423_17660	N-acetylglucosamine-6-phosphate deacetylase;
3631557	3631460	kbaY	tagatose-bisphosphate aldolase; catalyzes the reversible reaction of dihydroxyacetone phosphate with glyceraldehyde 3-phosphate to produce tagatose 1,6-bisphosphate
3632698	3632712	P423_17675	PTS N-acetylgalactosamine transporter subunit IIB
3632760	3632745	downstream of P423_17675
3634932	3634905	P423_17690	galactosamine-6-phosphate isomerase
3635270	3635295	P423_17695	16S rRNA methyltransferase
3635285	3635301	P423_17695	16S rRNA methyltransferase
3635289	3635304	P423_17695	16S rRNA methyltransferase
3635841	3635858	P423_17695	16S rRNA methyltransferase
3635860	3635845	P423_17695	16S rRNA methyltransferase
3636263	3636249	P423_17700	penicillin-binding protein activator LpoA
3636268	3636254	P423_17700	penicillin-binding protein activator LpoA
3637394	3637380	P423_17700	penicillin-binding protein activator LpoA
3637395	3637381	P423_17700	penicillin-binding protein activator LpoA
3641590	3641604	intergenic region between P423_17725 and P423_17730
3641843	3641858	P423_17730	general stress protein
3642825	3642862	P423_17740	GIY-YIG nuclease
3642862	3642830	P423_17740	GIY-YIG nuclease
3642866	3642929	P423_17740	GIY-YIG nuclease
3643093	3643053	P423_17745	N-acetyltransferase
3644524	3644510	P423_17755	protease
3644613	3644599	P423_17755	protease
3644719	3644768	P423_17755	protease
3644775	3644856	P423_17755	protease
3644820	3644806	P423_17755	protease
3645747	3645733	P423_17760	protease
3646637	3646665	P423_17765	hypothetical protein
3646798	3646712	P423_17765	hypothetical protein
3646800	3646851	P423_17765	hypothetical protein
3646843	3646829	P423_17765	hypothetical protein
3646848	3646833	P423_17765	hypothetical protein
3646850	3646835	P423_17765	hypothetical protein
3646859	3646845	P423_17765	hypothetical protein
3646905	3646971	P423_17765	hypothetical protein
3646915	3646901	P423_17765	hypothetical protein
3646918	3646903	P423_17765	hypothetical protein
3646987	3647001	P423_17765	hypothetical protein
3647016	3646976	P423_17765	hypothetical protein
3647364	3647348	P423_17770	tryptophan permease
3654776	3654790	truB	tRNA pseudouridine synthase B; catalyzes isomerization of specific uridines in RNA to pseudouridine; responsible for residues in T loops of many tRNAs
3659931	3660010	nusA	peptidase M54; modifies transcription through interactions with RNA polymerase affecting elongation, readthrough, termination, and antitermination
3661033	3661091	intergenic region between P423_17820 and P423_17825
3673798	3673784	obgE	GTPase CgtA; essential GTPase; exhibits high exchange rate for GTP/GDP; associates with 50S ribosomal subunit; involved in regulation of chromosomal replication
3677442	3677427	intergenic region between P423_17900 and P423_17905
3677477	3677441	P423_17905	transcriptional regulator; activator of maltose metabolism genes
3683570	3683522	P423_17945	sodium:proton antiporter; YrbG; inner membrane protein involved in cell envelope integrity; putative sodium ion/calcium ion exchanger
3686109	3686123	P423_17965	sugar ABC transporter substrate-binding protein; periplasmic binding protein part of a putative ABC superfamily of uptake transporters; interacts with LptB protein, the ATP binding component of the uptake system
3686127	3686113	P423_17965	sugar ABC transporter substrate-binding protein; periplasmic binding protein part of a putative ABC superfamily of uptake transporters; interacts with LptB protein, the ATP binding component of the uptake system
3686470	3686385	P423_17965	sugar ABC transporter substrate-binding protein; periplasmic binding protein part of a putative ABC superfamily of uptake transporters; interacts with LptB protein, the ATP binding component of the uptake system
3692907	3692922	P423_18010	isoprenoid biosynthesis protein
3692928	3692914	P423_18010	isoprenoid biosynthesis protein
3692931	3692917	P423_18010	isoprenoid biosynthesis protein
3694963	3694977	P423_18015	aerobic respiration control sensor protein ArcB; sensor-regulator protein which regulates the expression of many genes in response to respiratory growth conditions including anaerobic repression of the arc modulon
3694987	3694973	P423_18015	aerobic respiration control sensor protein ArcB; sensor-regulator protein which regulates the expression of many genes in response to respiratory growth conditions including anaerobic repression of the arc modulon
3695842	3695811	P423_18020	hypothetical protein
3696148	3696162	P423_18020	hypothetical protein
3696777	3696763	P423_18025	hypothetical protein
3696794	3696808	upstream of P423_18025
3696795	3696811	upstream of P423_18025
3696801	3696815	upstream of P423_18025
3696991	3696977	intergenic region between P423_18025 and gltB
3700023	3700038	gltB	glutamate synthase subunit alpha; catalyzes the formation of glutamate from glutamine and alpha-ketoglutarate
3703039	3703025	P423_18035	glutamate synthase subunit beta
3707352	3707334	P423_18060	N-acetylneuraminate lyase; catalyzes the formation of pyruvate and N-acetylmannosamine from N-acetylneuraminic acid
3707422	3707337	P423_18060	N-acetylneuraminate lyase; catalyzes the formation of pyruvate and N-acetylmannosamine from N-acetylneuraminic acid
3707566	3707580	P423_18060	N-acetylneuraminate lyase; catalyzes the formation of pyruvate and N-acetylmannosamine from N-acetylneuraminic acid
3707578	3707593	P423_18060	N-acetylneuraminate lyase; catalyzes the formation of pyruvate and N-acetylmannosamine from N-acetylneuraminic acid
3712517	3712430	P423_18090	hypothetical protein
3713867	3713853	P423_18100	serine endoprotease DegQ
3714896	3714882	P423_18105	serine endoprotease
3716531	3716545	P423_18110	malate dehydrogenase
3716540	3716526	P423_18110	malate dehydrogenase
3716554	3716539	P423_18110	malate dehydrogenase
3717798	3717784	upstream of P423_18115
3722586	3722679	P423_18145	transcriptional regulator; for aaeXAB operon
3722609	3722684	P423_18145	transcriptional regulator; for aaeXAB operon
3722684	3722616	P423_18145	transcriptional regulator; for aaeXAB operon
3729501	3729515	P423_18160	ribonuclease G; involved in the processing of the 5'end of 16S rRNA
3734217	3734203	P423_18185	regulatory protein; regulates the degradation of the small RNAs CsrB and CsrC; may function to targate RNase E to specific RNA molecules
3734649	3734663	P423_18185	regulatory protein; regulates the degradation of the small RNAs CsrB and CsrC; may function to targate RNase E to specific RNA molecules
3734691	3734676	P423_18185	regulatory protein; regulates the degradation of the small RNAs CsrB and CsrC; may function to targate RNase E to specific RNA molecules
3734704	3734687	P423_18185	regulatory protein; regulates the degradation of the small RNAs CsrB and CsrC; may function to targate RNase E to specific RNA molecules
3734772	3734754	P423_18185	regulatory protein; regulates the degradation of the small RNAs CsrB and CsrC; may function to targate RNase E to specific RNA molecules
3735202	3735188	P423_18185	regulatory protein; regulates the degradation of the small RNAs CsrB and CsrC; may function to targate RNase E to specific RNA molecules
3735767	3735783	P423_18190	quinone oxidoreductase
3735768	3735784	P423_18190	quinone oxidoreductase
3735790	3735776	P423_18190	quinone oxidoreductase
3737230	3737244	intergenic region between P423_18195 and P423_18205
3740862	3740876	P423_18220	sugar kinase
3744320	3744306	P423_18235	sugar ABC transporter
3744512	3744526	P423_18235	sugar ABC transporter
3744536	3744521	P423_18235	sugar ABC transporter
3746144	3746158	intergenic region between gatY and P423_18245
3746224	3746238	intergenic region between gatY and P423_18245
3746236	3746222	intergenic region between gatY and P423_18245
3760928	3760943	downstream of P423_18310
3761216	3761230	P423_18315	amino acid ABC transporter permease
3761220	3761236	P423_18315	amino acid ABC transporter permease
3764008	3764066	P423_18325	amino acid ABC transporter ATP-binding protein
3770122	3770108	P423_18365	hypothetical protein
3770133	3770119	P423_18365	hypothetical protein
3772746	3772732	P423_18390	hypothetical protein
3788743	3788729	P423_18520	50S ribosomal protein L14
3795982	3795996	P423_18585	general secretion pathway protein A
3795983	3795997	P423_18585	general secretion pathway protein A
3809299	3809316	P423_18660	lysozyme
3811795	3811893	tuf	elongation factor Tu; promotes GTP-dependent binding of aminoacyl-tRNA to the A-site of ribosomes during protein biosynthesis
3811893	3811858	tuf	elongation factor Tu; promotes GTP-dependent binding of aminoacyl-tRNA to the A-site of ribosomes during protein biosynthesis
3815025	3815107	P423_18680	30S ribosomal protein S12
3815107	3815032	P423_18680	30S ribosomal protein S12
3816138	3816123	P423_18695	sulfur transfer complex subunit TusD; n Escherichai coli the heterohexameric TusBCD complex is involved in sulfur related that results in thiouridation to U34 position in some tRNAs
3818608	3818563	P423_18715	peptidyl-prolyl cis-trans isomerase
3819438	3819424	P423_18720	hypothetical protein
3819443	3819429	P423_18720	hypothetical protein
3824041	3824055	P423_18740	hydrolase
3824043	3824029	P423_18740	hydrolase
3824047	3824033	P423_18740	hydrolase
3824050	3824036	P423_18740	hydrolase
3826246	3826260	P423_18755	hypothetical protein
3826256	3826270	P423_18755	hypothetical protein
3842679	3842665	P423_18830	membrane protein
3842833	3842848	P423_18835	membrane protein
3842837	3842851	P423_18835	membrane protein
3842839	3842853	P423_18835	membrane protein
3843052	3843018	P423_18835	membrane protein
3845661	3845686	P423_18850	hypothetical protein
3845729	3845745	P423_18850	hypothetical protein
3851985	3852055	P423_18885	cell division protein DamX; binds the septal ring
3852328	3852259	P423_18885	cell division protein DamX; binds the septal ring
3852992	3853006	P423_18885	cell division protein DamX; binds the septal ring
3853007	3852993	aroB	3-dehydroquinate synthase; catalyzes the formation of 3-dehydroquinate from 3-deoxy-arabino-heptulonate 7-phosphate; functions in aromatic amino acid biosynthesis
3857150	3857165	P423_18915	DNA utilization protein HofN
3867522	3867579	intergenic region between P423_18960 and P423_18965
3867579	3867493	intergenic region between P423_18960 and P423_18965
3867583	3867598	intergenic region between P423_18960 and P423_18965
3867588	3867603	intergenic region between P423_18960 and P423_18965
3867600	3867585	intergenic region between P423_18960 and P423_18965
3881422	3881436	P423_19020	DNA utilization protein GntX; required for utilization of DNA as the sole source of carbon and energy
3881426	3881441	P423_19020	DNA utilization protein GntX; required for utilization of DNA as the sole source of carbon and energy
3896429	3896443	glpD	glycerol-3-phosphate dehydrogenase; converts sn-glycerol-3-phosphate and ubiquinone-8 to dihydroxy acetone phosphate and ubiquinol-8; associates with the cytoplasmic membrane
3897644	3897630	P423_19085	hypothetical protein
3899189	3899173	P423_19095	ABC transporter ATP-binding protein
3900049	3900142	P423_19100	glycogen phosphorylase
3900142	3900057	P423_19100	glycogen phosphorylase
3900256	3900272	P423_19100	glycogen phosphorylase
3900264	3900279	P423_19100	glycogen phosphorylase
3900274	3900257	P423_19100	glycogen phosphorylase
3905066	3905117	glgC	glucose-1-phosphate adenylyltransferase; catalyzes the formation of ADP-glucose and diphosphate from ATP and alpha-D-glucose 1-phosphate
3912684	3912669	P423_19140	ATP-dependent DNA helicase RecQ
3924064	3924050	P423_19190	sugar ABC transporter ATP-binding protein
3937449	3937434	upstream of ftsX
3937450	3937435	upstream of ftsX
3937451	3937437	upstream of ftsX
3939653	3939639	P423_19275	cell division protein FtsY; cell division protein; signal recognition protein receptor; functions in the targeting and insertion of membrane proteins
3948940	3948954	tqsA	pheromone autoinducer 2 transporter; transport of quorum-sensing signal
3964519	3964614	P423_19405	multidrug ABC transporter ATP-binding protein
3966297	3966218	P423_19410	membrane protein
3966304	3966285	upstream of P423_19410
3966306	3966289	upstream of P423_19410
3978295	3978208	P423_19460	glutathione reductase; catalyzes the reduction of 2 glutathione to glutathione disulfide; maintains high levels of reduced glutathione in the cytosol; involved in redox regulation and oxidative defense
3978320	3978283	P423_19460	glutathione reductase; catalyzes the reduction of 2 glutathione to glutathione disulfide; maintains high levels of reduced glutathione in the cytosol; involved in redox regulation and oxidative defense
3979582	3979596	intergenic region between P423_19465 and P423_19470
3981072	3981086	intergenic region between P423_19470 and P423_19480
4010922	4010936	downstream of P423_19600
4010937	4010923	downstream of P423_19600
4010945	4010930	downstream of P423_19600
4012335	4012349	P423_19605	transporter
4012340	4012356	P423_19605	transporter
4013933	4013863	P423_19610	hypothetical protein
4014871	4014886	intergenic region between 423_19610 and 423_19615
4014882	4014867	intergenic region between 423_19610 and 423_19615
4016016	4016002	P423_19620	ketodeoxygluconokinase; catalyzes the formation of 2-dehydro-3-deoxy-D-gluconate-6-phosphate from 2-dehydro-3-deoxy-D-gluconate
[truncated: 520 more rows]
