# Supplementary material for: Combined Analysis of Variation in Core, Accessory and Regulatory Genome Regions Provides a Super-Resolution View into the Evolution of Bacterial Populations
Source: PLoS Genet. 2016 Sep 12;12(9):e1006280. doi: 10.1371/journal.pgen.1006280 (PMC5019451; doi:10.1371/journal.pgen.1006280)
Supplement: S3 Table — (XLSX) [file pgen.1006280.s011.xlsx]

## Sheet: Sheet1
Upstream CDS (as annotated in refernce genome JJ1886)	Putative function
P423_00420	Cell division protein mraZ
P423_00535	tpye IV pilin biogenesis proetin
P423_00570	hypothetical protein
P423_00820	Ferrichrome outer membrane transporter
P423_00875	serine endoprotease
P423_01185	endopeptidase
P423_01535	hypothetical protein
P423_01565	LuxR family regulator
P423_01640	pyridine nucelotide disulfide oxidoreductase
P423_01650	hypothetical protein
P423_01935	membrane protein
aroL	shikimate kinase
P423_02195	cytochrome O ubiquinol oxidase
P423_02655	phosphoribosylaminoimidazole carboxylase
pagP	phospholipid:lipid A palmitoyl transferase
P423_03175	Molecular chaperone HscC
P423_03450	hypothetical protein
P423_03595	PTS fructose transporter subunit IIB
P423_03615	cytochrome BD oxidase subunit I
P423_03705	quinolinate synthetase
P423_03855	exonuclease ABC subunit B
P423_04005	23s rRNA methyltarnsferase
P423_04350	hypothetical protein
P423_05165	asparaginyl tRNA synthetase
P423_05230	paraquat inducible protein A
P423_05245	ribosome modulation factor
P423_05340	hydrogenase
P423_05525	Iron permease
BssS	biofilm formation regulatory protein
P423_05960	NADH dehydrogenase
P423_05965	hypothetical protein
P423_06445	cyclic di-GMPphosphodiesterase
P423_06460	porin
P423_06655	ribonuclease H
P423_06745	hypothetical protein
ChaB	Caton transport regulator
P423_07830	C-6 alkylguanine DNA cysteine protein
ZntB	Zinc transporter
P423_07995	Methyl accepting chemotaxis protein
P423_08015	hypothetical protein
P423_08130	hypothetical protein
P423_08140	hypothetical protein
P423_08270	hypothetical protein
P423_08500	dimethyl sulfoxide reductase subunit A
P423_09060	electron transfer flavoprotein FixB
P423_09920	hydrolase
P423_11780	hypothetical protein
P423_12455	acetyl-CoA acetoacetyl-CoA transferase subunit A
P423_12515	ribonucelotide diphosphate reductase subunit A
P423_12900	Colicin V production protein
P423_13355	purine nucleoside phosphyrlase
P423_13610	Nitrate snesor proetin NarQ
P423_14075	L-aspartate oxidase
P423_14145	alpha-keto glutarate transporter
ftsB	cell division protein
P423_18025	hypothetical protein
P423_18115	arginine repressor
ftsX	cell divison protein
P423_19410	membrane protein
fadA	3-ketoacyl-CoA tholase
P423_21630	hypothetical protein
aceK	isocitrate dehydrogenase kinase
P423_22255	IclR transcriptional regulator
P423_23310	isovaleryl CoA dehydrogenase
