# Supplementary material for: Combined Analysis of Variation in Core, Accessory and Regulatory Genome Regions Provides a Super-Resolution View into the Evolution of Bacterial Populations
Source: PLoS Genet. 2016 Sep 12;12(9):e1006280. doi: 10.1371/journal.pgen.1006280 (PMC5019451; doi:10.1371/journal.pgen.1006280)
Supplement: S4 Table — (XLS) [file pgen.1006280.s012.xls]

## Sheet: Sheet1
Cluster	Shared accessory content
1	0.156728
2	0.105531
3	0.104499
4	0.121764
5	0.06407
6	0.0849364
7	0.131464
8	0.142168
9	0.213389
10	0.0660014
11	0.150438
12	0.138417
13	0.0410296
14	0.0431918
15	0.246162
17	0.206036
18	0.239279
19	1
