# Supplementary material for: Combined Analysis of Variation in Core, Accessory and Regulatory Genome Regions Provides a Super-Resolution View into the Evolution of Bacterial Populations
Source: PLoS Genet. 2016 Sep 12;12(9):e1006280. doi: 10.1371/journal.pgen.1006280 (PMC5019451; doi:10.1371/journal.pgen.1006280)
Supplement: S1 Dataset — (TXT) [file pgen.1006280.s013.txt]

CLADE B - ACCESSORY GENOME CLUSTER 13
>centroid_139291_hypothetical_protein
ATGCAATTCATTACCAACGGCCCTGATATTCCTGATGAGCTTTTGCAGGCGCACGAGGAA
GGGCGCGTTGTGTTCTTCTGTGGAGCAGGCATTTCCTACCCTGCTGGTTTACCTGGTTTC
AAAGGGTTGGTAGAACTAATTTACCAGAGGAACGGAACAACACTTTCAGAAATTGAGCGT
GAGGTTTTCGAGCGTGGGCAATTTGACGGCACATTAGATTTGCTGGAACGGCGCTTACCA
GGGCAGCGTATAGCCGTCCGACGCGCGTTGGAAAAAGCCCTTAAGCCAAAGCTCCGTCGT
AGGGGCGCTATTGATACTCAGGCGGCGCTGTTACGTTTAGCCCGTAGCCGCGAGGGTGCC
CTTCGATTAGTCACTACCAACTTTGACCGTCTCTTTCATGTGGCAGCTAAACGTACAGGC
CAGGCTTTTCAGGCCTATGTAGCGCCGATGCTGCCAATTCCAAAAAACAGCCGCTGGGAT
GGACTTGTATACCTGCATGGGCTGTTACCGGAAAAGGCGGATGATACTGCCCTGAATCGT
CTGGTTGTTACCAGCGGTGACTTTGGCTTGGCTTATCTCACTGAGCGTTGGGCAGCTCGC
TTTGTGAGTGAGTTATTTCGTAACTATGTGGTCTGCTTTGTTGGCTACAGCATCAACGAC
CCGGTACTGCGCTACATGATGGATGCGCTTGCAGCAGATCGGAGGCTCGGTGAAGTCACA
CCACAAGTATGGGCACTGGGGGAGTGTGAGCCGGGGCAGGAGCACCGGAAAGCCATCGAG
TGGGAGGCCAAAGGGGTCACTCCTATCCTTTACACCGTACCGGCGGGCTCCACTGATCAT
TCAGTGCTGCATCAAACGTTGCACGCTTGGGCAGATACTTATCGAGATGGTATACAGGGC
AAAGAGGCTATAGTCGTCAAACATGCTCTGGCCCGCCCGCAGGACAGCACTCGTCAGGAC
GATTTCGTTGGTCGGATGTTGTGGGCCTTGTCAGATAAATCAGGTTTACCAGCAAAACGC
TTTGCGGAACTCAATCCTGCTCCGCCGCTGGATTGGTTATTGAAAGCTTTCTCGGACGAA
CGATTTAAATACAGCGATCTGCCACGCTTTTGTGTATCTCCGCATGTCGAAATTGACCCG
AAACTCCGATTCAGTCTGGTTCAGCGTCCTGCGCCCTATGAGCTGGCCCCGCAGATGTCG
CTGGTTTCTGGATGTGTCAGTGCTAGCAAATGGGATGACGTAATGTCCCATATAGCCCGT
TGGCTAGTTCGTTATCTGGGCGACCCTAGGTTGATCATATGGATTGCTGAACGCGGCGGA
CAAATACACGACCGTTGGATGTTTCTGATTGAGAGCGAACTAGATCGCTTAGCAGCACTG
ATGCGGGAGCGTAAGACTTCTGAGTTAGATGAAATTCTCTTGCATTCCCCCCTGGCTATT
CCTGGTCCACCTATGTCTACTTTATGGCGGCTTCTGCTTAGTGGTCGTGTGAAATCGCCA
TTGCAGAACCTGGATTTGTATCGTTGGCAAAACCGCTTAAAGAATGAAGGCTTGACGACT
ACATTGCGCTTGGAGTTACGCGAGTTGCTTTCTCCCAAGGTTATGTTGAGGCGGCCGTTT
CGCTATAGTGAAGACGATTCGAGCAGCACTGATGAACCCTTGCGAATCAAGCAATTGGTG
GATTGGGAGCTGGTGCTGACTGCTGATTACGTACGTTCAACCCTGTTCGACCTTGCTGAC
GAGTCATGGAAATCGTCCTTGCCATACCTGTTGGAAGATTTTCAGCAGTTGTTGCGTGAT
GCACTGGACTTGTTGCGGGAGTTGGGAGAGTCCGACGATCGTCACGACCGCTCGCATTGG
GATTTGCCGTCCATCACTCCGCACTGGCAGAACCGGGGGTTCCGCGATTGGGTGAGCCTG
ATTGAATTACTTCGGGATTCATGGTTAGCCGTTCGAGCCAAAGACAGCGATCAGGCCACG
CGCATTGCTCAGAATTGGTTTGAGTTGCCATATCCCACCTTCAAACGTCTGGCACTGTTT
GCCGCAAGCCAAGACAACTGCATACCACCTGAGCGGTGGGTTAATTGGTTGTTAGAGGAC
GGTTCATGGTGGTTGTGGGCCACGGATACTGGGCGAGAGGTATTCAGACTGTTTGTTTTG
CAGGGACGACATCTGACAGGAATTGCACAAGAGCGTCTGGAAACTGCTATCTTGGCAGGG
CCTCCGCGCGAGATGTACGAGGATAATTTGGAAGCAGACAGGTGGCATTATTTGGTGGCT
CATTCCGTCTGGTTGTGTCTAGCGAAGCTCAGGGGAGCGGGCCTTGTTTTGGGAGAGTCT
GCGGCTACACGTTTGACGGAAATATCCACAGCATACCCAAAATGGCAACTGGCAACCAAC
GAGCGTGATGAATTCTCTCACTGGATGAGCGGAACCGGTGATCCAGGCTTCGAGGAGAGT
ATAGATGTCGACATTGCGCCCCGTAAGTGGCAGGAATTAGTGCAATGGCTCGCAAAGCCT
ATGCCAGAAAGACTGCCTTTCTATGAGGACACTTGGAGTGATGTTTGCCGTACGCGCTTT
TTTCACAGTCTGTATGCGTTACGTAAACTATCACAAGATGATGTGTGGCCTGTTGGTCGG
TGGCGTGAAGCTCTGCAGACTTGGGCTGAACCAGGGATGATTTTGCGTTCGTGGCGGTAC
GCCGCACCGTTGGTGCTTGACATGCCTGACGCAGTACTTCAGGAGATTTCCCACGCTGTC
ACTTGGTGGATGGAGGAGGCTTCGAAGACCATCCTCTGCCACGAGGAGATTCTACTGGCC
CTTTGTCGTCGGGTTCTGATGATAGAAACAAGCCCAGAGTCTAGCACCATTCGAAACGGA
ATTGAGACCTATGATCCTGTTTCTACGGCGATCAATCATCCCATTGGGCATGTCACGCAA
TCACTGATCACCCTATGGTTCAAACAGAACCCGAATGACAATGATTTGCTTCCTGTTGAA
TTGAAAACACTTTTCACCAAATTGTGTAATGTACAGATAGAGCTATTCCGCCATGGTCGG
GTGTTGCTGGGGTCGCGGCTGATCGCATTTTTTCGCGTAGATCGACCTTGGACCGAACAG
TATCTATTGCCCTTGTTTGCTTGGAGTAATCCCGTCGAAGCAAAAGCTGTGTGGGAAGGC
TTCCTCTGGTCGCCACGCCTGTATGAACCGTTGCTGATAGCTTTCAAGTCAGATTTTTTG
GAGAGCGCCAATCACTATTCTGATCTTGGCGAGCACCGGCAGCAATTCGCTACTTTCCTG
ACTTATGCAGCTCTGGGCCCTACCGAGGGATATACCGTGGAGGAGTTCCGAACGGCAATT
AGTGCTCTTCCACAAGAAGGTCTGGAGGTAGCCGCGCAGGCGTTATACCAGGCACTTGAA
GGTGCGGGCGATCAGCGCGAGGAGTATTGGAAAAATCGTGTCCAGCCATTTTGGCAACAG
GTTTGGCCAAAGTCCCGCAACTTGGCCACCCCACGCATATCCGAATCGTTGACTCGTATG
GTGATTGCTGCCCGAGGTGAATTTCCGGCGGCTTTGGCAGTGGTGCAGGACTGGCTGCAA
CCGCTCGAACACCTTAGCTACGACGTTCGCCTTTTGCTAAAATCAGATATTTGCAGCCGA
TATCCTGCGGACGCTCTATCCCTGCTGAATGCCGTGATTGCCGAACAACACTGGGGGCCT
CGAGAGTTGGGGCAATGCTTGCTTCAAATTGTTCAAGCTGCTCCACAACTGGAGCAAGAT
GTTCGTTATCAGCGATTAAATGAATATTCTCGAAGGCGCAGCGTGTGA
>centroid_139165_Hypothetical_protein_AN206_19970
ATGGGTTTTTATAATGACGCACTGAGTAAAATATATAGTGAAGATGATGATTTCCTAATT
ATAGGATTAACAGGGAGGACGGGGTCAGGCTGTTCAACAGTTTCTAATATACTGTCATCA
GAATCAAGTGAGATAAAGCATTCTCTATTTAACGGTGATTACCCTAAGTCGAATGAAGAA
AGAAAAGAGCGGGTTCTATTTAAATATTTTTCCGTGTCATGGGTTCCATTTATAAAAATA
CAAGCAAGTTCCATACTGACATTGTGTTTATCAAAGGACTTTGATGGTAAGCTGAATAAA
TTTATTCGGGAAGTGACGGAGTTAGGTAATGACCAAAGAGTCCTAGAGTCAACAGTTAAT
GATCTTGAATCTATACTAAAAGAAATTAAAGCTAAAGATGAAAGCTCTGATCATGATATA
GATGATAAGATAAAATTCATAAATGAATATCTAATAAAAGCGAATACACAAATTAAATCC
ATATTTAAGAACAAGGCTGACTATATAAAGCTATATCAAGCTATAGGTAATAATTATAGA
TCTAGTGGGATGTACCATGACAGTTCATTTAGTGATGATTTCCATGGTTTTTTTCTTCCT
AAAAAAATAAATGATATAATTCAAAGATTAAGAACCTTAGCAAAAGAAAAGAACACAAAA
ACTGGAGAAAAGAAACCTATTTATATAGTTATTGATGCTATAAGAAATCCGTTCGAAGCA
ACATACTTCCAAGATAGATACTCATCATTTTATTTAATGGCTGTTTCTACAGAAGAGCAT
TACAGGCATCAAAGGCTTAGAGAACAAGGTTTAACTGATGCTGAGATAAAAGATATTGAT
GCAAAAGAATACCGTAAATCATCTTTGGATGAGAAGTCATCATATATATATCAGAATATA
CAGTCTTGTTTAGAAATATCAGACATCTATGTTGAGAATCCGGAAGAGGAAAATGTTGTT
TGTCGGTACTCAGGATTGGCTAATCAATTAATTAAATTCACTTCATTAATGAAGCGTCCT
GGTATAATAACTCCATCAAATGTTGAACGTTGCATGCAGATAGCATATACAGCTAAGTTG
AACTCTGGTTGTATATCCAGGCAGGTAGGCGCTGCAGTATCTGATAGTTCATTTTCAATT
AAGTCTATTGGTTGGAATGATGTACCAAGTGGTCAAGTTCCTTGCTCTTTAAGGGATAGG
TTTGATTTGTCTGAGGGGATTGATGATATTGCTTACTCTGAATTCGAAAAGAACGAAAAT
AGTTTCATTCGAAAAATAGATAGCACTAAGATTATTTTTTTAGATGTTAAAAATAAAGGA
ATGAGAGCTCCATTTTGTTTTAAAACAGAATGGAATAATATCCTTGATGATAAATACAAA
GAAGATCTACGGGTCGAACATAAGTTAAATGATGATGAGTTTGCTATTATTGACAAAATA
AAATCTAACGCTAATCAAGTTTTTACAAGATCACTTCATGCTGAAGAGAATGCTTTCTTA
CAAATATCTAAGTATGGTGGCGTTGGTATACAGAATGGTTTTTTGTTCACAACAGCAAGC
CCTTGTGAATTATGTTCTAAAAAAGCGTATCAATTAGGGATCAAACAAATATATTACATA
GATCCATACCCTGGTATAGCAATGAGGAATATTTTAAACGCAGGGAGCAATAAACCATTG
CTTAAGCTTTTCAATGGTGCAATAGGTAAGGCATTCCATAATTTTTACACGCCAAGAATG
GCTTATAAAGATGAGCTTTCAGCAAGATCTAGGGGGTGA
>centroid_139134_AAA_ATPase
ATGTCAGACATAAAAAATATACTAAAATGCATGTACTTTGATAAAAATAGATACTCAAAC
TTTGGCTCCGTAATTAAAAGTCTAGAGATAAATGGATTTCGAGGAATAAAAAAACTAACA
TTAAATATAAATTTTCCGGTAACTGCAATATCAGGGCTAAACGGCGCTGGGAAAAGCACT
CTTGGGCAGTTAGCAATATGCGCATATAAAAAACCAGTTACAGCCCGTGAATATAAGAGA
TTATATATTAAAGATTTTTTCCCTGTATCTAAAGCCGATCCAGCCCCTTTCGATAATGAC
GCCAGTGTCATTTATAAATATGAAACAAATGATTCAACGAAAACACAAGATGTGACTGTC
ACTCGCATAAAGTCTTCTTGGTCTGGATATAAAAGACAACCAGAAAGACACTGTTTTTAC
ATTGGTTTTACTGTCTATATTCCAAAAGTAGAACGTAGAGATATAAGTGTTTATGGCGGT
AAAGACTTTGATTTAACAGAGAGAAGAAGCGTCGACCATTCAGTAATATTGAAGATGGCA
AAAATAATAGGTCATCCATATGATGATATCGCATTCCAAGGAATTTCTCATAGAGCACGT
CGTTCAGAAATTGGTATTGTTGAAAGACTTGGGTATTCTTATTCTGAAAATAACATGGGG
TTTGGCGAAGGAAGAGTTCTTTATACGGTTGATATGCTTGAAACAGCTCCAGAGCAAAGT
CTTTTCGTACTAGAAGAACCAGAAACATCTCTTCATGAAAGCGCACAGTATGAATTTGCA
AAATATTTAATGGAAGTATGTCAACGTAGAAAACATCAAATAATATTATCAACACACTCA
AGTGTGATATTAAATGCTTTACCTCCTGATGCACGAAAATTACTTATTAGAGATCAGACT
GGTGTCTATATCAAAGATGGAATTTCAACAACTCATGTGAGATCAATACTGTCTGATGGG
CAGTTTAAAGGGCTGCATATTTGCGTAGAAGACCAGTTTGCAAAAGTTTTACTTAGTGAA
GTAATTAGAGCAAAGCGGAGAGACATTCTTAAATCCATTCAAATCACTGATATTGGAGAT
AAAGATGCAGTCCGACAAGCAGTCGAGGTATTCAAGAAAGCAGGCCTTAATGTTATTGCC
GTAAGAGATGCAGATGTTGGAGAAAACATTAAAGATGATTTATTTTCTTTCCCTGGCAAT
AGGCCACCAGAAGTAGAAGTATTTCAACATGAGGAAGTAAAAAAATTCCTCTACAAGGAG
TATCATATTGATTTTGATTGGTTAATAAAAAAGGAAGGGATTAGTGATCATCACAATTAC
ACTCAAGCAATTGCTAAAGAAGCAGAATGTGAGGAGGAAGTAATTAGAACTTTAGCAATA
AAAAAATATATTGAAATTATTGATGAGAAATTTGACCCACTTATTACAAATATAGTAAGC
AAAATAAAATAA
>centroid_139167_Transcriptional_regulator_Cross_genera
ATGGATAAAAAATTTAAAAATCAGATAGTAGATAGCGATATTGCACTTTTATTGCTTAAA
CACAGGAAGGCTCGCAATTTGACTGTAACAGAGCTTGCTCAACGATCGGGCGTCAGTCAG
GCCATGATTAGTAAGATTGAACGAGGCATCTCCAGCCCTAGTGCAACTATCCTTAGCCGC
CTGGCCAACGCCATGAATGTAACGCTATCTAAACTCTTTGCAGAGCTTGAGCAACATCAG
AATTCCCTGGTTCGTGTTGCTCATCAGCAACAGCACTGGACGGATGAGCAATCAGGCATC
ACCCGTTGGTCTTTGTCTCCTGCGGGGGCATGCCCGGAACTGATCAAAGTTGAAATCCCT
GCAATGGGTGAGCTGACGATACCCGCCTCCGCAAATGAGCATCTTTCCGGGCAAACGCTT
TGGATGATGAGTGGCAGCCTTGATTTTCGAGTCAAAAATCAGACCCATCATTTACGTGCC
GGTGACTGTCTTGCCCTTACCTTTGCAAGCGAGTACCAAATGAGCAATCCAGATAGTGAG
CAGAGCTGTTCTTACATCGTGGCTTTTAGCCAAAAAAATCAATGA
>centroid_139121_multispecies_Hypothetical_protein
GTGATAGCTGAACTGTCTGCGGCTATGGCCGCTATAAAGGAGACTGCCGGTCTTGCTAAG
GTTATTAACGACGCGAAAACGGATGCAGAAGTTAAAGCTGCAACCATTGAACTCCAGAAC
AAACTAATCACGCTTCAGGCAGAATGCTTCTCTCTTGGCGATGCGATCCGCCTTCGTGAT
GAAGAGGTGATGCATCTCAAAGCAAAAATTGCAGAGTTTGAAGATTTTTGTGCCAAGGTA
GAAGGATATGTCCTTGATCAGCTTGACTCTGGTGCTTTTGTTTACTCTAAAAATGAAATT
GTGAGTGGAAAAGAAATAACTGTGCATCTGTGCCCACTTTGTTATTCCAAAAATATAAAA
TCGATACTTCATCCGCTTCCAGTAGGTAAAACTTCTCATTTTCTTACAAGCCGTTGCCTT
CACTGTGAAAATAAATTTCTTATGGAAAAAAATCCGATGTACGAACGACCAAGATCATTA
CGTGAGTTGGGGCGAGATCTGAATTCGCCTTGGATTCCTTAA

CLADE B - ACCESSORY GENOME CLUSTER 5
>centroid_1040924_Hypothetical_protein_ninX
ATGGATTATTCAAAGTTAAGTGATTTTGAAATTAACAAGCGAGTAGCAGAGGTTATTTAT
AAAGACAGGAATGGTCTATTTGTTGCCAGAAATCTCCCTAGCAAGGAAGGAGTAACGATT
GTTGCAGAAGTTAATTCTGAATATATCTGCATAGCGGCAGCTGACTACTGCAACAACCCG
GCAGACGCATGGCCGATTATCATGGAAAACATGATCAGCGTATGTGCATACAAGCGAGCA
AACCCTGGCATGAAAGCAGTGTCATGGTGGGAGGCTGATAGCTTTGGTGAGCATATTACT
CTTGATGACAACCCACTCCGCGCTGCCATGATTGTCTTTCTCATGATGCAGGACGCCAAT
AATGCTTAG

CLADE A
>centroid_100833_Hypothetical_protein_SK67_02342
ATGGATACATGGGAGTGGTACAACAAATATAGTCAGGAGTTGCGCGATGCCGGGCAAGAA
TATATTCCGCAGCTTATTGATGATTTTTCAGAAAGTGTTTTGCACCTGCAAATAGAAAAA
TGCGATTCGCTATTGCCGGAAATGAAAGCGCTGAATCAAGTAGCTAAAAATCCGTGGCTG
GAAATATTTATCGGTCACTGGGAGATGCGTCATCGCCTGACTAACTATGAAGAAGGTGAA
AAGGTGCTGCCAGACGTGGTAGCGCTGTTTGAAAAAGCGCACCGGGAAGAGGCAAAAGAT
TGCCCGCAATCCATTTGCGTTACCCAGGATTTATCAGCCTGCTACGAAAATATCGATGGC
CCAGGCTGGGCGAATGAACGCATGGCAGTATGTGAAGAAACCATTGCGCGCATTGATCCG
ACCTGGAGCTGCTTTATGTGTTTATCCTGCGAGTATGCCAGTGCACTGGTGGACTCCAAC
AAAACAGAAGAAGCGTTGGTTTATATCGACAGGCAAATTGAGGCGGTGAAAGCATCGGGG
AGTGAATATTTAGAAGCGCTGCTGGCAACACGCGCCGATATTTTAGTTGCCCTTCAGCGC
TACGATGAAGCTCGTGAAGTGATTGATGAACTGGCAAAAGAGAACGATTACTGGGGCCGT
GACCGCATCAATTATCATCTCAAAAAACTGTACATCATGGCGTTATGCGGGCAGGACGAT
GAAGTTTGGGAAGAATTACCGCGTTGGTCAGATCTGACTCCCTATTCGTGGGGCATGTGG
GTAAAGATTATTACCGTACTGCTTCCTCGCCATCCGCAGAGAAACCACTGGCAGCTGGCG
CGCATCATCCAAAAAATGCTGGAGCAACGTTCGCAGGCCGGGGCACACCGCAAAGCGGTA
GATCTGGCAAAACTGCAAATCACTCTGGCGCTGGAGCGTGAATCCGTCTGGGTGGCCAAA
ATGGCGATGAAACTGGCCCAGCAGCACATGCCAAAATTACGCTCGTTAGTGGGTGTCGAT
CGCGAGTTTCTCGAACTTAGTGAAAAAATTGCCGCCAAAGAAGCGGAACTGCTTGCTCGT
CCGGTTGTAGAAGTACCTGAAAATAGCGACGAAGAAACGCAGCCAGATCCAGAAAAAGAC
GTCGAAATATTCCGTCGCGCTTATCTGAACACGCCAGATAATGCGGAATTGCTGGGCAAA
CTGGTCAATGCGTTAAACGCCTGTAATGCGCTTAATGAGTCGATTGAACTTCTGCAACGC
TACGTTGAAAGCCACCTTCAGGAAGATAACGGCCTGTGCTTCGATCTACTGGATCTCTTG
CTTAACCGTGGCGATCAGCAGGCGATCGAGCATCTGGCGAAGCTGTATGAACAGGCGGGT
CTGCTACATATGGCGCTGTGGTTCCGTGCGCGGGTGATCAACCAACAGGAAGACTGGAGT
GAACTGGAGTCGATTGGGCAACAGTTGCTGGAAAACGAAAAAGGGCGTGAGTGGGTCGGC
GTTTATCGCATGTGTTCCTGGGCAGCACAAAAACAGGAAGCCTGGGATCGACAACTGGAT
TATTTACAGCAATTGCAGCAACTGATGATTAGCCGTGAAGAAGATATTCGTAATCTCCAG
TGGGATATCATGGCGACCGCCAGCATCTTACAACAGTGGGATTTAGTTCGTGCTATTGCT
GCTGAACTGGAAATCGAACTCACAGAAGGCGAAGGTTTTATCGACGAAAAATGGGGGCTG
CTAAACATTCGCTTCCGGGAAAATTACGAATACCGCTATTACTATGCTCAACGCATTGGG
CCGGTAACAGCAAGGATTATAGAGCCGACTTACCGGACCGATTTCCCGCAACATGTTGAT
GAAATTGTGGTTTTCGATGCGGAAATGTTGAATACCCGGCCTGAAGACGAAGAAGATCAG
AAGAATTTCACGCCACTTTATGGGTGTCTGAAAACCATTATCCCGACCGAGTACGGCGAG
TCCTGGTTCTGCGAAGGTGTCATGCCTGGTGAAGAACAGTTTAATGCCTTCCGTGAGGCG
CTCCGTGAACGAAACTGGTACTACTGGAGCAACAGTAATGATGACTATACGTTAACGGAC
AGTCATCAGGGTGAAGATGCGCAGCCGCTGCCCGCATTCTACTTTGTTATCAGTGCGCCG
CGTTCAGTTTCTAAAGGTGATATCGATAAGACCTTGCACGAATTGACCGCTGACTGGAAA
CATCCGTTGTGCTGGTGGCGTCTTGCCAAAGAAGCCGGTGCGAATGAAGAGAAGCATGTT
GCTATTTCTGAGCGTTATGGAATGTAA
>centroid_100834_multipsecies_histidine_kinase
ATGAGTACATTACAGTTACCTGGCAGTTCATATTCTACAGAAGTTAATTTAAACGGCTTA
ATTGAGGTGCTCAGCAAGCACCTTTACTCTACCCCCGTGGTCGCCGTACGGGAGCTGGTG
CAAAACGGACACGATGCGATCGTGCGCCGCAGAATTGAGCAGCCCGATGCGCCAAAGGAT
AACCAAATTCGAGTGGTGGCTGACGTGGCGAAGTCCACTATCACCATTACCGATACCGGC
GCGGGTCTGACAGAAAGCGAAATTCACGGCTTCCTGGCTACAGTGGGTGTGGGTTATACC
CGAATGTTGCGCCAGCAGGATGACAACACCGGTTTAATTGGTATGTTCGGCCTCGGTTTT
TTGTCGGCATTTGTACTGGCAAAAGAGGTCACGGTGTTGACCACATCCTGGCAAACGCCG
GATCAGAGCTGGAAATACCACTCTACCGACGGGCAAAAATATACCGTTACGCCACATCAG
GCTTCGGGGACGGGGACGCAGGTTATTCTGACGCTCAAAGAAGAGTACAGCCATCTGGCG
AGTAACAATTTGCTGAACCGCGTTCTTTCCCGCTACTGCATATTGCTGCACGAACCGGTC
TTTGTCGGCGATGCCAGCGAGCCGGTAAATAAACTTCAACCACCGTGGCGTGAAGTTGCC
CCCGAAGGCGTAACTATGCACCGTGCGCTGGTACAGCGTAAAAATCTCGCCTTTGCCGCC
CAGTTTGAATCCTCCTTCGAACCGATTTGCACTATTCCGGTGGTGCCAGCGGGGATGAGT
GACGCGGTCGGGATTTTATGGATTCAGGATGGCGCAACCTACGGCACCAGCGATAACCGT
AACCTGTCACTGTTTTTGCGCGGCATGTTACTGGATGACGAAGCGCGTGAACTGTTGCCG
CCCTGGGCCGGTTTTATTGGTGGTGTGATTGAGTCATCGAAACTGACGCCGACGGCGAGC
AGGGAAGATCTCCAGCGGGACGAAACCTGGGTCGCGGTACAGGGGGCGTTAAAAGAGGCG
CTGATTTCTGGTTTGTCCGATCTCGCACAAAATCAGCCAGAAATCTGGCGGCGTGTATTA
ATGCGCCACAACGAAGCGTTGCTCGGTGCGGCGTTGTGTGATGACCGTCTGTTTGATTTG
CTCAAAGATCGCTTGCAGGTGCCAACGTCAAAAGGCGCGCTGCTGGCAAAGGATTTACGC
GTTAATAACAGCATTCATATTCTGTTAAGCCGCGACGGCGGTTTTGAAGAGATGTTGTTC
CATATTCTGCAACGGCCTGTAGCCCGTGGCGATCGCTATGCGGTGGTGCCATTTTTACGC
CGTTGGGCGCTGTTATATCACTGCCGGATTATCGAAGTCGGTACGCAAACGGGTAATGAG
CAGTTGTTCAGCCTGGCGGAATTACCCGAAGAGCAGGTGGCTTATCTGGAAGAGCATCTC
TGCGACGGCGAGCAATTAATTATCTCTCGCTTCGAACCAGCGGTTTTACCGCTCGTGGTT
ACGCCAGACCGCGAAGCAGAATTAAAACAAATTCTCGAACAGGATGACGCAGATAAACGC
ATCAGCACCGCAGCGTTAATGCTGGCGCGGCAATTTACCTCGCAAATCCAAAAGACTAAA
ACATCAAGTCTGTATATCAATCTTAATAACCCCTGTGTCATGCAACTGGTGACGGCCTTA
CAACACCATCAGCAGCCAGCGGCAGCATTACGGTTATTAAAATCGCTGAAAGTGATTTTG
TGCTCCAGCGGTAATAAAGAACAGCAGTGGGATTTACACCAGGCACTGGAAGATTTTACT
CAGGTTATTCCTGTCTTAATTAATCAAGGAAAATAA
>centroid_100831_Multispecies_frv_operon_regulator
ATGCTAAACGAACGTCAGTTAAAGATTGTCGATCTGCTGGAGCAACAGCCGCACACGCCA
GGTGAGCTGGCGCAACAAACGGGCGTTTCCGGCAGGACCATTCTGCGTGACATTGACTAT
CTCAACTTTACCCTCAACGGCAAAGCCCGCATTTCTGCCGGTGGCGGTGTGGGCTATCAA
CTGGAGATATTCGACCGCCGCAGCTTTTTTCAGTTGCTGCAAAAACACGACAATGATGAT
CGGCTACTGGCGCTTTTATTTCTAAATACCTTTACCCCGCGCGCACAACTTGCCTCGGCA
CTTAATTTGCCGGAAACCTGGGTAGCAGAGCGCCTGCTCCGGCTAAAGCAACGTTATGAA
CGCATTTGTTGCCTGGCCAGTCGCCCGGGTTTGGGTCATTTCATTGATGAGTGCGAAGAG
AAACGCGTTATTCTGCTGGCGAACTTGCTACGCAAAGATCCGTTTTTGCTTCCACTGGCT
GGCGTGACGCGGGAGAGTTTTCAGCAATTATCCACTGCCTGCGACAACCAACACCGCTGG
CCGCTCATGCAGGGTGATTATCTCTCCAGCCTGATTCTGGCTATTTACGCCCTGCGTAAT
CAACTGACCAACGAGTGGCCGGAATATCCCAGTAATGAGATAAAACAAATCGTTGAACAA
AGCGGCCTGTTTCTGGGCGATAACGCTATAAGAACTCTGACGGGGCTGATAGAAAAACAG
CATCAGCAAGCGCAAGCAATTTCTGCCGATAATGTACTGGCGTTGCTGCAAAGAGTGCCG
GGCATCACCTCATTGAATATTATCGATGCGCAATTGGTCGAGAATATTACCGGGCATTTA
TTACGCTGCCTTGCCGCGCCGGTATGGATTGCTGAACATCGACAAAGCAGTATGAATAAC
CTGAAAGCCGCCTGGCCTGCCGCCTTTGATATGAGTCTGCATTTTATTACGCTACTGCGC
GAACAGTTCGACATTCCTCTTTTCGACAGCGATCTGATCGGTTTGTATTTTGCCTGTGCG
CTGGAACGGCATCAAAACGAACGCCAGCCGATCATTTTGTTATCCGATCAGAATGCTATT
GCCACCATTAATCAGTTTGCCATTGAGCGCGATGTTTTAAATTGTCGGGTAATTATTGCC
CGTAGTTTAGGTGAGCTTGTGGCCATTTGCGAAGAGATCGAGCCATTATTGATCATAAAT
AATAGCCATTATTTACTGGATGATGCGGTCAATAATTGTATCACCGTAAAAAACATTATT
ACTGCCGCCGGTATCGAACAAATAAAACATTTTCTTGCGACAGCGTTTATTCGCCGGCAA
CCGGAGCGTTTTTTCCCTGTCACAGGAAGTCTTCACTATTCGAATGTGCGAGGTGAAAGC
TGGCAAGAAATCACTGGCCAAATTTGTGTGCAGCTCGTGGCGCAACAGCATATTACTGCC
GATGAAGCGCAGCGGATCATCGCCCGCGAAAGTGAAGGTGAAAACCTGATCGTTAATCGC
CTCGCCATCCCTCATTGCTGGAGCGAGCAAGAGCGACGTTTTCGTGGATTTTTTATTCCC
CTCGCGCAACCGATTGAGGTGAATAACGAAATCATTAACCATGTGTTGATCGCCTGCGCC
GCTGCCGATGCGCGTCATGAGTTAAAAATATTCAGCTATCTTGCCAGCGTGCTGTGCCAG
CATCCACCGGAGACTATTGCTGGGTTAACGGGATATGAAGGATTTATAGCGTTACTTCGC
CAGGGGTGA
>centroid_100829_Fructose_PTS_EIIBCcomponent
ATGGAGTCATCCTTACGTATTGTCGCGATCACCAACTGCCCTGCCGGGATCGCTCACACC
TACATGGTGGCGGAAGCCCTGGAACAGAAAGCCCGTTCTCTCGGCTATACCATTAAAGTG
GAAACTCAAGGATCAAGCGGCGTTGAAAACCGCTTATCCAGCGAAGAGATTGCCGCTGCC
GATTACGTGATTCTCGCCACCGGGCGTGGTCTGAGCGGCGACGATCGCGCGCGGTTTGCC
GGGAAGAAGGTTTATGAGATTGCCATCTCCCAGGCGTTGAAAAATATCGACCAGATTTTC
AGTGAATTACCGACAAACTCGCAGCTTTTTGCCGCAGATAGCGGCGTAAAGCTCGGCAAA
CAGGAAGTACAAAGCGGCAGCGTGATGAGCCACCTGATGGCGGGCGTCTCTGCGGCACTG
CCGTTTGTCATCGGCGGCGGTATTCTGGTGGCGCTTGCCAACATGTTGGTGCAGTTCGGT
TTGCCGTATACCGATATGTCGAAAGGCGCGCCGTCGTTTACCTGGGTGGTTGAATCCATC
GGTTATCTCGGCTTCACCTTTATGATACCCATCATGGGCGCTTATATTGCCTCGTCAATT
GCCGATAAACCGGCTTTCGCTCCGGCGTTTCTGGTTTGCTACCTGGCGAACGACAAAGCG
TTGCTCGGCACCCAGTCAGGCGCGGGTTTCCTCGGCGCGGTAGTGCTGGGGCTGGCGATT
GGCTACTTCGTCTTCTGGTTTCGCAAAGTGCGTCTTGGTAAAGCATTACAACCGTTGCTC
GGTTCAATGCTGATCCCGTTCGTTACTCTGCTGGTTTTTGGCGTACTGACTTACTACGTT
ATCGGACCGGTGATGTCCGACATTATGGGCGGTCTGCTGCACTTCCTGAACACCATCCCT
CCCTCAATGAAATTTGCGGCGGCGTTTCTGGTCGGTGCGATGCTGGCGTTCGATATGGGT
GGCCCCATCAATAAAACCGCCTGGTTCTTCTGCTTCTCACTGCTGGAAAAACACATTTAC
GACTGGTACGCCATCGTCGGTGTTGTCGCGCTAATGCCGCCCGTCGCGGCGGGTCTTGCG
ACGTTCATTGCGCCCAAACTGTTTACCCGACAGGAAAAAGAGGCTGCCAGTAGCGCTATT
GTGGTCGGTGCCACTGTCGCAACCGAACCGGCTATTCCTTACGCTCTGGCAGCGCCGTTG
CCGATGATTACCGCCAATACGCTGGCAGGCGGCATTACCGGCGTGCTGGTGATCGCTTTC
GGAATCAAACGTCTGGCGCCAGGTTTGGGTATCTTTGACCCGCTGATCGGCCTGATGTCG
CCGGTAGGTTCGTTTTATCTGGTGCTGGCGATTGGTCTCGCGCTGAACATTTCATTCATT
ATCGTCCTGAAAGGATTATGGTTACGCCGCAAAGCCAAAGCCGCGCAACAGGAGCTTGCC
CATGAACATTGA
>centroid_100862_multipsecies_glucuronide_transport_protein_YihO
ATGTCTGACCATAATCCACTGACATTAAAACTGAATCTGCGGGAAAAAATCGCCTATGGT
ATGGGCGACGTCGGTTCGAATTTAATGCTTAGCATCGGCACTCTGTATCTCCTCAAATTT
TATACCGATGAATTAGGGATGCCTGCTTACTATGGCGGGATTATCTTTCTGGTGGCGAAG
TTTTTTACCGCATTTACCGATATGCTCACCGGATTTTTACTCGACTCGCGGAAAAATATT
GGACCTAAAGGAAAATTCAGGCCGTTTATTTTATACGCAGCGATTCCGGCGGCGTTAATT
GCAACGCTCCAGTTTATCGCCACCACCTTTAGTTTGCCGGTTAAAACGACGATTGCCACC
GCACTGTTTATGATGTTTGGACTTTCATACAGTCTGATGAACTGCTCGTATGGCGCGATG
ATCCCGGCCATTACCAAAAACCCGAATGAGCGCGCGCAACTCGCTGCTTACCGCCAGGGT
GGTGCAACCATAGGGCTATTGATCTGTACCGTGGCGTTTATTCCTTTGCAGTCACTATTT
TCTGACTCCACCGTCGGCTACGCCTGCGCGGCACTGATGTTCTCCATTGGCGGCTTTATT
TTTATGATGCTGTGCTACAGAGGTGTCAAAGAGCATTATGTGGACACGACGCCAACCGGA
CATAAGGCCAGTATTCTCAAATCATTTTGCGCGATATTTCGTAATCCACCTTTGCTGGTA
TTGTGCATTGCTAACCTGTGTACCCTGGCGGCATTTAATATCAAACTGGCGATTCAGGTC
TATTACACCCAGTATGTGCTGAATGATATTAACTTATTGTCGTGGATGGGATTCTTTAGT
ATGGGATGCATTCTCGTCGGCGTATTACTGGTGCCACTAACTGTAAAATGTTTTGGTAAA
AAACAGGTTTATCTGGCTGGCATGGTGCTGTGGGCGGTGGGGGATATCCTGAATTATTGC
TGGGGCAGTAACTCATTCACTTTCGTCATGTTCTCTTGTGTCGCCTTTTTTGGCACGGCC
TTTGTAAACAGCCTGAACTGGGCACTGGTACCAGATACCGTAGATTATGGTGAATGGAAA
ACAGGTATACGTGCCGAAGGTTCTGTTTATACCGGTTATACCTTCTTTCGTAAAATTTCA
GCCGCACTTGCTGGCTTCTTGCCAGGCATTATGCTGACGCAAATCGGTTATGTTCCCAAC
ATCGCGCAAAGCGATGCAACATTACAGGGTTTGCGTCAGCTCATTTTTATCTGGCCTTGT
GCGCTGGCAATTATTGCTGCATTGACGATGGGGTTCTTTTACACGCTCAATGAGAAACGG
TTTGCACTGATTATTGAGGAAATTAACCAACGCAAAAATAAAGAAATCGAGACAGAAGAA
AAAACGGCTTCCGTAACGTTATAA
>centroid_100861_Multipsecies_inner_membrane_transporter_yihP
ATGAGTCACATCACAACGGAAGATCCGGCTACTTTACGCCTGCCCTTTAAAGAGAAACTC
TCTTACGGTATCGGCGATCTGGCCTCTAACATCCTACTGGATATCGGCACGCTTTATCTT
TTGAAGTTTTATACCGATGTTCTGGGGCTGCCTGGCACCTATGGCGGCATTATCTTTTTG
ATTTCAAAATTCTTTACCGCCTTTACCGATATGGGTACCGGCATTATGTTGGATTCCCGA
CGCAAGATCGGTCCAAAAGGTAAGTTCCGTCCTTTTATTCTGTATGCGTCATTTCCGGTC
ACCCTGCTGGCGATCGCCAACTTTGTCGGCACACCGTTTGATGTCACCGGTAAAACGGTG
ATGGCCACCATCCTGTTTATGCTTTACGGACTGTTTTTCAGCATGATGAACTGCTCGTAT
GGCGCGATGGTCCCCGCTATTACTAAAAACCCCAACGAACGCGCCTCACTGGCGGCATGG
CGTCAGGGTGGCGCTACATTGGGCCTGCTGCTTTGTACGGTGGGATTCGTGCCGGTTATG
AATCTTATCGAGGGTAATCAGCAACTTGGCTATATCTTCGCCGCCACGCTGTTTTCACTG
TTCGGCCTGCTGTTTATGTGGATCTGCTATTCGGGCGTGAAAGAGCGTTATGTCGAAACC
CAACCTACCAATCCGGCGCAAAAGCCTGGCTTGTTGCAATCTTTCCGCGCAATTGCGGGG
AACCGCCCACTGTTCATTTTGTGCATTGCCAACCTCTGTACCTTAGGGGCGTTTAACGTC
AAGCTCGCCATTCAGGTCTATTACACCCAGTACGTGCTTAACGATCCCATCCTGTTGTCA
TATATGGGATTTTTTAGCATGGGCTGTATTTTCATCGGCGTGTTCCTGATGCCTGGTGCA
GTCAGACGTTTTGGTAAGAAGAAGGTCTATATCGGCGGTCTGCTGATCTGGGTGCTGGGC
GATCTGCTCAACTATTTCTTCGGCGGCGGCTCGGTCAGCTTTGTGGCTTTCTCCTGCCTG
GCGTTCTTTGGTTCGGCGTTTGTTAACAGCCTGAACTGGGCGCTGGTTTCTGACACCGTC
GAGTATGGCGAGTGGCGCACCGGTGTGCGTTCGGAAGGTACGGTCTACACCGGTTTCACC
TTCTTTCGCAAAGTATCTCAGGCGCTGGCAGGTTTCTTCCCAGGCTGGATGCTGACGCAA
ATTGGCTATGTGCCAAACGTCGCCCAGGCTGACCACACTATCGAAGGGTTGCGCCAACTG
ATCTTCATCTACCCAAGCGCACTGGCAGTAGTCACCATTGTGGCAATGGGTTGCTTCTAC
AGTCTGAACGAGAAGATGTACGTCCGCATTGTTGAAGAGATAGAAGCCCGTAAACGCACG
GCGTAA
>centroid_1049995_polisoprenol_oantigen_transporter
ATGAATACGAATAAATTATCTTTAAGAAGAAACGTTATATATCTGGCTGTCGTTCAAGGT
AGCAATTATCTTTTACCATTGCTTACATTTCCATATCTTGTAAGAACACTTGGTCCTGAA
AATTTCGGTATATTCGGTTTTTGCCAAGCGACTATGCTATATATGATAATGTTTGTTGAA
TATGGTTTCAATCTCACAGCAACTCAGAGTATTGCCAAAGCAGCAGATAGTAAAGATAAA
GTAACGTCTATTTTTTGGGCGGTGATATTTTCAAAAATAGTTCTTATCGTCATTACATTG
ATTTTCTTAACGTCGATGACCTTGCTTGTTCCTGAATATAACAAGCATGCCGTAATTATA
TGGTCGTTTGTTCCTGCATTAGTCGGGAATTTAATCTACCCTATCTGGCTGTTTCAGGGA
AAAGAAAAAATGAAATGGCTGACTTTAAGTAGTATTTTATCCCGCTTGGCTATTATCCCT
CTAACATTTATTTTTGTGAACACAAAGTCAGATATAGCAATTGCCGGTTTTATTCAGTCA
AGTGCAAATCTGGTTGCTGGAATTATTGCACTAGCTATCGTTGTTCATGAAGGTTGGATT
GGTAAAGTTACGCTATCATTACATAATGTGCGTCGATCTTTAGCAGACGGTTTTCATGTT
TTTATTTCCACATCTGCTATTAGTTTATATTCTACGGGAATAGTTATTATCCTGGGATTT
ATATCTGGACCAACGTCCGTAGGGAATTTTAATGCGGCCAATACTATAAGAAACGCGCTT
CAAGGGCTATTAAATCCTATCACCCAAGCAATATACCCAAGAATATCAAGTACGCTTGTT
CTTAATCGTGTGAAGGGTGTGATTTTAATTAAAAAATCATTGACCTGCTTGAGTTTGATT
GGTGGTGCTTTTTCATTAATTCTGCTCTTGGGTGCATCTATACTAGTAAAAATAAGTATA
GGGCCGGGATATGATAATGCAGTGATTGTGCTAATGATTATATCGCCTCTGCCTTTTCTT
ATTTCATTAAGTAATGTCTATGGCATTCAAGTTATGCTGACCCATAATTATAAGAAAGAA
TTCAGTAAGATTTTAATCGCTGCGGGTTTGTTGAGTTTGTTGTTGATTTTTCCGCTAACA
ACTCTTTTTAAAGAGATTGGTGCAGCAATAACATTGCTTGCAACAGAGTGCTTAGTTACG
TCACTCATGCTGATGTTCGTAAGAAATAATAAATTACTGGTTTGCTGA
>centroid_100857_Aldose_ketose_isomerase_yihS
ATGAAATGGTTTAACACTTTAAGTCACAACCGTTGGCTGGAACAGGAAACCGATCGCATC
TTTGATTTTGGTAAAAAATCCGTAGTACCGACCGGATTTGGCTGGTTAGGCAATAAAGGG
CAAATCAAAGAAGAGATGGGCACCCATCTGTGGATCACAGCTCGTATGTTGCACGTTTAT
TCCGTTGCTGCGGCGATGGGCCGACCTGGCGCTTACTCGTTGGTTGATCACGGTATCAAA
GCCATGAATGGCGCACTGCGCGATAAAAAATATGGCGGTTGGTATGCCTGCGTGAATGAC
GAGGGCGTGGTGGATGCCTCCAAACAGGGCTATCAACATTTCTTTGCTCTGCTGGGTGCT
GCCAGCGCCGTCACTACCGGTCATCCGGAAGCGCGCAAGCTGCTCGATTACACCATTGAA
ATTATCGAGAAATACTTCTGGAGCGAAGAAGAGCAGATGTGCCTGGAGTCCTGGGATGAA
GCCTTCAGCAAAACCGAAGAGTATCGCGGCGGCAATGCCAATATGCACGCGGTGGAAGCC
TTCCTGATTGTCTATGACGTCACCCATGACAAAAAATGGCTGGATCGCGCGATTCGCGTG
GCTTCCGTGATTATCCACGACGTCGCCAGAAATAATCATTATCGCGTTAACGAACACTTC
GATACCCAGTGGAATCCGCTGCCAGATTACAACAAAGATAACCCGGCGCACCGCTTCCGC
GCGTTCGGAGGTACTCCGGGCCACTGGATCGAATGGGGCCGTTTAATGCTGCACATTCAC
GCGGCCCTGGAAGCCCGTTGCGAACAACCGCCAGCATGGCTGCTAGAAGATGCCAAAGGT
CTGTTTAACGCCACCGTGCGCGATGCCTGGGCACCCGATGGCGCGGACGGGATTGTTTAT
ACCGTTGACTGGGAAGGAAAACCGGTGGTCCGCGAACGTGTGCGTTGGCCTATCGTCGAA
GCGATGGGTACGGCCTACGCGCTCTACACCGTCACTGGCGATCGCCAGTACGAAACTTGG
TATCAGACATGGTGGGACTACTGCATCAAATACCTGATGGACTATGAAAATGGTTCCTGG
TGGCAGGAGCTGGATGCGGACAATAAGGTCACCACCAAAGTCTGGGACGGCAAACAGGAT
ATTTATCATCTGCTGCATTGTCTGGTGATCCCACGTATCCCGTTAGCGCCAGGCCTGGCT
CCGGCGGTTGCGGCGGGTCTGCTGGATATTAACGCGAAATAA
>centroid_100830_endo_1_4_beta_gluconase
ATGAACATTGAGTTACTGCAACAGTTGTGCGAAGCCAGCGCCGTTAGCGGCGATGAACAG
GAAGTTCGCGACATTCTGATAAACACGCTGGAACCTTGCGTTAATGAGATCACCTTTGAT
GGTCTGGGCAGCTTTGTTGCCCGCAAGGGGAATAAAGGTCCAAAAGTTGCCGTTGTCGGG
CATATGGATGAAGTCGGCTTTATGGTTACCCACATCGACGAGAGCGGTTTTCTGCGTTTC
ACCACCATTGGTGGCTGGTGGAATCAGTCGATGCTCAACCACCGGGTAACCATACGCACA
CACAAGGGAGTGAAAATCCCTGGTGTGATTGGTTCCGTCGCGCCTCATGCGTTAACCGAA
AAGCAAAAGCAACAACCGCTGTCATTTGATGAGATGTTCATTGATATTGGCGCGAACAGT
CGCGAAGAGGTGGAAAAACGCGGTGTGGCGATGGGCGATTTTATTAGCCCGGAAGCCAAT
TTTGCCTGCTGGGGCGAAGATAAAGTAGTCGGCAAGGCGCTGGATAATCGCATCGGCTGC
GCGATGATGGCGGAACTACTACAGACAGTAAATAACCCCGAAATTACGCTGTATGGCGTT
GGCAGTGTGGAAGAAGAAGTTGGGCTACGCGGGGCACAAACCTCGGCGGAACACATTAAA
CCGGATGTGGTGATCGTGCTGGATACTGCTGTCGCAGGTGATGTTCCGGGCATTGATAAC
ATCCAATACCCGCTGAAACTGGGCGACGGGCCGGGGCTGATGCTGTTTGATAAACGCTAC
TTCCCCAACCAGAAACTGGTGGCGGCGTTAAAAAGCTGCGCCACGCAGAATGATTTACCG
CTGCAATTTTCCACGATGAAAACCGGTGCGACGGATGGCGGGCGCTACAACGTGATGGGC
GGCGGACGTCCGGTAGTCGCATTGTGTCTGCCAACCCGCTATTTGCATGCCAATAGCGGC
ATGATTTCAAAGACCGATTACGATGCTCTGTTAATACTGATACGGGATTTTCTGACGACC
TTAACCGCGGAGAAGGTCAACGCGTTCAGCCAGTTCCGTCAGGTGAGCTAA
>centroid_100832_multispecies_Hypothetical_lipoprotein
ATGAAAAGGAATCTATTATCTTCCGCTATTATAGTCGCCATCATGGCTCTCGGTATCACG
GGTTGTGATGATAAAAAAGCTGAAACAGAAACACCTCCGCCCGCCAATAGTCAACCTGCC
GCACCCGCTCCTGAAGCGAAACCGACTGAAGCCCCTATTGCAAAAGCAAAAATGCCAGCG
CAACCGGTGGCTGATGAACAAGCGGTTTTCGACGAAAAAATGAATGTCTATATCAAGTGT
TACAACAAATTACAGGTCCATGTACAGCATAGTCTGGCGCGTTATGCTGACTGGCTGAAA
GATTTTAAACAGGGACCAACGGGTAAAGAGCTCCATGTTTATGGCATCTACAGTATTAGT
GAATCCAGCCTCTCTGACTGTGAAAAGGAAATAAAAAACGTAGTGGCGTTAATGCCGGCG
TTGGAACCCATTGATGGCGAGGCATTGAATTATATTGATGCAGCAGTTGCGCTGGGGAAT
ACTATTAATGAAATGGATAAATATTACACTCAGGAAAATTACAAAGACGATGCGTTTGCG
AAAGGAAAAATGCTACATCAGGTATTTATAAAAAATGTCGATGCCTTTAAGCCGGTTGCG
GAATCTTATCATGCGGCAATTCAGGTAATTAATGATAAGCGCCAACTTGTTGAACTGAAA
AATATTGAACAAAGAGAAGGGAAAACATTCCACTATTATTCTCTGGCAGTTATGATTTTA
GCGAAACAAATTAATGCCATGATTTCGCAAGAGAATGTTGACGCTGAAACGGCAATGAAG
AAAGTGGCTGAACTTGAAACGCTGGTGGCGCAAGCCAAAGAAGTGAGTAAAGACAGTATG
AATTCTCTCTTCATCGGCGCTGCAGACCGATATCAAATTGCTGCTAAAAAGTATGCTCGT
CGTATCAGAGATAACGTCCCGTACTCTGACTCGGATAAAAAGAAACTTCAGGACGCAACC
ACCAACTGGATGGTTAAGGACTCTTACCCGCAATCATTACGCGCTTATAACGAACTGGTC
GGTAGTTATAATCGCCTGCGTTAA
>centroid_1049007_HipAlike_Hypothetical_protein
ATGGCGAATTGTCGTATTCTGTTAACGCCGTTGAATGAACGTGACGAACAGCGCGGATAT
TCGACACAGGGGTTGAAGCGACTGAGCGGCACTGCAAAATTGACCCCCAGGCTGGGGTTT
ACGCGAACTCAGTTTGTGCAGGAACTTCCGCGTCAACAAAAAGGGATGAGTATTTCCGGT
TACCAGCCCAAATTGCAATTAGTGCTGGATGAAGGAGAGTTCCGCGTCGTAGATCATCAG
GGAAATTTTATCCTTAAGCCCTCTCCAGCCGACTTTCCCGGTTTGGCCGAAAATGAACAC
GCAACAATGACATTGATGTCTCGTTTGGGATTTGACGTACCTGTGCATGGCCTGTTGAGT
TTTGCACCACAATCAGAGGAAGAGCTTGAATACGCATTTGTTATCCGGCGCTATGACCGG
GATAACAAGGGGCTGCCAGTGCATCAGGAACAGCTTGATGGCGCGATGCAGATTATGGAT
AAATATGGCAAAACGGGGAATGATAACGAACAATATGTCAGCTATGAAACGCTGGCCCGA
TTTTTAGTTGCCCATGTTAACGACAACATCGCATTTAAAATCGATCTCTTTCGTCGCATT
GTTTACGCCTGGTTGCTGGGTAATAACGACATGCATTTACGAAACTTTGGCTTAGTGTAC
TCCGATGGTTTGACGCCAGCGTTAGCGCCGGTGTATGACTTTGTTTCTGTCGCTCCCTAT
CCGGAATATTTTCACTCAAACTATCTGGCGCTGCCGTTATTGACGCGAGAAGAAGGCGGT
CGGGAGCTGGCTCCTGGATTTCACAGTGATTATGGCGAGTATATCGGGCAGGACTTTTTG
CTGTTGGGTGAATCAATGGGGTTAGCGCCCAGATTGCTGGAAAAACTCTTTCAGGATATA
CGTAAAGAAAATGCCATTGTTATGGAAACGTATGAGCAGTCCTTTATGACTCAGGATCAT
ATCCAGGCTGTGCTGCAATGCTATCGACATCGTCTGGGGCTGCTGTGA
>centroid_1049998_beta_1_6_galactofuranyl_transefrase
ATGTATTTTTTGAATGATTTAAATTTCTCTAGACGCGATGCTGGATTTAAAGCAAGAAAA
GATGCACTGGACATTGCTTCAGATTATGAAAACATTTCTGTTGTTAACATTCCTCTATGG
GGTGGAGTAGTCCAGAGAATTATTAGTTCTGTTAAGCTTAGTACATTTCTCTGCGGTCTT
GAAAATAAAGATGTTTTAATTTTCAATTTCCCGATGGCCAAACCATTTTGGCATATATTG
TCATTCTTTCACCGCCTTCTAAAATTTAGAATAGTACCTCTGATTCATGATATTGATGAA
TTAAGAGGAGGAGGGGGTAGTGATTCTGTGCGGCTTGCTACCTGTGATATGGTCATAAGT
CACAATCCACAAATGACAAAGTACCTTAGTAAATATATGTCTCAGGATAAAATCAAAGAC
ATAAAAATATTTGATTACCTCGTCTCATCTGATGTGGAGCATCGAGATGTTACGGATAAG
CAACGAGGGGTCATATATGCTGGCAACCTTTCTAGGCATAAATGTTCTTTCATATATACT
GAAGGATGCGATTTTACTCTCTTTGGTGTCAACTATGAAAATAAAGATAATCCTAAATAT
CTTGGAAGTTTTGATGCTCAATCTCCGGAAAAGATTAACCTCCCAGGCATGCAATTTGGA
CTCATTTGGGATGGAGATTCTGTCGAAACCTGTAGTGGTGCCTTTGGCGACTATTTAAAG
TTTAATAACCCTCATAAGACATCTCTTTATCTTTCAATGGAACTTCCAGTATTTATATGG
GATAAAGCCGCCCTTGCGGATTTCATTGTAGATAATAGAATAGGATATGCAGTGGGATCA
ATCAAAGAAATGCAAGAGATTGTTGACTCCATGACAATAGAAACTTATAAGCAAATTAGT
GAGAATACAAAAATTATTTCTCAGAAAATTCGAACAGGAAGTTACTTCAGGGATGTTCTT
GAAGAGGTGATCGATGATCTTAAAACTCGCTAA
>centroid_100858_Aldose_epimerase
ATGCAAATCACCAACATGCATTGCAGTGGACAGACCGTTTCACTTGCCGCGGGGGATTAT
CACGCGACCATTGTGACCGTCGGTGCAGGTCTGGCTGAATTAACCTTTCAGGGCTGTCAT
TTAGTTATTCCGCATAAACCCGAAGAGATGCCGCTGGCACATCTGGGCAAAGTCCTTATT
CCGTGGCCAAACCGGATCGCCAACGGCTGTTATCGCTATCAGGGGCAGGAATATCAGTTA
CCCATTAATGAACATGGTTCAAAAGCCGCTATTCATGGGCTGCTCGCCTGGCGTGACTGG
CAAATCAGCGAATTAAGCGCCACCAGCGTCACATTAACCGCCTTTCTGCCACCCAGTTAC
GGCTACCCGTTTATGCTGGCTTCGCAGGTGGTTTATTCGCTCAACGCCCGCACGGGTCTT
TCCGTTGAGATCGCAAGCCAGAATATCGGCACTGTCGCAGCGCCTTACGGTGTGGGTATT
CACCCTTATTTAACCTGCAACTTAACATCTGTTGATGAATATCTGTTCCAGCTTCCGGCA
AACCAAGTTTATGCCATCGATGAGCACGCTAATCCGACAACGCTTCACCACGTTGATGAG
CTGGATTTAAATTTCACGCAGGCGAAAAAAATAGCCGCGACAAAAATCGACCACACCTTT
AAAACCGCTAATGATCTGTGGGAAATGACTATTACCCATCCACAGCAGGCGCTTTCGGTG
AGCCTCTGTTCCGATCAACCCTGGGTGCAGGTTTATAGCGGTGAAAAATTACAACGTCAG
GGACTGGCAGTTGAACCAATGAGTTGCCCGCCTAACGCCTTTAATTCAGGTATCGACTTA
TTATTACTGGAACCAGGGAAAACGCACCGCCTGTTTTTTAATATTCACGGGCAGCACAAT
TAA
>centroid_100859_Multispecies_Hypothetical_protein
ATGGACTTTTTTACGTTATTTTCACCGGATGGGGTCATGCTGGAAACAAACGTGGTATGT
ATCGTTATCGCGTTAATGTTTCTTTATACCTTTGTGGGGATATGCGCGGGATTTGGCGGT
GGTTTAACCACCATGCCGCTCGTCACGTTAATGCTCCCCGTAAAAATGGCAACGCCGCTC
TCGGTGATTGTCGGCACCGCGACCGCCTTGTACGCCACCTGGCTGTCACGTAAAGAAACG
GATTGGCGATCGGCAATGGTACTGATTATTTTCTCGTTTCTGGGAATACCCGTCGGTTTA
TATGCGCTGTCGTATTTACCCGACCATTTTATGAAAGTGGGCTTAGGCGGATTCCTTATC
CTGTACTCCTTTTACAGTATGTTTATTCCACGCCTGCCGATTTATGACCGTAGCTGGATC
GCCGCACCTATCGGCGCCGTGGCAGGAGCGTTAGGGGCAGCATTTTCAACCAACGGACCG
CCGATGGTTATCTACGGTATGCTGCGTAACTTAGGCCCGGCGGCATTTCGCGGCACTCTG
AACGCTTTCTTCACCGCAAACAACATCGCGGTGATCGGCGGGCTGGCGACCAGCGGAATT
TTGACTGTCTCTATCTTTAAACTGGTGCTGTTTTGTATTCCCACCATGATCCTCGGTTCA
CTGGTTGGACAATATGTGCATAAACGCATTTCGGTCAAAGTGTTCCGTGTGATGGTCTTT
TTATTGCTGATTGCCTCCGGTTCTATGTTGATAAAAGGCGCGCTGGGAATTCCCGCCGCT
GCCGCACTTCTTCCTCCGTTTACCTTGTTAGTTATACTGCAACTGGCATTTGGTAAAAAA
GTGGCGGCAATCCGCCGGGTTGAAGAAAGCAAATAA
>centroid_100863_ompL
ATGAAAAATATTAATGCAATAATTTTATTATCTTCTCTGACCTCTGCATCAGTATTCGCT
GGCGCATACGTCGAAAACAGGGAAGCATATAATCTCGCCTCCGATCAGGGTGAGGTTATG
CTACGTGTGGGTTATAACTTCGATATGGGCGCGGGTATTATGCTAACCAATACCTACACC
TTTCAGCGAGAAGATGAACTCAAACATGGCTATAATGAAATTGAAGGTTGGTATCCTTTA
TTTAAACCTACCGATAAATTAACTATCCAGCCCGGTGGCTTAATTAATGACAAGAGTATC
GGTTCGGGTGGTGCTGTTTATCTGGATGTTAACTACAAATTTACTCCGTGGTTTAACCTG
ACGGTACGTAATCGCTATAACCATAATAATTACAGCTCTACAGATTTGAACGGCGAATTG
GATAATAACGACACCTATGAAATTGGCACCTACTGGAACTTTAAAATAACAGAAAAATTT
TCCTATACATTTGAACCACATTACTTCATGCGAGTGAATGACTTTAATAGTAGCAACGGG
AAAGATCATCATTGGGAAATCACTAACACCTTCCGTTACCGTATTAATGAACACTGGCTT
CCTTATTTCGAATTGCGCTGGTTAGACCGCAACGTCGAGCCGTACCACCGCGAGCAAAAC
CAGATTCGTATCGGAACGAAGTATTTCTTCTGA
>centroid_100501_Multispecies_Hypothetical_protein
ATGGCAGCAGCAAATTCTGGTACAACCATCGGAACAGGTACATTAGCGGTAACAGGCACT
GTTGGGACGTCTACTTGTTCAGTGACTTTTCCACAAAGTGTGACAATGCCAAGTATTACC
ACTGCGATGTACAATCAAACGTCGACCCAGAATGCCATGGTTCAACAGTCTGCTGGCAAT
ATCCAGTTTTCAGGATGCAATGGTCAATCCGTTAATCTTAAAGTGATGGCTAGCAATGTT
ACGGTTGCCGGGAGTAAAGTAATCGCTTATCCGAGAGTTAACAATAACCAACAAGGGTGG
CTAGGTCTGACTTTTGGTGTATCAACAGATAACGGCTCGTCTTTTAAGAATTTGAAGTTG
GACAATAGCCCATCAGAGCCAATCAGTGTTACGAGCGACACATTTGCATTACCTGTGCGT
GTTGAAGCAGTTAAAATGTCATCAAATACTGCAACTGATATAGGTCAAGGCAATTATAGC
GCATCTTTTGTTGTAACTGCTACATACGCTTAA
>centroid_100828_Fructose_PTS_subunit_IIA
ATGGCAGCACTTACTGCAAGCTGTATTGACCTGAATATTCAGGGCAATGGCACTTATTCC
GTTCTGAAGCAGTTGGCGACAATGGCGTTACAAAACGGTTTTATCACCGACTCACACCAG
TTCCTGCAAACGTTACTACTGCGCGAAAAAATGCACTCCACCGGTTTTGGTTCCGGCATA
GCCGTACCGCACGGTAAAAGCGCCTGCGTTAAACAACCATTCGTGTTGTTCGCACGTAAA
ACACAAGCCATTGACTGGCAAGCCAGCGATGGCGAAGACGTCAATTGCTGGATCTGCCTC
GGCGTACCGCAAAGCGGCGAAGAGGATCAGGTCAAAATCATCGGCACACTGTGTCGCAAA
ATTATCCATCAGGATTTTATCCACCAACTGCGACAAGGCGACACCAACCAGGTGCTTGCT
TTGTTAAATCAAACCCTCAGCTCATAA
>centroid_1049009_Multispecies_transcriptional_regulator
ATGATCTGCTCAGGACCACAAAATCTGGCTCAAGAGTTGAAAGCGATCGGCGACCAGCTC
CAGGAGTTACAGAAGAAACTTATTCAGGGGCCGAATATTAGTCAACCACGCCCCCTCCTG
ACCATTGAGACTCCCCGTCATTTGGGGGAACAACTGAACGCACGTCGCAAAGAATTGGGC
ATTGATTTATACACACTTGAACTACAAACGGGGATCTCAACGTCCACGTTAAAGCGACTT
TTTAAGGATCCTGAACAGGTTAAATTCGGCAGTGTGTTCGCGGTGGCGAATGTTCTTGGA
GTGAAACTATGCATCGGCGAGTGA

CLADE B AND C UNIQUE
>centroid_331560_Multispecies_MFS_trasnporter
ATGGATAAAATTACCCAGGTTTTATTTTCAGATATTGGGAAAGTCACCACTCAATATGTT
GAAGTACCACACCAGCAACTTAAACCGCACGAAGTACGGATTGCGCCCGTGTTCTACGGG
ATATGCGGTTCGGATCTGCATGTTCTGAAAGGCGGTCATCCGTTTGCCAAACCGCCTGTC
GTCCCCGGTCATGAAATTGCAGCGCGCGTTACGGAAGTGGGCAGCGACGTTAAAAATGTA
CAGCCGGGCGATCATGTTGTGGTCGATCCCATCATGGCTTGCATGGAATGCCGAGCCTGC
AAAGCAGGACGTTTTAATCTTTGTGAACCACCGCAGGTTGCTGGTTTTCGCGCACCGGGC
TTTGCTCGCTCACAACACATTGTTCCTGCGCGTAATTGCCATGTCGCACCAGCCTCTTTA
CCGCTAAAAGTGTTGGCCTTTGCCGAACCGGCGGCTTGTGCTCGTCACTGCGTTAACCGA
ATGCCGAAAGCTTCTCTGGAAAGCGTACTGGTGATTGGTGCCGGAACGATAGGCTTATCC
ATCGTGCAGGCACTGCGCATTATGGGGGCAGGTAAGATTACCGTGATTGAACCTGACGCT
GCCAAACGCGCGCTGGCGTTAAAACTGGGCGCAGCAGAAGTTTGGGCACCAGGTGAGCTG
GCCGCAGATGTGCGATTTACGGGGGCGATTGATGTCGTTGCAGCGCAGGCCACGCTTAAC
GATGCATGTACCCGTGTATATGCCGGAGGCACCGTCGTGTGCATGGGCGTACCAAGTGGG
CCGCGTGAAATACCATTACCGATGATGCAACGTTTCGAGCGTGACTTGCTCAACTCTGGC
ATGTACATCCCTGAAGATTTCGATGCTGTTATCGAATGGCTGGCGGATGGGCGGTTTGAT
ACCAGTGAACTGGTTACCGATTTATTTGCCATTGAGGATGCAGCGGCGGCATTCGAACGC
GCGCAGCAAAATGACTCCATAAAGGTCATGCTGCAATTTGCGCCTAAATCTCTGTCTGGC
GCTGCGTCACGTCAGCGCCACCCTACAACAATTAAAAAGGACACTGCGATGAGTCAAATC
ACCAGTCCTGCAACTTATTCAATTAGTCGGCCACAGGACGTAATTGATATTGTTAATAAG
AACTCTGCAATCAACACCAGTATCGGCGTTATTTTTATTGCTTTGGGCGGCATATTGATT
GATGCCTACCAGGCGGCGATGGTGGGGTTTGGTAATAAATACATTGCCGCTCAATTCGGC
ATTTCGCCGGGTCTTGCTGCAACCGTCAATGCATCAGTATTAATCGCCGCGTTAATTGGC
GGTTTATTAGCGAACCGAGTAATAAACCGCTTTGGGCAAAAGCGGGCATTTATTATTGGC
ATGGGGCTGTGCACCATCGGTGCTGCAGCGGTAGCTATTGCTCCCAGTATCTGGTGGGTG
CTGGTGTGCCGCGTCATCATGGGCTTTGGTTTAGGCATCGACTTCCCTTTGGCAACCAAT
GCCGTGGCAGAGCTTCGTGGTTCAACGTCGAAGAAAACCGGAACGTCGGTCAACCTCTGG
CAAATGGCCTGGTATGTTTCGACAACCGTTGTTTATTTGGTGCTTTTGCCGCTGCTTCTG
TCGGGTATCGCTGAAGAACAATTGTGGCGTTACGGAATATTCATCGGAGCTATTTTTGCA
GTCATCTTCATGATTTTGCGTTACTTCTTTATTGGTGAATCCGCAATGTGGGCCGCACGC
GTCGGGCGTTACCAGGAAGCGTGCGACATTCTGGGAAAACGTTATGGTGTTCAGGCTCGC
GTTGCGGCATCGGGTACAACAGAAGCGAAATTCTCGGAAAAAGCAGAGAATAAATACAGT
GGTGGATATGGCATCTTATTTAATGATCGTTACCGCAAACGCACCATTCTTGGCTGTGTC
GTGGCAACCATGCAGGCGTGGCAATATAACGCCGTAGGTGTTTATCTTCCTCTTACGTTG
GCGGGAATAATAAGTGGCGGGCTTACTGGCGCGTTGACCGGTTCTGCCGTCGTGAATGCC
CTTTGTGGGGTGACAGGCGGGATGATCGGCTCGTTTATTCTCCAACGACTGGGTACTCGC
CGACAGTCGATGTATGGATTTGCTGTTGTGACCTTAGCATTGCTGTCGTTAGGCGCACTG
GCAACGACTAATCCCTGGCTGTCTTTAGGGTTATTGGGATCAATTATTTTCTTCCATTCA
GCGGGTCCTGGTGGGCTGGGCATGACCATTGCCACACTCTCTTATCCTCCCGCTATTCGC
CCTACTGGGGTCGGATTTGCCCGCGCTATTATGCGCACAGGGGCAATTGCAGGACTCATT
TTCTGGCCGATGCTGTGGGGTGCGTTGAAAACCGAAGCGTTTTACTGGTTGGCAATCGTG
CCATTCCTGGGATTCCTGACCTGTGTATTGATTAATTGGGAACCACTGGGTGCAAATGTT
GATGCTGAGGACGCAGAGGTTCTGGCTGAATTGAAGAAATAA
>centroid_1001599_multipspecies_phage_tail_protein
ATGAGCGTAACTAATTTTTTACACGGTATTCGCACGCTCGAATACGACGACGGCACAAAA
GAGATCAACACAGTAGATATTTCCGTGATTGGGATTGTTGGTACTGCTCCCGATTCCAGC
TACCCAACTTGTGCATCACTATTATGGGGATCAGAGCTCGCAGACAATCTTGTTGAGTTT
TCGACTGTCATGCCAGGGGCCGACGGAAACAACTGGATTGTTGAAATTGTTGATTTGGGA
ATTAACGGGAATGTAGCAACTCCAGGATACAGCACACTGCCCGACGGTTCGAGAAAATTA
ACAATGATCACGGACGGTGCCATGACCCCGTCAAAAATGTACGATCAGAACCAGCAGTAT
AAAGAAGGACTCCAGATTGGAGAATATATTAACGTCACATTCGGTGGTGATCACGCAGGA
ACGGGGACTGTATTCGCGCTCCCCCCAACAAATTTATCCGGTGGTAAAGACGAATCGTTC
AAATATAATGTTCCGACGTTAATTGCAGGCAGTCAAAAAAAAGCTGGATTGCTCGGTGGG
TCTGGAACCCTTCCTCCCGCTGTATCTGAAATACTAAATCAGGAGGATGCCATTATTGTT
GTTGTCCGCGTCGAAGAGGACAGCGACGAAACAAAAATGCGGCAGAACGTCGTTAACGGG
ATTAACGCATTGTTGACGTCTGCGCAAATAAATCAAGTAACGCCGAGAATTTTAATCGCT
CCAGATTATAGTGCTAACGATTATATTGCAGAACAACTTGAAGTGGTGACAAATAAATTA
CGAGGCGTTGGATATATCGATTCACCGCGAGGCGCTACGCCTGCTGACGTTGTAAATCGT
CGTCAGAGGTACGGCGGCAGAATGGAAATTCTGCGCCCTCGTGTTTATTCTACGAGTGAT
GTTAGTGGTTTATCTCGTCCGTATTCAGCTATCGCTGCTGGTTTACGAGCCAGAATTGAT
AACGAAAAAGGGTTTTGGTGGAGCAAATCGAATCAAAATATCTACGGAATTACAGGACTC
GAACAAGTCGATGATTTTATAATCGGTGAAACGAACTGCACAGCAAATCTGCTGAACGCC
AGCCAGGTCAGCACAATTATTCGCTATGATGGATTCAGACACTGGGGTAACTATCTGTGT
AGCCTCAGTCCCCAATGGTCCTTTGAATGCGTTCGTCGGACAGCTGACGTAATTGAGGAT
TCAATAGCCCGGGCAATGATGACCGATTTTATTGATCGCCCGATAGACCTGCACCTCGGA
ACAGACGTTGTAGAGTCGATAAACGCGTATCTGCATAAATTAGAGGAGCAGGGCGCGATT
AACGGAGGACGGGCGTGGTTAGATGAAGAGTTAAATACAAAAGAAAGTCTGGCCGCTGGT
AATCTTTATATTAATGTTGACTTTGGACCGAAATCCCCGGCACAAACAATTACGTTAATG
TACCGCATTAATAATGATTACACAGTTGAAGCTCTGGCCTCTCTTTTTAAAGAAACAGTC
TAA
>centroid_1001568_Multispecies_hypothetical_protein
ATGAGATTAAAATACTCAGTACTCTTACTCGCCATTGCCCTTACAGGCTGTGATAACAAA
AAAGATGAGATCGGTTGTTCTTCGGAAATAACCCAGTCAGCTCTCATGGATTTATTAAAA
AAATCTGCTTATGAAGGACTCTCTGAACAGGTCGATAAATACCCTGATGTCACTAATCAG
ACCAAACGAAGCACACTGGACAAGATCAAACTAGCCATCTCTGAGATCTCCACAACATCA
AGTGACACGGGCAGCACAATGAAAACTTGTGAAGGGACCGTGACGATGACTCTATCTGCG
AACGAGTACGTCCAGCTTTCAGATGCTTACAGAAAGAATTTTAATCGTAATCTCGATAAG
CAAATGGAAAGCCTGTTTTTGGAGAACAACGCAAACGCCTTTTCAAAACGTATCACCTAC
ACCGTGCAGGCGACCGACGATCAGAAAAACGTTTTTGTAAAAACCTCTACTGATAATCCG
ATATCAGTGGGCGCCGCTTTACTGACATCGCTTTCCATTATCACCCCGATCGTTGAGCAG
CAGAAAATCCAGCAGGCTAAGGATGCCCAACAGAGTCAAATTGAAGCGGAACAACAGGTG
CAACTCAGGGCGCAAGAACAGGCTAAGTATGAGGCGGAGAAGCAAATAGAGAGACAGGCA
CAACTTCAGCCGCAAAAAGCTGACAACCTTGATCAGTCCCGAATGGCATTTGCGAATGCC
GACTCTGATTTGAGTACCGTCTGGAGCAAGTTAACCCCGGCGAAGAAAAAAGATTTGCTG
CCTTCTCAGCGTCAGTGGATCAAAACTAAGGATGCTATGTGCGGTAAAGTTTCAATGCAG
GGAACAGATGCTGAAGTCAAGAAAATGGTCGACTGCCAGACGCAAATGACCCTTTCAAGA
ATCGCTTTCCTCAGAAACCAATAA
>centroid_1001593_Multispecies_phage_baseplate_protein
ATGGCCCAATCGGACGATGAATATGCTGCAGCGGAGAACGCGCGCAGGCTGCGTGACGCA
GTTAAACGCGGCACGATAGCTGCAGTTAAAATGAATCCTCCACGCTGCCGAGTCTCATTT
GGTGGCGAACACCAGTCAGGCTGGCTGCAGTGGTTTACTCACGCCACCTCAGAACGCGTC
GACTGGAGCGCACCATCAGTGGGCGATCCCGTTACTGTTGTTTCTGAGGGTGGGGATACG
CGGAACGGTGTAGTTATGCTCGGGCTGCACATTGACGACAAAGCTCCGCCAAGCAATGAC
CCCCATGATCATGTCACTGCATACTGTGACGGGGCTACGATGACGTATAACACAAAAAAT
CACACTCTGACATGGCAGGGCGTACCGGACGGCGTGGTAAAAATACTCGGTGAGTCTGAA
ATAGAAATATTTGGACGCGCAGATGTTACTATTAATAGCGAAAATGTAGTTAATATCCAT
GGTGGGAAATTAATTAACGCAGACGCTGATATTATTAATGTCACAGCGACAGATACAATT
AACGCACATGCTGATTTAGTGAACGTTATAGCAACGAGTTCTGTTAGTGTTACTGCTGCG
AACAGAATATCGCTGACAGCTCAAACAATCAGCGCGTGGGCTCCGGGTGGTATAACACTA
GCTGGTCCAACGCATATTACCGAGACATTAGTAGTAGATAAATTAGCGACATTCCGTAAC
GATATTTCTGTCACTGGAGATAACGGTGGAACAGGTAATATCACAACTCGCGGTAGTGTG
TTAGCAGGGCAAGAGGTGCAGGACCGACAAGGCACAATAACTGAAGTCCGCACAACGTAT
AACGGACACACTCATATATGTCCGGACGGGGAAACTCAACAACCGAACCAACCAATGGCG
TAA
>centroid_1001559_Multispecvies_phage_replication_protein
ATGAACATCCTCCCGTTACTTGATAGACCCATAGCCTTCCAGAGAAGTTTTATCCGTCTT
GAAATGGGCGTGACTGCCGCATTGTTTCTGTCGCAGTTGACGTACTGGACAAACAGAACA
ACTGACGACGGCTGGGTATATAAAACCCAGGATGAGTGGGAAGAGGAAACAGGGCTTTCA
CGATACGAGCAGGAGGGCGCGCGCAAAAAACTACGTGGTCTCGGCGTCTTGCTGGAACGT
AAACAGGGCTTGCCTGCCAGGCTGTACTACAAAATCGATAATGATGTGTTGTGCCAGCTA
CTTACGTCCGCATACAAGGATGCGGAAAAACCACATACAGGTGAGGGGAAAACCACCAGG
CCTGTACGTGGAAAACCAACAAACATTCTTACAGAGAATACTACAGAGATTATTACTGAT
GGTGAATCGGCTGACGCCGACACCCAACAACCTGCCGACCAGAGAATAAATTATCAGGTG
ATACTCGATACCTATCACGAGATTTTGCCAGAGATGCCACCAGTGAAAATCCTCACTGAC
GGCAGAAAAAAACACCTTCGCACTTTCTGGAAAAAATTCAATTTCAATGAGTCCCGTTGG
CGGGCCTATCTGGAATTTATCGGTGGCAATTGTCGCTGGATGCTGGAGGACAGGCCAAAT
GGCAGGGGAGGATTCTGGCGGCGTAAAAATCTTGATTATCTGATTACCGAACGCTGCTAT
GTTTCGGTCAAGGAAGAACGCGCAAATGATAAATAA
>centroid_110473_Multipsecies_lysogenic_protein
ATGGGTACGGCATTAATTTCAAGCTTTATTAGTGGTGCAATAGCTATAATCTCTATTGCT
ATATCTACTTATAATCAGAATAGAATAAACAAGCTCAATGAATCACTGGATGTAAGGAGA
AAACATCAGTACTATATTGAACCGTTAATTCGCTCAGCTTCAGACTTACAAAGCCGTATT
TATAATATATTAGAATTGGGGTTCATTGAAGAGTTTTATCATAATGGGAATAAGCGCCAA
CAAGATTATGTTATCAACAATACTGTTTTTCTTTTTTCCCAGTTTTTTGCATGGACAGAA
GCTGCCCGCATAGACATTCAATACCTTAGCCTAGAAAAAAATAAAAAAATGAGGGAGTTT
ATTAGATTACAGAACAATATTAACTCATTAATCCAAACAGACGTCTTTGGTCAGTATTTT
ATGTTTTTCATAGGAGAGCAGAGAGCTATTGCAGAAAAGATGCTGATATCAACAGATACT
GGATTTGATTGCATAGGTTACGGCAGTTTCACAAAGGAAAATTGCTTTATCAATGAGCCA
TTTTTTTTAGATTTAAACAATGAAGTGATAAATATGACAAGAGATATCGGAATTTATAAA
GAAAGGCTAATCAGAATACAGCACGCGTTAATCGATTTAATTAATTTTCTTGATCCTGGC
ATGATTCGATTTGACGGAAAAAATATGGAAAAATATAACCCAGATGATTCGTATCAAGGT
AAGTTGCTATATGTATCAATTTAA
>centroid_1001577_Multipspecies_phage_antitermination_protein
ATGAGTAACGAGTATTTATTGGAATATACCCGCATAAAACTGCGCGCTGCATTGCGGGAT
TTGTCTGGTGGTTCTAAGGGGCAACTGGAAGCATTGTGTGAGCACCCACCGGCAGACAAA
AACGCATACCCACGCAAACATATTCACCGTGTGCAGCTGGAGGACCGGACCGTTGATGCT
CTGGTTACGCCAGTTTACGCTCTGGAAAGTTTCAGCAGACGTCGCCCCGCGCCGCCGATG
AGTGATTTTGAATTTGCTGATTCATCCTGGCGGCGTTCTGTGAAGTCGCTGGATGCAAGT
CAGCAAGCGTGGTTGCGTTATTGCTACGGTGGTAACCTGGCATTCAAACACCAAACAGCT
ATTTGTGAGGCTGTCTGGAGTCGCTATAAAGGAAACATCCCCGCGTCAACTCAGAGAAAA
GTAGTTAAGCGCCTGCTTTCGTTGGTGTGGTTGTCCGTGCAGGCGGTCGCAGCAGCAAAT
AAACGCGAGGATTTTAAGGAGATGGCCGGATCTACCCTAGCAGGAATGCTGTCGGTTTCT
CGTTCCACCTGGTGCGAAACATACTCCCTGCACTGGGTAGGAATGAAAGAGGCGGTGAGA
GCACTTGATGAAGTGGCACTTCTTGCAACTTTGCATCATTATCAGAACCATTTAGACGAC
GTTTGCGTATAA
>centroid_1001573_Multispecies_hypothetical_protein
ATGAAAACCTTCTATGAGGACTGGCCTGAAACTTTCGTTAGCCGGTTAGATATGTTACGG
GCGTTGGATGATCGCGGTTCGACCCGGAGGCTCTATCTTGAACGGACCGGGGCAATATTT
GACGCTCTGGCAGAAGAGATACGTACAGTCGTTGCCGGGCATCCTGAAATCGACGTGAGT
GAACTTGATATCGGGCCGCTGTATCGCTATTACAAACGTGGAGAAAAGGGGAATCCGCTG
GCTGACTTACTTATTGAGTTGGCTCCACCAACTTGTGAACGGGTTCGTATATCTCCTGAA
GTGTACATAATCCCGTATCTGTTTTTTGCACTGTTGATAGCGCAAGGCGCTGACAACGAT
GCCCGCGATTTTTTCAATATGATGATGCGACCGTTAATCATCGCCTACCGTTTCAAACAA
CTGGCGCGATACCTGGGAACAAAGGGCGGAGGACGACCACAGCACAGATTAAAAAGCGAA
GCCATTGAACTGGCTGATCGTTTTTTTACTGAAAACCCGACAGCGCCATTATCGCGTGGC
GTGCAATACATATCCGGTATTTTTGTGGCGAAATACTCTGACCCACCTGCAGCGTCGACG
ATTAGAAAATGGTTAATTCCAATTTACAGGAGTGATAAATAA
>centroid_1001570_Multispecies_hypothetical_protein
ATGCCATCGGATGACGATTTTAACAGCCGTTTCAAACAGGAAGTAGCACGCAGACTGAAG
GATTCCCTCAACCTACACCGTCAGTTAGCAGAAGAGGTTGAGCCGGAGGACGATGAAACT
CCGGTTCAGTCTCCTGACGAAGCTTCACCTCAGCCAAAGGTTTCGCACGCCCCCAAAAAA
ACGGCTGTCCGTATTCGCGGAATAGCCAGAAAAAGAGCTGCCGAAGCTCGCAAAATGGCT
GTAGCTGCGTCTAGCAAAAGAATTCCAACTGCTACACCCTCTCAACAAGTCACCCGTACT
GAGAGTAAAATCTTGACCGAGTTCACATCTGTGAAACAGGTGAATTCACTTGATACCGAG
CATGAGCGCAAACAACTCAACAACAAAGATTTTGAAGCAGAAATCGCTCTAAAAAAACGA
TACGGGAAATGGTTCCTGATTATCCTTGCTTTCCAACTTCTGATAATGAATGGTGTATTT
ATTGCCGACGGCGCAGGTAAGCTGGAATTTGAGGATTTAACACTACAGTTGTACATGGGC
GGTACTTTGACAGAGGTATTCGGCCTCGTGCTGGTCGTGACAAAATACCTTTTTAAACGC
AAGTAA
>centroid_1001575_Multispecies_hypothetical_protein
ATGGCGCAGCATTCATTTATCAGGGTATCCGGCGGTTCGCTAATACCCGCGACACCAGAC
ACGCAACGCTGGTTGACTGAACGAGTCAAACCAGGTGCTGTTGTGTATGCAGATTTCAAA
CAGGCGCGTAATCCCGCGTTTCATCGTAAATTTTTCTCACTTCTCAACCTGGGCTTTGAT
TACTGGCATCCGTCCGGAGGGGCTATTTCTCCTGCGGAGCGCGAACTGGTTCACGGCTAC
GTTAAGTTACTGGCGTATTACGGTGGACACGGTGATGTCATGGCAGAGCTGGCTGATCAG
TATCTTCTCGATGAGTCGGAAAAGCGCGCGGGGAGTATCAGTGCGGTGAAGTCGTTCGAG
GCGTTTCGCGCATGGGCGATTATGGAAGCTGGGTTTTATGACGTTCATCAGATGCCAGAC
GGCAGTTTGATGCGCGTACCTCGTTCAATCTCGTTTGCAGCGATGGACGATCTTGAGTTC
GGTCAACTGTATTCAGCCGTTTTAGATGTGCTGTGGAATTATATTTTGTTCCGCACATTT
GCCTCTCAGGAGGCCGCTGAAAATGCCGCCGCGCAGCTGCTGGATTACACATCATGA
>centroid_1001592_MUltispecies_hypothetical_protein
ATGAGCGGACTGGATGCATTTGACGAATATCTTGATCGCGTTAAAGGCGCGGTTTTACAA
ATACCGTTCATCAAAACATTCGGAATTTATCCGGAAATTCCGGCTGGATTTGAAACGCCA
GCTCTGTTCCTGGAAATCAGCAACTGGTCACAGAGTGACGAATCGGTTCCAGGCTCAATT
CAGTCAGTCGAGCTGTCGTGTAATTTGTATTTGCTGCGTGAATTTGCAGCTGATCAGTAC
GGACTGAAATCGCAGAATGCAGCGCTCTATATGACGAGCTGGATCAATGGGCGAATGTTC
GGTCCCGGAACTAAACCGGCAAAATTCAGCGACGCGGAACCGTGCGACTGGATTAAAAAC
GGGCAGTCAGTCGGTTCGCATTCAGTTCAGTGCGTGTCGTTCACGCAGGTTGTAGGCGTT
GGTCCAGATATTTTCGATTATCCCTCACAGGGGACCCTGAAAAATATATACGTCGGAATA
GCACCAGATATCGGCGCAGAACATGAGGGCGACTATTATGGCCCAATCGGACGATGA
>centroid_1001705_multispecies_fimbrial_adhesin
ATGTTTTCTAAGAATAAAATCACCATCGCAGCTATTTCGGCTCTGCTTATTTCTGGTACC
GCAATGGCCCAGACAAGCAGTGGTTCTGTCTCCGCTACTGGTTCTTTTAATGCCGCGACT
TGCAGTGTTACCCTGCCTAATGCAACAGCATCTTTTGGCACAGTAACGAATCAAGAGGTA
AATGCTGCAAAAGCGTACCAGAAAATAAAAAGTGTAACCGCAGATCAGGGGATTAGTGTT
ACCGATTGTACCACTCCTGCATCACTAACGGTAGCAACTACTAATTTCCAGTCTAATGGC
TATGTTTATCCTGCTCTAAACGAGGCTACCGGTAATCAACAAAAGGATTTTGCGCTTTGG
ATGAAAGTCGGTGATAAAGGTGTATCTTCTTATAATGCACCAATCGAACTTGCTAATGGT
ACATATCCAATCGAGTTGCAAATGATTAAAATATCAAATAACTACAATAAAAATCATACT
GGTGCATGGAGTGCGCAATACACTTTGACTGCAACTTATAACTAA
>centroid_1001600_Phage_major_tail_protein
ATGGCAGATAGTAACACCTATCGTGCATTTGCGTTGTTCGTCCAGGGAGAACGAGTTTTA
AATTGCACTGAATACACTCCCGTCGATATGAAAATAATCGAAGATGATTTTAAGACGGGC
GCTATGGATACAGCTATCACTCTGGACGGGGGAATGGAGAAAATGTCAGCCAGTTTTAAA
GTCTCTGGCTCCGATTCTGGTGTGATGGGGTATTTGGGATTAATACCAGGTGCTAAAACA
AGGTTCGAAATTCGAAGTGCATATACTGACAATTACGGTGTCAATTTTGAACGTATTGAT
ACATATGAGGGGCTTATTACGGCGATTACTGATGACGCGCAGGGGACTGATTCAAAATCA
GCAGTTGGGCAATCAGTAACGATTGCGCCGAGCTATTATAAACGAGTTCAAAATGGAAAA
ATTATTTACGAGATTCATCCTGCAAAAATGAAACGAGTAATTAATGGTGTTGACGTTCTT
GCGGGCGTTGCTCGTATTCTCCATGTATATTAA
>centroid_1001580_Multispecies_hypothetical_protein
ATGACGGATCCTAAATGGCTAATCGAGGCTCGAAAAAACCTCGGCATTCGGGAAATGAAA
GGGAAGCAACATGCTGCAGAAATTGTGCAGTACTGGAAAGATATCAAACGCGGCGGCATT
AAGGATGACGAAACACCGTGGTGCGCTGCTTTCACCGGGGCAATGCTGGAACGTGCGGGT
ATTCGCTCAACGCGTTTTGAGTCTGCGAATTCTTATCTCGATTGGGGTAATGAACTGAAG
GAACCCGCCTATGGATGCATTGCTATTCTGTCTCGGTCTGGCGGTGGTCACGTCGGCTTT
GTTGTCGGGAAAAATGCCGCCGGGGATTTAATGATTTTGGGGGGCAACCAGGCAGATGAA
GTAAATATCAAAGCTTTTCCTCGTTCCCGCGTAACAGGCTACCGCTGGCCAGCAGGTCAA
ACGGATGTTCCACAATCACTTCCATTGGTGAATGCTGAGAAATCTATCTCAGAAGCGTAG
>centroid_1001589_DNA_packaging_protein
ATGAGCACAAAAACAGAATTGCTGGCGCGTATTGACGATCTGAGCGCTCAGCTCGGTCGC
GAATTACCGCGCAGCGGGACTATTGCGGAACTGGAATCAATCGTTGCCGGCGCTGAGTCA
GAGCTCGATATTCTGAACGAGCAATCCGGTGACGCGGGAGGCATCGAGATTACAGTGAAT
ACTGCGTCCGGGACCGATAATGAACTCGCTCAATCAATCGCGAGCGCTATCGTTTCACAG
TCACAAGAGCAGGAGCTCGCACCGGCTACGCGCCGCGTCAAGTTGCGTAACACGCTGGAC
GTTTATCACTACGTGAACGGGCGTCGCGTTCGCGAGATTGTTGCCGCAGGCCGTGAAATT
GTTGTTGATTCACCGGAGGTCGCAGACCTTATCGCAGCTGATCACGTTTACGCTCTATGA
>centroid_1001606_Multispecies_hypothetical_protein
ATGGTCGTTAAAAATGGTCTTGCCTGTGGGATTATGCTTGCTCTTGTCGGTTGTGCTACA
AAACCTGTCTCAAATGAACAAGCCACTCCTGTTCCTGAAAAACAAATTATCAGTACCGCG
TTACTCGAAAAACGAGACGGTACGGGAGAGGTGATCATCAAGCGTGACTCGGGTTTCTTT
GGAAGCGCGTGTTTTTCCCGTGTTTATGTTGATGGTAAAGAGGTGGCAGATTTAGGTACA
GCTCAGAAAGTCGTTGTATACCCAACGATTGGTGATCATGTCTTCAGCGCGTGGCCAAAA
GGAGTATGTGGTGGTGGCATGAGCGAACAAGCGGGCAAGGTGACAACAGATCGTACTTTG
ATGTATCGCATAGGGTATGGATCAAACGGTGAATATGGAATTCACCCAACCGCGTTTTAA
>centroid_1001555_Multispecies_transcriptional_regulator
ATGAACACAAAAACGAAAAACATGGCTTTTGCTAGCCGACTACAACGGATTCTAAAAGAC
TTAGGCTGGTCTCAATCTGAGTTAGCTCGCCATATTGGGGTTACGGCTCAATCAGTTCAG
GCATGGTGTAATGGGGTAACTCCAAGAAAAGATAAATTAGACAAGCTAGCAAAAGTGACC
GGATACCCTGTTCATTTTTTCTTCATGAATGAAGGGGAATATTTGGATGAATCCACACTA
CACCCGGGTAATTACAATCAAGAACTAACCCCGCAAGAACAGGCTCTACTGCAACTATTC
AGAGGACTGCCTGAGAGCGAAAAAAATAAATTAATCAATGAGCTAAAAGAAAAAAGAGAG
CACTTCGATCTACTGCTAAAAGAACTACTTGAAGCCAAAAACCAGACAAAATAG
>centroid_1001561_Multispecies_hypothetical_protein
ATGACCACCACTCCAGGCAAATTAGAGTACCCGTCGGACAAAGGACACATAGACGACGGT
AAAAACTATCTCGACGTCATTTTGTGGAATATGAACGTCGGGCCACGTGCGCGCACTCGC
GCGGTTTTTGTGCCAAGACCTAAAGCAGGCAATTTTTCAACCCCTGCTAAGCCTGCCCGT
CAGGCATCCGTAGCCGCAGCGCCAGCAGTGAAACGTAAGGGCAAAACGCACACCGGGATC
GCGATTCGCAGAAATGGTGAGCGGCAAGTGAAACTCCACGAAACAGCGACAACCTGGTGT
GCCTCACCGCATGAAACTTACGACAAGATAACCGGGCAGCGCATTGGCGCGCCTGGTCGC
TGCCGCCTGCTGCTGAGTTCCATCACTCCGATAGCAAAGAAAGGGGCGTGA
>centroid_1040500_phage_baseplate_protein
ATGTCCGGACGGGGAAACTCAACAACCGAACCAACCAATGGCGTAAAGATGCTTGGAATG
GACCGTAACACCGGTAAACTTTTATCGGGGACTGATCACATTCGTCAGTCTATCGTTGAT
ATTTTAACGACCCCGCTGGGGACGCGTGTAATGCTGCCGGAATATGGCAGCAAATTATTT
GATCTTGTTGATAATCCCACAGATCCGTCGCTTGCTATGCGAATAATCATGGAAAGCGCT
GGCGCAATAGCACGATGGGAACCACGCGTCAGAATTGACAGAATAAATGTGTTAGCAGTG
GATATCGAGAAAATAACAATATTAATTATCGCAACAGATATCGAAACACAACAGCGATTA
GAGTTTAATAATATGGAGCTGATATTTTGA
>centroid_1001587_phage_head_protein
ATGACTACAGAAACGTATAGCCCGGACGATTTTATTCTTGGGCCTGACCTTGTTGTCACG
ACCGTCGGTCATTTTCAGGGCGGGATCAACGTACCCCGGCTGACACCGATTATGCTCGAC
GCTACTGTCGGGACGTTTAAGGTTTGGGACGGCTCAGTCGGTAAAGCTATTGGCCTCACT
GCCACCGCAGTTAATACTGGCTCCAGTTCTGCAGACTGCTCGTACTATAAATCAGGCTCG
TTCCGTTACACGGCGATTAACTGGGGTACGGTTACCGACGTAGCTAAACGCAAATCAGCA
TTTGCGGGTACGCCGATCAGCGTCGGCTGA
>centroid_1001601_Hypothetical_protein
ATGGAATCATTATTAGACAGTATGACTATTACGCTCTCTCGCCCGTTTATTATTAAGGGG
GAGAGCCGCGATACAATTACTATTCGCGAACCAAAATTACGCGACCGCATTATGTTCAGT
AACGATAAAAGTGGTCTTGAAGAGCGGACAGCGACAATGCTGGCGCGCCTGGCAAATCTG
GAGCGTGAGGATTTATATGCACTGCCTGCGTGCGATTACGATCAAATGGAGGCCGCATTT
AACGAACTGGTAAAGCCTCCGAAAGACCGACATCAGATATAG
>centroid_1001579_Hypothetical_protein
ATGACCCTGCACTCTGTCCTCATCAATGCCAATGCAATTATTTGTCTGATGTTGGCACTA
CGGTTGATGTTTTTTCAAAAAACAGGCCGCTATCGTTTTTTCATCTCACTAACTGCTTAC
CTCGCGATTCTGTCTGCTGCGTGGATAGCCCTACGAATTTTTTACGGGAAATATACGCAG
GTTGATCCCGCAGAGTTCTTTCTCAACCTCACCATCTGTATTGCTGTCTGGCGGGCACGA
GGGAATATTTCAAAAATAACAGGAGACAGGTAA
>centroid_1001581_Multispecies_hypothetical_protein
ATGAACAGAGAAAAAATTGAAGCCTTAATGAGCGTAATATTAAAAGAAGCTGACCCAAAA
AAGTTTCCTGAGAAGTTATCAGAGGACGCCATCGTATCTTTTTATCGTGCGAACTCCTCT
TATCTAAATTGTTCAACTTTAAGAGAATGGCTAAGCGGCGAAGCAGAGCCTTCAGATGAG
ATACTTCAGAAGATTATGGTTCAGAACAACTGGCGCGCAACAAAATGGTCAAATCAGTTA
CCTTAA
>centroid_1001572_Multispecies_hypothetical_protein
ATGGGTACGTTAGGCAACCAGCCGTGCAGAAGTCGTTATGAGTTCGATGATTTTAATTTA
GCCAATCGAGCTGCGGCTCTTACTAAGTTAGCAAAAGAAACTGGTGTATCGGTGGATACC
TTAATCAAACTTGAAATTGCTATGCAACTGAATCGGCTCAACTCCATCCTTATCGAAAAC
GGTGACAAGATGGACGAGAATCTGGCAGGTATTGGCGAGATACTGCAGAAGTGA
>centroid_1001556_transcriptional_regulator
ATGGATAAACAACTGCAAGACAAAATTCTTTCCGTAATGAGTCAATCCGAGTTAGGGCGG
CGATTAGGGAAAAAACCACAAACGGTAAGCCTCTGGTTCAAAGGACGGGTTCCCGGTGAA
GAGGTTTTGCGCACATCTGAAGCTCTTGAATGGCGCGTGACCCCTCATGATCTTAGACCG
GATCTTTACCCAAACCCAGATGACAGCTTGCCTAAAACGGAAGCAGCTTAA
>centroid_1001558_Multispecies_adenylate_cyclase
ATGTTAAGACATATTGACCGCATTACCTGGCGTAACGGCTGGCACCTGAATGGACGCCCG
GCACATGTTGCAGAGATCCGCCCCATATTCGATGGCCGCGTCGCAGCTGCACGTTCTGTA
TGGGAAAAGTACGAAGAAGAAAAAGCGAAACTGCGTGAGCAAAATCTCTCTGGCGCTGCC
TATGAGGCTGGCTGTCGCGTTCTCTCAGAGGCTTTGGGCATATGA
>centroid_1001551_Multispecies_hypothetical_protein
ATGCTTAAACTCACATTAAAGCGTGGTGACGCGGTTCACCTGGTACTTGCCGATGGTACC
AATGGCATTATTGAAGCACGGAGCCGCTGCGAACTTGGGCTACACCTGCCAGAAAACATT
AAGGTCACTCGGGAGAAATCGGCATTCACCCCACAAGAACTGATTACGCCTAATCAGAAA
TAA
>centroid_1001574_Multispecies_hypothetical_protein
ATGAATATTCAAGAATCTATAGGCGAACTACCGGAAACATGCCGGGCTGTTATCAAGCGT
AAGGACGGACACATCGTTGGTGTGCGTGTTCTGACCGATGATGAGCGGATTGCCAGCCTG
ATGGCGTTTCTCGAGTTGGCAGAAATAGCTGGATATACTATTACACCCCCTGACGCGTAA
