# Supplementary material for: Combined Analysis of Variation in Core, Accessory and Regulatory Genome Regions Provides a Super-Resolution View into the Evolution of Bacterial Populations
Source: PLoS Genet. 2016 Sep 12;12(9):e1006280. doi: 10.1371/journal.pgen.1006280 (PMC5019451; doi:10.1371/journal.pgen.1006280)
Supplement: S2 Dataset — (XLSX) [file pgen.1006280.s014.xlsx]

## Sheet: Cluster 0
Query ID	Gene Accesion	Gene Name	E-Value
754735	WP_001557243	hypothetical protein [Escherichia coli]	2e-83
754734	WP_000076671	hypothetical protein [Escherichia coli]	4e-47
754391	WP_001524535	hypothetical protein [Escherichia coli]	0
753487	WP_000461439	calcium-binding protein required for initiation of chromosome replication [Escherichia coli]	2e-79
752400	WP_000565609	MULTISPECIES: hypothetical protein [Enterobacteriaceae]	3e-102
752383	EFF02155	gam [Escherichia coli FVEC1412]	2e-44
748565	WP_021523950	hypothetical protein [Escherichia coli]	0
748557	EQP57726	hypothetical protein G736_01042 [Escherichia coli HVH 70 (4-2963531)]	6e-175
745476	WP_001749361	MULTISPECIES: prophage polarity suppression protein [Enterobacteriaceae]	3e-135
722308	WP_000929317	hypothetical protein [Escherichia coli]	2e-118
719624	EQQ98987	PBSX family phage terminase, large subunit [Escherichia coli HVH 115 (4-4465989)]	0
705651	WP_001535733	MULTISPECIES: hypothetical protein [Enterobacteriaceae]	1e-161
1101965	WP_016242201	hypothetical protein [Escherichia coli]	1e-35
1101964	WP_023304074	hypothetical protein [Enterobacter cloacae]	1e-86
1101711	WP_000450737	repressor [Escherichia coli]	2e-149
688360	WP_001695592	antirepressor protein Cro [Escherichia coli]	7e-60
1101200	WP_000634203	Appr-1-p processing protein [Escherichia coli]	0
1101196	WP_021523957	hypothetical protein [Escherichia coli]	0
1100172	WP_001131975	peptide ABC transporter permease [Escherichia coli]	3e-138
663991	WP_000605870	MULTISPECIES: hypothetical protein [Enterobacteriaceae]	8e-100
663148	WP_016230922	precorrin 3B synthase CobZ [Escherichia coli]	0
663047	WP_004999989	MULTISPECIES: hypothetical protein [Shigella]	2e-179
663003	WP_044068010	hypothetical protein, partial [Escherichia coli]	9e-47
662099	WP_042098510	hypothetical protein [Escherichia coli]	0
662089	WP_001407729	hypothetical protein [Escherichia coli]	6e-88
662085	ELC41718	conjugal transfer protein TrbD [Escherichia coli KTE26]	5e-83
661943	WP_000192271	PTS maltose transporter subunit IICB [Escherichia coli]	0
660418	EFF13189	hypothetical protein ECEG_01194 [Escherichia coli B354]	3e-86
660018	CEB75816	YubJ protein [Salmonella enterica subsp. enterica serovar Paratyphi A]	8e-23
1087731	AAL08428	putative transcriptional regulator [Shigella flexneri 2a]	1e-62
1087643	EZB64602	death-on-curing protein [Escherichia coli O15:H18 str. K1516]	7e-79
1087635	WP_000104288	MULTISPECIES: hypothetical protein [Enterobacteriaceae]	8e-64
1086951	WP_001327582	fimbrial protein [Escherichia coli]	2e-47
1086840	WP_001617542	phage/plasmid primase, P4 family domain-containing protein [Escherichia coli]	0
564525	WP_021562591	hypothetical protein [Escherichia coli]	0
564513	WP_032349676	colicin, partial [Escherichia coli]	1e-44
1086794	ABJ00546	lambda prophage Bor protein [Escherichia coli APEC O1]	2e-63
1085473	WP_001576809	hypothetical protein [Escherichia coli]	6e-60
1085467	WP_001576812	DNA stabilization protein [Escherichia coli]	0
1085434	WP_001576832	hypothetical protein [Escherichia coli]	3e-148
1085050	AEG39577	Hypothetical protein ECNA114_4728 [Escherichia coli NA114]	0
546643	WP_001580978	single-stranded DNA-binding protein [Escherichia coli]	1e-97
544578	WP_024250705	ATPase AAA [Escherichia coli]	0
518881	WP_021535613	hypothetical protein [Escherichia coli]	4e-77
518880	WP_021535612	hypothetical protein [Escherichia coli]	1e-40
518872	WP_001278197	MULTISPECIES: DNA-binding protein [Enterobacteriaceae]	3e-58
51742	ABF06228	conserved hypothetical protein [Shigella flexneri 5 str. 8401]	1e-91
514506	WP_000733253	MULTISPECIES: capsid protein [Escherichia]	0
497829	END34465	hypothetical protein EC179100_1081 [Escherichia coli 179100]	1e-51
1072351	WP_000394526	hypothetical protein [Escherichia coli]	3e-70
1072335	WP_001289989	hypothetical protein [Escherichia coli]	2e-81
1072302	WP_000139869	phage portal protein [Escherichia coli]	0
1072221	WP_000075392	LacI family transcriptional regulator [Escherichia coli]	0
1072036	WP_000551672	MULTISPECIES: hypothetical protein [Enterobacteriaceae]	5e-49
1072035	WP_033805771	prophage protein [Escherichia coli]	2e-47
1072034	WP_001204999	MULTISPECIES: hypothetical protein [Enterobacteriaceae]	5e-48
1072032	WP_033806701	DNA primase [Escherichia coli]	0
467774	WP_001342499	enterotoxin [Escherichia coli]	8e-104
467091	ETY56835	hypothetical protein P811_00778 [Escherichia coli BIDMC 49b]	6e-177
447912	WP_042096082	hypothetical protein [Escherichia coli]	2e-77
447512	WP_001276402	MULTISPECIES: hypothetical protein [Escherichia]	1e-158
447422	EFK19110	hypothetical protein HMPREF9530_04323 [Escherichia coli MS 21-1]	9e-51
446063	WP_032217489	conjugal transfer protein TrbI [Escherichia coli]	8e-81
429277	WP_001304364	MULTISPECIES: MDR efflux pump AcrAB transcriptional activator MarA [Escherichia]	3e-89
423959	WP_000614036	hypothetical protein [Escherichia coli]	6e-109
423931	WP_032199586	replication protein [Escherichia coli]	0
419951	ELF45468	hypothetical protein WCG_03073 [Escherichia coli KTE6]	7e-29
419890	WP_001576606	single-stranded DNA-binding protein [Escherichia coli]	1e-96
416182	ELI62288	hypothetical protein WIU_04438 [Escherichia coli KTE131]	5e-44
402974	AAO21913	YkgJ [Escherichia coli]	8e-07
401854	WP_021535607	hypothetical protein [Escherichia coli]	0
401849	WP_021535611	hypothetical protein [Escherichia coli]	4e-78
399947	WP_001576604	phage/plasmid primase, P4 family domain-containing protein [Escherichia coli]	0
398748	WP_000344561	hypothetical protein [Escherichia coli]	2e-57
384529	WP_001576621	hypothetical protein [Escherichia coli]	4e-125
380529	BAG66429	predicted phage repressor protein C [Escherichia coli O111:H-]	1e-67
37460	EGB37329	hypothetical protein ERDG_02313 [Escherichia coli E482]	3e-80
348387	WP_000761770	DNA primase [Escherichia coli]	0
348383	WP_000920679	MULTISPECIES: hypothetical protein [Enterobacteriaceae]	2e-34
347419	WP_000332236	MULTISPECIES: hypothetical protein [Escherichia]	6e-95
345312	WP_021519682	hypothetical protein [Escherichia coli]	8e-69
345086	WP_001551481	hypothetical protein [Escherichia coli]	1e-121
343241	WP_000358771	MULTISPECIES: hypothetical protein [Escherichia]	1e-58
343072	WP_001551050	hypothetical protein [Escherichia coli]	0
342501	WP_001522330	hypothetical protein [Escherichia coli]	5e-150
342174	WP_032219279	macrolide ABC transporter ATP-binding protein [Escherichia coli]	4e-147
342165	WP_033871365	integrase, partial [Escherichia coli]	8e-54
342159	EQU40394	hypothetical protein G854_00903 [Escherichia coli HVH 202 (4-3163997)]	1e-156
1037995	WP_045176957	hypothetical protein, partial [Escherichia coli]	3e-58
32313	WP_000065820	hypothetical protein [Escherichia coli]	1e-35
305611	WP_001515619	hypothetical protein [Escherichia coli]	0
27881	WP_032156192	MULTISPECIES: hypothetical protein [Escherichia]	2e-52
1027770	AEJ56604	hypothetical protein UMNF18_2019 [Escherichia coli UMNF18]	2e-29
189262	WP_000426105	CAAX prenyl protease domain-containing protein [Escherichia coli]	6e-161
178391	WP_001371935	MULTISPECIES: hypothetical protein [Enterobacteriaceae]	1e-47
136627	WP_032190690	restriction endonuclease [Escherichia coli]	0
135413	WP_001013296	hypothetical protein, partial [Escherichia coli]	1e-42
135229	WP_000019322	hypothetical protein [Escherichia coli]	0
1023962	WP_001525622	MULTISPECIES: N-acylneuraminate cytidylyltransferase [Escherichia]	0
134464	WP_005046521	MULTISPECIES: hypothetical protein [Enterobacteriaceae]	2e-167
134391	WP_000534813	MULTISPECIES: hypothetical protein [Enterobacteriaceae]	5e-107
1173388	WP_045910838	hypothetical protein [Enterobacter cloacae]	4e-100
1173373	WP_045910828	hypothetical protein [Enterobacter cloacae]	5e-105
1173372	WP_042079583	tRNA_anti-like family protein [Escherichia coli]	1e-120
1169515	CER34507	Uncharacterised protein [Salmonella enterica subsp. enterica serovar Typhi]	8e-45
1003284	WP_001545906	hypothetical protein [Escherichia coli]	3e-171
1148570	WP_001280945	MULTISPECIES: hypothetical protein [Enterobacteriaceae]	6e-71
1149561	WP_000611491	MULTISPECIES: hypothetical protein [Bacteria]	0
1146865	WP_001183949	hypothetical protein [Escherichia coli]	4e-137
1016453	EQX25338	hypothetical protein G927_04894 [Escherichia coli UMEA 3172-1]	7e-43
1138512	CAQ99489	Holin [Escherichia coli IAI1]	6e-59
1137278	WP_000453620	protein convertase [Escherichia coli]	6e-128
1013761	ESA69377	DNA primase small subunit [Escherichia coli 113290]	2e-37
981258	WP_000770178	MULTISPECIES: hypothetical protein [Enterobacteriaceae]	4e-59
981071	WP_000551751	MULTISPECIES: hypothetical protein [Enterobacteriaceae]	4e-73
981069	WP_001204964	MULTISPECIES: hypothetical protein [Enterobacteriaceae]	3e-46
980739	KEJ82286	type VII secretion system (T7SS), usher family protein [Escherichia coli 6-175-07_S3_C2]	0
976276	WP_000256718	hypothetical protein [Escherichia coli]	0
976272	WP_000438164	DEAD/DEAH box helicase [Escherichia coli]	0
976267	WP_000989356	transcriptional regulator [Escherichia coli]	4e-60
973451	WP_001136505	hypothetical protein [Escherichia coli]	0
970146	WP_001576644	hypothetical protein [Escherichia coli]	0
969725	AAN78641	Aconitate hydratase 2 [Escherichia coli CFT073]	0
951811	KHI43113	transporter [Escherichia coli]	1e-83
949971	WP_000282229	hypothetical protein [Escherichia coli]	6e-63
947523	WP_000559888	mechanosensitive channel protein MscS [Escherichia coli]	0
946131	WP_001248394	DNA helicase [Escherichia coli]	0
945640	WP_001517503	phage baseplate assembly protein V [Escherichia sp. KTE11]	3e-140
945622	EGC10050	hypothetical protein ERBG_03968 [Escherichia coli E1167]	0
945247	AGP03349	putative nuclease, partial [Klebsiella pneumoniae]	8e-108
944139	EFK17790	hypothetical protein HMPREF9530_05667 [Escherichia coli MS 21-1]	8e-85
944137	EFK17792	hypothetical protein HMPREF9530_05669 [Escherichia coli MS 21-1]	4e-58
944125	WP_021535615	hypothetical protein [Escherichia coli]	2e-65
944122	WP_021535618	nipsnap family containing protein [Escherichia coli]	2e-72
944069	EGJ06331	electron transport protein HydN [Escherichia coli D9]	6e-123
942806	EFK19104	hypothetical protein HMPREF9530_04317 [Escherichia coli MS 21-1]	7e-23
942805	WP_000731739	afimbrial adhesin AFA-I [Escherichia coli]	3e-113
942753	WP_001039677	hypothetical protein [Escherichia coli]	8e-79
942354	WP_000041660	dimethyl sulfoxide reductase subunit A [Escherichia coli]	0
938224	WP_021535605	hypothetical protein [Escherichia coli]	0
938222	WP_000675878	hypothetical protein [Escherichia coli]	5e-140
937849	WP_001296288	MULTISPECIES: polyphosphate kinase [Escherichia]	0
936939	ESC95314	ABC transporter, ATP-binding protein [Escherichia coli 907446]	0
935765	WP_024219272	FAD-dependent oxidoreductase, partial [Escherichia coli]	3e-139
927318	WP_001035183	conjugal transfer protein TrbC [Escherichia coli]	6e-154
805022	WP_000139457	replication protein [Escherichia coli]	2e-98
# BLAST processed 146 queries

## Sheet: Cluster 1
Query ID	Gene Accesion	Gene Name	E-Value
724247	ELE10621	hypothetical protein A1SI_03588 [Escherichia coli KTE55]	1e-72
712412	ESA84219	hypothetical protein HMPREF1601_04224 [Escherichia coli 907779]	4e-68
708759	WP_033558740	cobalamin biosynthesis protein CbiX [Escherichia coli]	1e-43
688362	WP_001406052	DNA-binding protein [Escherichia coli]	1e-172
688361	WP_000867914	hypothetical protein [Escherichia coli]	2e-64
610312	WP_021561350	hypothetical protein [Escherichia coli]	0
601144	WP_000616063	hypothetical protein [Escherichia coli]	1e-125
60109	WP_001090258	MULTISPECIES: DNA-binding protein [Enterobacteriaceae]	2e-38
601005	WP_000252401	nucleotide excision repair endonuclease [Escherichia coli]	0
594459	WP_000130676	MULTISPECIES: tyrosine recombinase XerC [Escherichia]	0
593423	WP_000351267	MULTISPECIES: protein mcbG [Enterobacteriaceae]	7e-130
568888	WP_000881655	MULTISPECIES: class D beta-lactamase [Enterobacteriaceae]	0
568081	WP_000266542	MULTISPECIES: hypothetical protein [Escherichia]	1e-44
556747	WP_021534253	HK97 family phage major capsid protein [Escherichia coli]	0
556001	EQT68720	hypothetical protein G841_04804 [Escherichia coli HVH 189 (4-3220125)]	0
548561	WP_000424731	MULTISPECIES: hypothetical protein [Escherichia]	2e-95
548557	WP_000554665	integrase [Escherichia coli]	3e-170
538473	WP_000262171	L-glyceraldehyde 3-phosphate reductase [Escherichia coli]	0
536850	WP_000515807	MULTISPECIES: hypothetical protein [Escherichia]	1e-45
536847	WP_001163385	MULTISPECIES: positive regulator of late transcription [Enterobacteriaceae]	2e-97
536840	WP_021526013	hypothetical protein [Escherichia coli]	0
536833	WP_001104972	MULTISPECIES: hypothetical protein [Enterobacteriaceae]	7e-98
536830	WP_016024185	tail sheath protein [Escherichia coli]	0
536642	WP_021539833	type VI secretion system protein VasL [Escherichia coli]	0
53431	AAN83508	Formate dehydrogenase H [Escherichia coli CFT073]	0
533234	WP_021537261	hypothetical protein [Escherichia coli]	3e-128
532576	WP_044074023	phage protein [Escherichia coli]	1e-104
531825	WP_000772446	MULTISPECIES: protein SopA [Bacteria]	0
52887	WP_001193072	hypothetical protein [Escherichia coli]	0
52864	WP_000656305	MULTISPECIES: acetyltransferase [Enterobacteriaceae]	4e-86
527341	WP_033558681	hypothetical protein [Escherichia coli]	6e-113
527337	WP_042061327	hypothetical protein [Escherichia coli]	8e-50
524179	WP_000366508	LysR family transcriptional regulator [Escherichia coli]	0
498698	WP_024220193	capsid protein [Escherichia coli]	0
49866	CBG87073	hypothetical prophage protein [Citrobacter rodentium ICC168]	7e-46
49836	WP_000375809	hypothetical protein [Escherichia coli]	1e-86
49834	WP_021536546	hypothetical protein [Escherichia coli]	2e-58
49832	WP_000251259	hypothetical protein [Escherichia coli]	1e-135
49829	WP_032300894	phage tail protein [Escherichia coli]	5e-83
49825	WP_001143147	tail protein [Escherichia coli]	0
49824	WP_021536539	hypothetical protein [Escherichia coli]	2e-139
49822	WP_001116503	tail protein [Escherichia sp. TW09231]	0
49821	KHG79999	phage tail protein [Escherichia coli]	1e-137
49820	WP_024218325	hypothetical protein, partial [Escherichia coli]	2e-49
498176	WP_032296952	peptidase, partial [Escherichia coli]	2e-79
496996	WP_001075212	MULTISPECIES: hypothetical protein [Escherichia]	0
495473	WP_001255518	entry exclusion protein 2 [Escherichia coli]	3e-83
467505	WP_016159278	MULTISPECIES: hypothetical protein [Escherichia]	0
106789	WP_000609294	hypothetical protein [Escherichia coli]	2e-174
443309	WP_000809886	MULTISPECIES: conjugal transfer protein TraV [Enterobacteriaceae]	3e-107
417844	WP_001531330	hypothetical protein [Escherichia coli]	3e-46
41736	WP_000235037	tail protein [Escherichia coli]	4e-163
406893	WP_000635827	DNA polymerase [Escherichia coli]	0
1053988	WP_000876055	MULTISPECIES: sensory histidine kinase [Escherichia]	0
358709	WP_000711249	MULTISPECIES: hypothetical protein [Enterobacteriaceae]	3e-130
358706	WP_000838908	MULTISPECIES: hypothetical protein [Enterobacteriaceae]	6e-78
358705	WP_000690619	MULTISPECIES: hypothetical protein [Enterobacteriaceae]	3e-114
358243	KHI26621	tail assembly protein [Escherichia coli]	4e-142
1046808	WP_023241538	phage protein [Salmonella enterica]	2e-83
1046749	WP_001525195	hypothetical protein [Escherichia coli]	3e-177
345287	EQO71697	hypothetical protein G716_00798 [Escherichia coli HVH 41 (4-2677849)]	2e-159
344445	EFK72066	hypothetical protein HMPREF9535_04037 [Escherichia coli MS 78-1]	6e-120
343567	WP_032204748	hypothetical protein [Escherichia coli]	3e-172
338549	WP_000036730	enolase [Shigella sonnei]	0
337551	WP_000729833	tail protein [Escherichia coli]	0
33723	WP_001558195	shufflon protein C [Escherichia coli]	2e-69
322640	WP_001495876	helix-turn-helix family protein [Escherichia coli]	2e-142
305609	WP_001515617	hypothetical protein [Escherichia coli]	2e-132
305587	WP_023294075	hypothetical protein [Enterobacter cloacae]	0
305568	WP_001568795	MULTISPECIES: hypothetical protein [Enterobacteriaceae]	0
305566	WP_000807719	MULTISPECIES: hypothetical protein [Enterobacteriaceae]	4e-58
305562	WP_023568807	MULTISPECIES: phage baseplate assembly protein [Enterobacteriaceae]	5e-129
305561	WP_001279799	MULTISPECIES: hypothetical protein [Enterobacteriaceae]	4e-98
102892	WP_021537246	phage tail fiber assembly protein [Escherichia coli]	8e-106
102887	EQT13966	hypothetical protein G825_00080 [Escherichia coli HVH 170 (4-3026949)]	1e-123
102885	WP_000461069	DMT family permease [Shigella boydii]	0
102880	ELE19576	hypothetical protein A1SM_03310 [Escherichia coli KTE57]	8e-40
1028796	WP_001253709	MULTISPECIES: osmolarity sensor protein [Escherichia]	0
102874	WP_000050890	hypothetical protein [Escherichia coli]	2e-107
102868	WP_000364295	MULTISPECIES: hypothetical protein [Escherichia]	1e-63
102867	WP_021537257	hypothetical protein [Escherichia coli]	6e-39
102865	EQX76975	lysozyme [Escherichia coli UMEA 3193-1]	2e-105
102856	WP_021537262	hypothetical protein [Escherichia coli]	6e-115
287620	WP_000987079	DNA-binding protein [Escherichia coli]	5e-40
287616	WP_000334953	MULTISPECIES: hypothetical protein [Escherichia]	4e-45
287614	WP_001621838	hypothetical protein [Escherichia coli]	7e-99
287610	WP_001621841	hypothetical protein [Escherichia coli]	2e-118
287609	WP_001621843	hypothetical protein [Escherichia coli]	3e-162
285323	WP_001513990	hypothetical protein [Escherichia coli]	9e-92
102849	WP_021537266	transposase [Escherichia coli]	0
1028472	WP_000008076	lysine-N-methylase [Escherichia coli]	0
282488	EHN91734	hypothetical protein ESNG_03630 [Escherichia coli B093]	1e-41
282480	WP_001205466	antitermination protein [Escherichia coli]	1e-66
282466	WP_000141752	MULTISPECIES: phage tail protein [Enterobacteriaceae]	2e-50
282455	WP_001547985	hypothetical protein [Escherichia coli]	4e-139
266112	WP_000753060	MULTISPECIES: hypothetical protein [Enterobacteriaceae]	3e-33
265550	CQW00967	Uncharacterised protein [Salmonella enterica subsp. enterica serovar Typhi]	3e-60
256979	WP_001145023	hypothetical protein [Escherichia coli]	1e-89
256976	WP_001096409	hypothetical protein [Escherichia coli]	1e-41
237263	WP_000288402	3-methyl-adenine DNA glycosylase [Escherichia coli]	0
210265	WP_001145892	capsid assembly protein [Escherichia coli]	0
179604	WP_000090196	MULTISPECIES: transporter [Escherichia]	4e-166
178624	WP_029701058	tail assembly protein [Escherichia coli]	1e-138
178334	WP_000521242	MULTISPECIES: hypothetical protein [Enterobacteriaceae]	1e-108
178127	WP_000736913	MULTISPECIES: phage protein NinB [Enterobacteriaceae]	1e-101
178112	WP_001535902	hypothetical protein [Escherichia coli]	2e-141
178104	WP_029700883	hypothetical protein [Escherichia coli]	1e-78
178016	WP_001195621	hydroxyethylthiazole kinase [Escherichia coli]	6e-154
176475	WP_021562677	hypothetical protein [Escherichia coli]	4e-149
176470	WP_001566771	HK97 family phage portal protein [Escherichia coli]	0
176453	WP_001566759	phage baseplate protein [Escherichia coli]	0
176451	EQX72464	phage protein [Escherichia coli UMEA 3180-1]	0
176263	WP_000052342	hypothetical protein [Escherichia coli]	2e-150
175964	WP_000072164	tail assembly protein [Escherichia coli]	3e-124
119771	WP_000705359	hypothetical protein [Escherichia coli]	8e-123
1022363	KDN08615	Phage tail fiber [Escherichia coli]	0
1149571	WP_000394302	MULTISPECIES: hypothetical protein [Escherichia]	1e-54
1141310	WP_001194013	MULTISPECIES: isomerase [Escherichia]	4e-172
1138511	WP_001194119	lysozyme [Escherichia coli]	1e-112
1138509	WP_000162796	terminase [Escherichia coli]	5e-136
1138484	WP_021560628	hypothetical protein [Escherichia coli]	0
987559	WP_033879715	helicase [Escherichia coli]	0
98382	WP_000201530	MULTISPECIES: hypothetical protein [Escherichia]	6e-82
953154	WP_033558681	hypothetical protein [Escherichia coli]	2e-120
850908	WP_000012428	hypothetical protein [Shigella dysenteriae]	4e-118
850773	WP_000246409	cell division protein [Escherichia coli]	4e-45
832764	WP_000240546	MULTISPECIES: carbamate kinase [Escherichia]	0
824835	WP_029700907	serine/threonine protein phosphatase [Escherichia coli]	3e-164
824581	WP_024009520	flagellar biosynthetic protein FliR [Escherichia coli]	3e-127
817220	WP_029700934	antirepressor [Escherichia coli]	0
804696	EQO49974	hypothetical protein G716_04995 [Escherichia coli HVH 41 (4-2677849)]	2e-55
804692	WP_000215934	MULTISPECIES: hypothetical protein [Enterobacteriaceae]	1e-51
804182	WP_000067488	MULTISPECIES: mobilization protein [Enterobacteriaceae]	8e-115
# BLAST processed 133 queries

## Sheet: Cluster 2
Query ID	Gene Accesion	Gene Name	E-Value
327353	WP_001401791	hypothetical protein [Escherichia coli]	0
78306	EIL69822	colicin-E2, partial [Escherichia coli HM605]	0
772997	WP_021523559	hypothetical protein [Escherichia coli]	0
1111120	EIN88438	trfB transcriptional repressor protein [Escherichia coli PA14]	2e-76
728174	WP_001193631	MULTISPECIES: primosome assembly protein PriA [Enterobacteriaceae]	2e-153
707737	WP_001717168	hypothetical protein [Escherichia coli]	1e-171
707736	WP_021520153	hypothetical protein [Escherichia coli]	2e-88
707700	WP_001055285	hypothetical protein [Escherichia coli]	0
707675	WP_000342417	hypothetical protein [Escherichia coli]	0
707671	WP_000209842	MULTISPECIES: hypothetical protein [Enterobacteriaceae]	0
707669	WP_024171854	hypothetical protein [Escherichia coli]	1e-37
707663	ESD45404	glutaredoxin [Escherichia coli 908519]	1e-50
707652	WP_032328850	regulator [Escherichia coli]	0
707649	WP_001051809	hypothetical protein [Escherichia coli]	0
707644	WP_000644408	hypothetical protein [Escherichia coli]	1e-74
1106171	WP_012602649	hypothetical protein [Escherichia coli]	2e-38
685251	WP_000216799	hypothetical protein [Escherichia coli]	1e-88
685250	ETE16888	hypothetical protein V411_06930 [Escherichia coli LAU-EC6]	3e-87
685249	WP_001009193	hypothetical protein [Escherichia coli]	8e-113
685248	WP_000470243	hypothetical protein [Escherichia coli]	1e-34
685243	WP_023145145	hypothetical protein [Escherichia coli]	5e-119
68523	WP_031942424	hypothetical protein [Escherichia coli]	1e-18
685167	WP_000037962	hypothetical protein [Escherichia coli]	5e-136
685154	WP_021547936	ribonuclease HI [Escherichia coli]	1e-144
676913	EWD55309	hypothetical protein P824_05033 [Klebsiella pneumoniae UCI 21]	1e-138
603997	WP_021563791	hypothetical protein [Escherichia coli]	4e-175
1088193	WP_032306352	traN-like protein [Escherichia coli]	2e-143
1088192	WP_032306354	conjugal transfer protein TraO [Escherichia coli]	9e-80
1088191	WP_000162907	MULTISPECIES: plasmid stablization protein ParB [Enterobacteriaceae]	0
1088187	WP_000061334	hypothetical protein [Escherichia coli]	1e-53
1088180	ESD78727	hypothetical protein HMPREF1608_00510 [Escherichia coli 908525]	2e-101
1088110	ESA93525	DNA-binding transcriptional activator domain protein [Escherichia coli 907779]	2e-45
57131	WP_000497656	hypothetical protein [Escherichia coli]	3e-180
57128	WP_000694256	hypothetical protein [Escherichia coli]	0
560891	WP_000053329	transcriptional regulator [Escherichia coli]	0
557136	WP_001044069	MULTISPECIES: thiol:disulfide interchange protein [Enterobacteriaceae]	0
555766	WP_032163785	multidrug DMT transporter permease [Escherichia coli]	0
506840	WP_000091745	MULTISPECIES: mobilization protein [Enterobacteriaceae]	2e-49
1077010	WP_000867867	hypothetical protein [Escherichia coli]	0
1077008	WP_000590254	ABC transporter ATP-binding protein [Escherichia coli]	3e-159
1075794	EQW69306	hypothetical protein G910_04431 [Escherichia coli UMEA 3117-1]	4e-81
1075793	WP_032306349	DNA primase [Escherichia coli]	0
482943	WP_019842075	MULTISPECIES: hypothetical protein [Enterobacteriaceae]	3e-141
482935	WP_021520001	MULTISPECIES: hypothetical protein [Enterobacteriaceae]	7e-101
482934	WP_003019745	MULTISPECIES: conjugal transfer relaxosome component TraJ [Enterobacteriaceae]	3e-66
482927	WP_019842061	MULTISPECIES: DNA topoisomerase III [Enterobacteriaceae]	0
482917	WP_023146506	transglycosylase SLT domain protein [Escherichia coli]	5e-164
482916	EQW69297	P-type conjugative transfer protein TrbL [Escherichia coli UMEA 3117-1]	0
482907	WP_019842084	conjugal transfer protein TrbC [Escherichia coli]	4e-59
482903	WP_019842081	MULTISPECIES: TrfA protein [Enterobacteriaceae]	0
482887	WP_001496175	ArgR family transcriptional regulator [Escherichia coli]	8e-111
1070488	WP_033559932	restriction endonuclease subunit M [Escherichia coli]	0
464425	WP_032231812	phage tail length tape measure protein, partial [Escherichia coli]	3e-46
464420	EHS87823	hypothetical protein HMPREF9687_05475 [Klebsiella oxytoca 10-5243]	2e-26
1061256	WP_000057118	hypothetical protein [Escherichia coli]	0
1061252	WP_000072377	hypothetical protein [Escherichia coli]	7e-176
1061222	EQO75018	hypothetical protein G721_04830 [Escherichia coli HVH 46 (4-2758776)]	0
1061196	WP_021533186	hypothetical protein [Escherichia coli]	1e-117
427874	WP_001127156	MULTISPECIES: ParA-like protein [Enterobacteriaceae]	9e-132
1057727	WP_000517421	hypothetical protein [Escherichia coli]	5e-47
359964	WP_000101768	MULTISPECIES: hypothetical protein [Enterobacteriaceae]	4e-38
359960	KEK83644	P-type conjugative transfer protein TrbL [Escherichia coli 3-475-03_S1_C2]	0
1052856	EQV46132	hypothetical protein G883_02235 [Escherichia coli KOEGE 33 (68a)]	3e-74
1051771	EQM97972	hypothetical protein G683_05167 [Escherichia coli HVH 3 (4-7276001)]	3e-94
1051764	WP_000176292	hypothetical protein [Escherichia coli]	1e-44
1051761	WP_001717193	hypothetical protein [Escherichia coli]	0
1051759	WP_001130339	phage capsid protein [Escherichia coli]	0
1051731	WP_000572714	cell division protein MukB [Escherichia coli]	0
1049660	WP_000900262	tellurite/colicin resistance protein TciA [Escherichia coli]	1e-79
1049432	WP_000021034	MULTISPECIES: sulfate/thiosulfate import ATP-binding protein CysA [Escherichia]	0
1048135	WP_016607332	DNA ligase [Escherichia coli]	0
1048133	WP_016607335	hypothetical protein [Escherichia coli]	0
1048119	CDK88749	Phage tail fiber protein [Escherichia coli IS29]	0
1047768	WP_001172094	XRE family transcriptional regulator [Escherichia coli]	0
1046750	WP_000655894	MULTISPECIES: transcriptional regulator [Enterobacteriaceae]	2e-31
1044893	WP_032141149	conjugal transfer protein TrbJ [Escherichia coli]	4e-149
1044881	WP_032141156	hypothetical protein [Escherichia coli]	2e-85
1044880	WP_004196235	hypothetical protein [Klebsiella pneumoniae]	1e-100
1044878	WP_023363261	hypothetical protein [Escherichia coli]	1e-112
1044876	ETX73890	hypothetical protein P804_04989 [Escherichia coli BIDMC 43b]	2e-47
1044875	EOD62530	hypothetical protein H922_02036 [Citrobacter freundii GTC 09629]	4e-141
1044874	WP_003019785	MULTISPECIES: hypothetical protein [Enterobacteriaceae]	1e-40
1044873	WP_003019782	hypothetical protein [Citrobacter freundii]	6e-103
1044871	WP_003019773	MULTISPECIES: TraB protein [Enterobacteriaceae]	2e-108
1044870	WP_003019770	hypothetical protein [Citrobacter freundii]	0
345571	WP_016262622	hypothetical protein [Escherichia sp. KTE52]	0
1044857	ETX73912	hypothetical protein P804_05011 [Escherichia coli BIDMC 43b]	9e-104
1044847	WP_004196209	hypothetical protein [Klebsiella pneumoniae]	2e-102
1044839	WP_003019671	hypothetical protein [Citrobacter freundii]	4e-128
1044837	WP_003019666	MULTISPECIES: hypothetical protein [Enterobacteriaceae]	6e-67
343833	CDK49580	hypothetical protein [Escherichia coli IS1]	9e-104
341705	ESA25673	hypothetical protein L913_3247 [Escherichia coli SCD2]	4e-32
33638	WP_001610298	hypothetical protein [Escherichia coli]	0
327364	WP_001090697	hypothetical protein [Escherichia coli]	2e-98
327356	WP_001282576	hypothetical protein [Escherichia coli]	1e-84
327334	WP_001717322	hypothetical protein [Escherichia coli]	4e-51
327317	WP_000801187	hypothetical protein [Escherichia coli]	3e-98
327291	WP_000910476	hypothetical protein [Escherichia coli]	5e-36
327282	WP_001717172	ead/Ea22-like family protein [Escherichia coli]	7e-134
327276	WP_021533177	hypothetical protein [Escherichia coli]	1e-57
326580	WP_000105467	cysteine synthase B [Escherichia coli]	0
1033962	WP_012896831	glycosyl hydrolase family 32 [Escherichia coli]	0
306119	EOV49224	hypothetical protein A1SC_01592 [Escherichia sp. KTE52]	3e-38
306115	WP_021514417	hypothetical protein [Escherichia coli]	0
305607	EOW18736	hypothetical protein A1WU_04119 [Escherichia coli KTE108]	5e-23
247843	WP_001368290	hemolysin secretion protein D [Escherichia coli]	0
203301	EMH92217	traX family protein [Klebsiella pneumoniae JHCK1]	1e-150
203285	WP_004196197	MULTISPECIES: trfA family protein [Enterobacteriaceae]	0
203284	WP_003019663	MULTISPECIES: hypothetical protein [Enterobacteriaceae]	2e-50
203279	WP_004196198	hypothetical protein [Escherichia coli]	4e-117
203274	EMH92210	hypothetical protein MTE1_4330 [Klebsiella pneumoniae JHCK1]	3e-71
203264	WP_004196231	hypothetical protein [Klebsiella pneumoniae]	0
203257	EMH92181	hypothetical protein MTE1_4343 [Klebsiella pneumoniae JHCK1]	1e-48
203242	WP_004196223	MULTISPECIES: hypothetical protein [Enterobacteriaceae]	1e-100
203240	WP_004196228	MULTISPECIES: hypothetical protein [Enterobacteriaceae]	2e-108
203238	ETX73893	hypothetical protein P804_04992 [Escherichia coli BIDMC 43b]	3e-133
203237	WP_023363276	hypothetical protein [Escherichia coli]	6e-21
203235	EMH92173	hypothetical protein MTE1_4365 [Klebsiella pneumoniae JHCK1]	8e-72
203234	WP_004196251	MULTISPECIES: hypothetical protein [Enterobacteriaceae]	5e-52
203232	WP_004196248	hypothetical protein [Klebsiella pneumoniae]	4e-159
203230	WP_004196235	hypothetical protein [Klebsiella pneumoniae]	9e-108
203227	WP_004196208	hypothetical protein [Klebsiella pneumoniae]	8e-73
203226	WP_004196245	membrane protein [Klebsiella pneumoniae]	7e-41
202298	BAI56248	conserved hypothetical protein [Escherichia coli SE15]	8e-47
189509	WP_000571065	trimethoprim-resistant dihydrofolate reductase DfrA8 [Escherichia coli]	5e-121
184248	EHC84210	hypothetical protein LTSEMON_6309 [Salmonella enterica subsp. enterica serovar Montevideo str. S5-403]	5e-32
178389	WP_032666269	MULTISPECIES: tellurium resistance protein [Enterobacter cloacae complex]	0
178388	WP_001371906	MULTISPECIES: toxic anion resistance protein TelA [Enterobacteriaceae]	2e-167
178386	EII35471	hypothetical protein EC40967_A0068 [Escherichia coli 4.0967]	1e-146
149086	WP_000874093	hypothetical protein [Escherichia coli]	0
149074	WP_021520500	hypothetical protein [Escherichia coli]	2e-47
149072	WP_000120169	hypothetical protein [Escherichia coli]	7e-53
149062	WP_000072375	hypothetical protein [Escherichia coli]	2e-173
149048	WP_001113022	hypothetical protein [Escherichia coli]	1e-53
149045	WP_024170896	chromosome partitioning protein ParB [Escherichia coli]	1e-149
149043	WP_001291061	hypothetical protein [Escherichia coli]	1e-41
149041	WP_000028001	hypothetical protein [Escherichia coli]	4e-112
149040	WP_001348648	hypothetical protein [Escherichia coli]	4e-143
149039	WP_001259437	transcriptional regulator [Escherichia coli]	8e-125
149031	WP_021533330	hypothetical protein [Escherichia coli]	0
149022	WP_000066192	hypothetical protein [Escherichia coli]	4e-95
149012	WP_000121543	hypothetical protein [Escherichia coli]	2e-47
149008	WP_001718079	hypothetical protein [Escherichia coli]	3e-96
148996	WP_000364573	hypothetical protein [Escherichia coli]	2e-144
148878	ELC90466	hypothetical protein A13W_04752 [Escherichia coli KTE193]	2e-66
134517	WP_000120823	MULTISPECIES: hypothetical protein [Enterobacteriaceae]	6e-85
1174354	WP_001037987	MULTISPECIES: conjugal transfer protein TraX [Enterobacteriaceae]	1e-132
1150331	WP_023146667	hypothetical protein [Escherichia coli]	0
1147541	ACB20135	conserved hypothetical protein [Escherichia coli SMS-3-5]	7e-169
1146737	WP_023141907	hypothetical protein [Escherichia coli]	0
1146728	WP_023142085	Hep/Hag repeat protein, partial [Escherichia coli]	0
1146430	CDL27503	IncP-type DNA transfer coupling protein TraG [Escherichia coli ISC7]	1e-48
1146430	CDL27503	IncP-type DNA transfer coupling protein TraG [Escherichia coli ISC7]	1e-48
1146410	WP_001203720	MULTISPECIES: protein TraW [Enterobacteriaceae]	2e-150
1146132	WP_000174803	exonuclease [Escherichia coli]	0
1146130	WP_000105079	replication protein A [Escherichia coli]	0
1146041	CDK90642	hypothetical protein [Escherichia coli IS29]	9e-89
1145949	WP_001098353	hypothetical protein [Escherichia coli]	6e-42
1145947	WP_000797845	integrase [Escherichia coli]	0
1145722	WP_000506720	MULTISPECIES: DNA repair protein [Enterobacteriaceae]	1e-89
1145607	WP_001755479	phage tail family protein [Escherichia coli]	0
1141245	EQM97974	hypothetical protein G683_05169 [Escherichia coli HVH 3 (4-7276001)]	4e-52
1141230	WP_001755493	hydroxyacid-oxoacid transhydrogenase [Escherichia coli]	1e-52
1141167	ESD14508	hypothetical protein HMPREF1596_01350, partial [Escherichia coli 907700]	3e-13
1141078	WP_000167381	hypothetical protein [Escherichia coli]	5e-87
1135952	WP_022644972	hypothetical protein [Escherichia coli]	1e-134
1135944	WP_016607532	DNA polymerase III epsilon subunit [Escherichia coli]	2e-134
1135346	WP_013279372	oxidoreductase [Escherichia coli]	7e-34
1135009	WP_001404393	hypothetical protein [Escherichia coli]	0
1134951	WP_023142502	hypothetical protein, partial [Escherichia coli]	9e-38
1134471	WP_001308179	MULTISPECIES: hypothetical protein [Enterobacteriaceae]	1e-58
1126805	WP_001501228	transposase, partial [Escherichia coli]	7e-99
1126723	WP_016607336	Tetratricopeptide repeat family protein [Escherichia coli]	0
1126708	WP_021512324	hypothetical protein [Escherichia coli]	5e-180
1126699	WP_001027663	hypothetical protein [Escherichia coli]	3e-75
1126692	WP_001007299	terminase [Escherichia coli]	0
1126650	WP_032306346	conjugal transfer protein TrbH [Escherichia coli]	8e-87
1126648	WP_023146486	MULTISPECIES: P-type conjugative transfer protein TrbJ [Enterobacteriaceae]	2e-152
1126633	WP_019842063	hypothetical protein [Escherichia coli]	8e-63
1126612	WP_032140880	antigen 43 beta chain, partial [Escherichia coli]	8e-127
1121684	EHU11767	hypothetical protein ECDEC1C_1973 [Escherichia coli DEC1C]	4e-43
9846	WP_001673019	hypothetical protein [Escherichia coli]	0
984406	WP_000597412	sugar ABC transporter substrate-binding protein [Escherichia coli]	0
975219	WP_012640720	hypothetical protein [Escherichia coli]	5e-132
975169	WP_023145146	hypothetical protein [Escherichia coli]	0
975168	WP_021547912	hypothetical protein [Escherichia coli]	3e-123
975157	WP_014962255	hypothetical protein [Escherichia coli]	3e-43
975150	KHG85150	hypothetical protein PU74_23450 [Escherichia coli]	0
975137	AFS59754	hypothetical protein O3M_25784 [Escherichia coli O104:H4 str. 2009EL-2050]	4e-26
974950	EQY06985	transposase [Escherichia coli UMEA 3212-1]	7e-50
962311	WP_000605862	MULTISPECIES: entry exclusion protein [Enterobacteriaceae]	9e-103
951869	EFJ63551	hypothetical protein HMPREF9553_00321 [Escherichia coli MS 200-1]	0
1119453	ELE58004	hypothetical protein A1UO_03163 [Escherichia coli KTE76]	0
1119421	CDN83587	A/G-specific adenine glycosylase [Escherichia coli ST131]	0
916269	WP_000161986	chromosome partitioning protein ParB [Escherichia coli]	1e-145
913746	WP_001295828	MULTISPECIES: hypothetical protein [Escherichia]	2e-115
913474	WP_024173391	hypothetical protein [Escherichia coli]	5e-75
913250	WP_001011859	hypothetical protein [Escherichia coli]	0
913140	WP_000746171	LPS-assembly protein LptD [Escherichia coli]	0
910352	WP_000146942	membrane protein [Escherichia coli]	3e-26
886824	EFF11914	conserved hypothetical protein [Escherichia coli B354]	4e-62
886819	EFF11917	predicted protein [Escherichia coli B354]	2e-38
886810	WP_000049676	ABC transporter [Escherichia coli]	7e-160
886792	WP_000442112	tail protein [Escherichia coli]	1e-76
886776	ESV04565	DNA primase [Escherichia coli E1777]	0
886767	WP_016607329	C-type natriuretic protein [Escherichia coli]	4e-63
886766	WP_016607327	lipoprotein [Escherichia coli]	2e-130
886755	WP_001351985	hypothetical protein [Escherichia coli]	5e-48
873011	WP_001296342	antiterminator [Escherichia coli]	0
85238	WP_000381239	MULTISPECIES: membrane protein [Enterobacteriaceae]	2e-55
841408	WP_001075531	MULTISPECIES: phosphonate C-P lyase [Escherichia]	0
840935	EMW22933	hypothetical protein EC2845650_1251 [Escherichia coli 2845650]	1e-26
840934	WP_000636536	hypothetical protein [Escherichia coli]	5e-43
840189	AAG56114	unknown protein encoded by prophage CP-933O [Escherichia coli O157:H7 str. EDL933]	4e-38
810314	WP_001672983	hypothetical protein [Escherichia coli]	3e-96

## Sheet: Cluster 3
Query ID	Gene Accesion	Gene Name	E-Value
799326	WP_000290349	MULTISPECIES: membrane protein [Escherichia]	1e-157
799322	WP_000739029	hypothetical protein [Escherichia coli]	4e-81
79486	WP_000073835	MULTISPECIES: DNA-binding protein [Enterobacteriaceae]	4e-67
794105	ENG99357	MT-A70 family protein [Escherichia coli P0301867.3]	2e-70
769743	WP_019842683	ABC transporter ATP-binding protein [Escherichia coli]	1e-162
745473	WP_000124728	MULTISPECIES: hypothetical protein [Enterobacteriaceae]	0
720818	WP_023908473	hypothetical protein [Escherichia coli]	1e-125
720812	WP_032302346	bacteriophage protein, partial [Escherichia coli]	1e-46
720644	WP_023565715	hypothetical protein [Escherichia coli]	1e-94
720643	WP_000109249	MULTISPECIES: hypothetical protein [Enterobacteriaceae]	8e-102
720641	WP_024233996	hypothetical protein [Escherichia coli]	4e-153
719874	WP_000035948	MULTISPECIES: hypothetical protein [Enterobacteriaceae]	4e-65
719854	WP_033544651	hypothetical protein [Escherichia coli]	2e-139
719838	WP_032330423	hypothetical protein [Escherichia coli]	4e-172
719663	WP_000466689	hypothetical protein [Escherichia coli]	1e-37
719658	WP_032332162	hypothetical protein, partial [Escherichia coli]	7e-72
719637	WP_024233250	hypothetical protein [Escherichia coli]	3e-158
719616	WP_044782015	antirepressor [Escherichia coli]	1e-147
719600	KHG97102	hypothetical protein PU72_13830 [Escherichia coli]	6e-159
719468	WP_000339323	hypothetical protein [Escherichia coli]	2e-147
719451	WP_001569398	phage tail collar protein [Escherichia coli]	2e-95
719436	WP_042093298	bacteriophage protein [Escherichia coli]	0
719377	WP_000755137	hypothetical protein [Escherichia coli]	5e-76
719376	WP_000042293	hypothetical protein [Escherichia coli]	0
719375	WP_000648663	hypothetical protein [Escherichia coli]	2e-66
719374	WP_000346976	MULTISPECIES: hypothetical protein [Enterobacteriaceae]	9e-153
719373	WP_024233249	hypothetical protein [Escherichia coli]	0
716792	EDV65071	putative lipoprotein [Escherichia coli F11]	8e-40
712428	WP_023157010	MT-A70 protein [Escherichia coli]	1e-144
707672	WP_001717318	DNA primase [Escherichia coli]	0
705009	EQO71718	hypothetical protein G716_00819 [Escherichia coli HVH 41 (4-2677849)]	2e-131
704158	WP_021554645	plasmid SOS inhibition protein A [Escherichia coli]	2e-148
700240	WP_000628304	hypothetical protein [Escherichia coli]	1e-150
700072	ELI24566	hypothetical protein WIE_02819, partial [Escherichia coli KTE113]	0
700066	WP_001147903	membrane protein [Escherichia coli]	5e-59
699998	WP_001244589	MULTISPECIES: hypothetical protein [Escherichia]	4e-70
699997	WP_000154253	hypothetical protein [Escherichia coli]	0
699421	WP_001111620	MULTISPECIES: transposase [Escherichia]	0
699396	EEH86485	hypothetical protein ESAG_02197 [Escherichia sp. 3_2_53FAA]	3e-31
699372	WP_000927711	MULTISPECIES: hypothetical protein [Enterobacteriaceae]	3e-72
699358	WP_001350714	long-chain fatty acid outer membrane transporter [Escherichia coli]	0
699291	WP_021524650	hypothetical protein [Escherichia coli]	0
698983	WP_000920167	hypothetical protein [Klebsiella pneumoniae]	8e-30
698943	WP_001313813	MULTISPECIES: glutathione S-transferase [Escherichia]	6e-34
698934	WP_032182407	hypothetical protein [Escherichia coli]	2e-36
698745	WP_021556188	hypothetical protein [Escherichia coli]	2e-125
698536	ABJ00680	conserved hypothetical protein [Escherichia coli APEC O1]	0
698535	WP_000354966	MULTISPECIES: hypothetical protein [Escherichia]	0
698479	WP_000605675	MULTISPECIES: hypothetical protein [Escherichia]	6e-61
698242	WP_001240685	hypothetical protein [Escherichia coli]	0
698198	AAN81063	Hypothetical protein c2607 [Escherichia coli CFT073]	8e-139
698050	ADE88271	hypothetical protein ECOK1_0730 [Escherichia coli IHE3034]	5e-54
697885	WP_001406028	repressor protein C2 [Escherichia coli]	2e-80
697779	WP_000890902	MULTISPECIES: hypothetical protein [Escherichia]	7e-180
697652	WP_000898166	hypothetical protein [Escherichia coli]	5e-42
697650	WP_001695360	hypothetical protein [Escherichia coli]	6e-75
697646	WP_021530676	hypothetical protein [Escherichia coli]	1e-148
697645	WP_032321373	hypothetical protein [Escherichia coli]	1e-30
697632	WP_001263500	MULTISPECIES: toxin YafO [Escherichia]	3e-83
697537	WP_021575642	hypothetical protein [Escherichia coli]	2e-81
697440	WP_000039780	MULTISPECIES: hypothetical protein [Escherichia]	0
697249	WP_000290937	recombinase [Escherichia coli]	0
697245	WP_000460891	MULTISPECIES: hypothetical protein [Enterobacteriaceae]	4e-120
697244	EIG71709	hypothetical protein ESBG_01940 [Escherichia sp. 4_1_40B]	6e-46
697243	WP_000996712	hypothetical protein [Escherichia coli]	2e-74
697090	WP_001622311	hypothetical protein [Escherichia coli]	1e-110
697089	WP_001544870	hypothetical protein [Escherichia coli]	1e-152
697088	WP_001622309	phage virion morphogenesis protein [Escherichia coli]	2e-100
697073	ELI00003	hypothetical protein A17W_01387 [Escherichia coli KTE229]	2e-42
697068	WP_001246238	MULTISPECIES: hypothetical protein [Enterobacteriaceae]	2e-43
696936	ABJ00261	hypothetical protein APECO1_1211 [Escherichia coli APEC O1]	0
696905	WP_000806617	MULTISPECIES: hypothetical protein [Escherichia]	0
696518	WP_001350737	hypothetical protein [Escherichia coli]	0
696137	WP_024187707	HNH endonuclease [Escherichia coli]	3e-101
695973	WP_012602879	hypothetical protein [Escherichia coli]	4e-33
695633	WP_001355495	integrase [Escherichia coli]	0
679275	EFJ63719	hypothetical protein HMPREF9553_00150 [Escherichia coli MS 200-1]	3e-103
679262	WP_021537632	major pilus subunit operon regulatory protein PapB [Escherichia coli]	3e-47
678230	WP_012561110	MULTISPECIES: S-formylglutathione hydrolase [Enterobacteriaceae]	0
673521	ELJ61728	hypothetical protein WGO_05193 [Escherichia coli KTE85]	4e-105
1099870	WP_001529705	hypothetical protein [Escherichia coli]	1e-158
662140	WP_032235469	hypothetical protein [Escherichia coli]	1e-108
655409	WP_001021938	hypothetical protein [Escherichia coli]	4e-142
655405	WP_021546937	hypothetical protein [Escherichia coli]	0
634238	WP_001515544	hypothetical protein [Escherichia coli]	0
633930	EFJ98260	DNA-binding helix-turn-helix protein [Escherichia coli MS 115-1]	3e-61
632370	WP_000986435	heme ABC transporter [Escherichia coli]	5e-147
630571	ACB16427	hypothetical protein EcSMS35_2271 [Escherichia coli SMS-3-5]	2e-27
630069	WP_001081495	epimerase [Escherichia coli]	4e-178
593547	WP_023143690	MULTISPECIES: hypothetical protein [Enterobacteriaceae]	7e-56
576496	WP_021532699	hypothetical protein [Escherichia coli]	9e-98
575124	WP_000806214	hypothetical protein [Escherichia coli]	0
559532	WP_001324690	MULTISPECIES: hypothetical protein [Enterobacteriaceae]	1e-43
558710	WP_044071187	hypothetical protein [Escherichia coli]	4e-28
558700	WP_001098410	oxidoreductase [Escherichia coli]	0
558659	AEZ43575	variable tail fiber protein [Escherichia coli O55:H7 str. RM12579]	2e-98
558126	WP_001407016	tail protein [Escherichia coli]	0
558	WP_000985923	capsid protein [Escherichia coli]	0
557760	CAR01587	Conserved hypothetical protein Aec32 (Hcp-like) [Escherichia coli S88]	5e-114
557639	ABJ00539	putative DNA N-6-adenine-methyltransferase of bacteriophage [Escherichia coli APEC O1]	5e-126
557314	WP_000606594	transcriptional regulator [Escherichia coli]	5e-128
557311	EKI45418	ABC transporter ATPase component [Escherichia coli 07798]	2e-39
557200	WP_000224517	MULTISPECIES: hypothetical protein [Escherichia]	0
557034	WP_000905071	DNA-invertase [Escherichia coli]	9e-117
556509	WP_001447244	hypothetical protein [Escherichia coli]	2e-146
556506	WP_010892329	MULTISPECIES: hypothetical protein [Enterobacteriaceae]	0
556362	WP_000819837	galactosidase [Escherichia coli]	0
555549	WP_000722574	MULTISPECIES: PTS lactose transporter subunit IIB [Escherichia]	3e-66
1084431	CDL65910	unnamed protein product [uncultured bacterium]	2e-124
1084401	WP_001003709	MULTISPECIES: transaldolase A [Enterobacteriaceae]	0
548748	EQT05983	outer membrane lipoprotein Rz1 lambdoid prophage DLP12, partial [Escherichia coli HVH 170 (4-3026949)]	2e-92
548562	WP_000103707	MULTISPECIES: baseplate assembly protein [Escherichia]	4e-130
547700	WP_000152768	MULTISPECIES: hypothetical protein [Escherichia]	2e-95
547500	CAR04337	conserved hypothetical protein [Escherichia coli S88]	0
547451	ABE08599	hypothetical protein UTI89_C3147 [Escherichia coli UTI89]	5e-153
54682	WP_000871487	beta-D-glucoside glucohydrolase [Escherichia coli]	0
546673	WP_000364803	MULTISPECIES: UDP-galactose:(galactosyl) LPS alpha1,2-galactosyltransferase [Escherichia]	0
546646	WP_001336359	hypothetical protein [Escherichia coli]	1e-53
546241	WP_001071333	MULTISPECIES: PTS mannose transporter subunit IIA [Escherichia]	3e-92
545788	EFJ85403	hypothetical protein HMPREF9536_04381 [Escherichia coli MS 84-1]	3e-32
545726	WP_001129158	hypothetical protein [Escherichia coli]	3e-95
545720	WP_000452039	MULTISPECIES: hypothetical protein [Escherichia]	4e-40
544976	WP_000577184	MULTISPECIES: transcriptional regulator [Escherichia]	9e-157
542310	WP_001354008	MULTISPECIES: hypothetical protein [Enterobacteriaceae]	2e-51
532254	WP_000199056	hypothetical protein [Escherichia coli]	4e-97
523629	WP_000943161	polyhydroxyalkanoate synthesis repressor PhaR [Escherichia coli]	0
523455	CAR04333	hypothetical protein ECS88_3092 [Escherichia coli S88]	3e-148
523453	WP_000512742	MULTISPECIES: type IV secretion protein Rhs [Escherichia]	0
522603	WP_001066170	MULTISPECIES: superinfection exclusion protein B [Escherichia]	2e-129
522355	WP_000470661	MULTISPECIES: acetyltransferase [Escherichia]	4e-45
52231	WP_001064894	MULTISPECIES: antiterminator [Enterobacteriaceae]	1e-168
522190	WP_016236144	hypothetical protein [Escherichia coli]	5e-166
522174	WP_000269403	MULTISPECIES: hypothetical protein [Escherichia]	0
522164	WP_001332386	MULTISPECIES: hypothetical protein [Escherichia]	8e-47
522163	WP_000026993	MULTISPECIES: hypothetical protein [Escherichia]	2e-97
522113	WP_001407015	gp25 phage protein [Escherichia coli]	2e-113
522077	WP_000459335	hypothetical protein [Escherichia coli]	8e-116
522074	WP_000823621	hypothetical protein [Escherichia coli]	7e-75
52150	WP_042352628	hypothetical protein, partial [Escherichia coli]	5e-149
521407	WP_001142963	MULTISPECIES: hypothetical protein [Escherichia]	1e-125
521036	WP_001298126	MULTISPECIES: transcriptional regulator [Escherichia]	1e-98
520649	ESP32730	hypothetical protein G810_03548 [Escherichia coli HVH 152 (4-3447545)]	4e-21
520405	WP_033816073	hypothetical protein [Escherichia coli]	0
520392	WP_000788777	MULTISPECIES: hypothetical protein [Enterobacteriaceae]	3e-27
520358	WP_000238252	MULTISPECIES: hypothetical protein [Escherichia]	2e-90
520259	WP_001014285	MULTISPECIES: hypothetical protein [Escherichia]	0
519602	WP_000868175	MULTISPECIES: tail protein X [Enterobacteriaceae]	2e-41
519536	EGB49273	CRISPR protein [Escherichia coli H252]	7e-84
519499	WP_001242749	MULTISPECIES: phage protein [Enterobacteriaceae]	1e-82
510122	WP_033803013	recombinase [Escherichia coli]	1e-172
50361	EQR97494	hypothetical protein G797_02047 [Escherichia coli HVH 139 (4-3192644)]	2e-26
503287	WP_001295524	MULTISPECIES: hypothetical protein [Enterobacteriaceae]	0
498984	WP_042210692	type VI secretion protein [Escherichia coli]	8e-163
498982	WP_001282178	membrane protein [Escherichia coli]	8e-174
498977	WP_000863402	MULTISPECIES: type VI secretion protein [Escherichia]	0
498963	WP_001362821	MULTISPECIES: glycosyltransferase family 2 [Escherichia]	0
498914	WP_000052543	MULTISPECIES: hypothetical protein [Escherichia]	3e-162
498900	WP_032296952	peptidase, partial [Escherichia coli]	3e-146
498763	WP_000415806	MULTISPECIES: CRISPR type I-F system protein Csy1 [Escherichia]	0
498762	WP_001101565	MULTISPECIES: CRISPR-associated protein Cas3 [Escherichia]	0
498710	WP_000177580	MULTISPECIES: baseplate assembly protein [Enterobacteriaceae]	8e-79
49869	EII49024	hypothetical protein EC23916_4279 [Escherichia coli 2.3916]	6e-50
49858	WP_000687524	hypothetical protein [Escherichia coli]	2e-48
49855	WP_000185346	hypothetical protein [Escherichia coli]	2e-126
49852	WP_000914512	MULTISPECIES: hypothetical protein [Escherichia]	4e-90
49850	WP_021536558	hypothetical protein [Escherichia coli]	8e-109
49844	EQS79015	hypothetical protein G820_02520 [Escherichia coli HVH 162 (4-5627982)]	5e-28
49840	WP_042971138	Mu-like prophage FluMu protein gp29 [Escherichia coli]	0
498386	ELH96891	hypothetical protein A17W_03984 [Escherichia coli KTE229]	4e-71
498384	WP_024044601	hypothetical protein [Escherichia coli]	7e-77
498383	WP_000664214	MULTISPECIES: hypothetical protein [Escherichia]	5e-38
49838	WP_000064785	phage morphogeneis protein [Escherichia coli]	1e-130
497836	WP_000716853	MULTISPECIES: glycosyl transferase [Escherichia]	0
497827	KDW63908	clp protease family protein, partial [Escherichia coli 2-005-03_S3_C3]	5e-80
497686	WP_033551760	hypothetical protein [Escherichia coli]	0
497641	WP_000233320	XRE family transcriptional regulator [Escherichia coli]	2e-87
497509	WP_021526743	hypothetical protein [Escherichia coli]	2e-56
497508	EQQ09986	hypothetical protein G749_01873 [Escherichia coli HVH 87 (4-5977630)]	5e-97
497507	EQQ09987	hypothetical protein G749_01874 [Escherichia coli HVH 87 (4-5977630)]	4e-71
497338	WP_001622252	hypothetical protein [Escherichia coli]	5e-68
497050	WP_000174562	MULTISPECIES: hypothetical protein [Escherichia]	9e-65
497049	WP_000353910	MULTISPECIES: hypothetical protein [Escherichia]	0
497048	CAR04111	conserved hypothetical protein [Escherichia coli S88]	0
496826	WP_001331597	MULTISPECIES: hypothetical protein [Escherichia]	4e-64
496825	EFU48764	hypothetical protein HMPREF9539_00666 [Escherichia coli MS 110-3]	2e-54
496684	WP_001309999	MULTISPECIES: mercury transporter [Enterobacteriaceae]	8e-64
495474	EIH24119	hypothetical protein EC12264_A0047 [Escherichia coli 1.2264]	7e-53
495429	ABJ03266	conserved hypothetical protein [Escherichia coli APEC O1]	0
495404	WP_001305372	type VI secretion protein [Escherichia coli]	7e-64
495249	WP_001350820	Fis family transcriptional regulator [Escherichia coli]	0
494530	WP_000528853	peptidase C39 [Escherichia coli]	0
494526	WP_000227712	MULTISPECIES: hypothetical protein [Escherichia]	4e-107
494525	WP_001298174	MULTISPECIES: conjugative transfer protein [Escherichia]	2e-111
494513	WP_000554758	MULTISPECIES: antitoxin YafN [Enterobacteriaceae]	6e-63
494500	EGB48981	hypothetical protein ERKG_00886 [Escherichia coli H252]	9e-27
494494	WP_000516771	hypothetical protein [Escherichia coli]	2e-88
494490	WP_000013185	hypothetical protein [Escherichia coli]	2e-85
494484	WP_001545410	CP4-like integrase [Escherichia coli]	5e-72
48509	WP_021524916	antirepressor protein [Escherichia coli]	0
468997	WP_001086142	aminopeptidase [Escherichia coli]	0
468976	EQV48751	oxygen-insensitive NADPH nitroreductase [Escherichia coli KOEGE 33 (68a)]	5e-94
468858	WP_000018413	MULTISPECIES: acyl-CoA thioesterase [Escherichia]	6e-98
468857	WP_001206190	MULTISPECIES: beta-ketoadipyl-CoA thiolase [Enterobacteriaceae]	0
468708	WP_023147634	nucleotide sugar dehydrogenase [Escherichia coli]	0
468269	EGB78732	hypothetical protein HMPREF9532_00761 [Escherichia coli MS 57-2]	2e-150
468115	WP_000044768	fimbrial protein [Escherichia coli]	6e-169
467946	ELF83363	protein rhsB [Escherichia coli KTE29]	6e-162
467944	WP_021469641	MULTISPECIES: hypothetical protein [Enterobacteriaceae]	0
467913	WP_000389396	MULTISPECIES: hypothetical protein [Enterobacteriaceae]	1e-73
467890	WP_001127073	MULTISPECIES: hypothetical protein [Enterobacteriaceae]	4e-44
467783	WP_000184091	MULTISPECIES: hypothetical protein [Escherichia]	3e-44
467778	WP_001341846	type III secretion apparatus protein OrgA/MxiK [Escherichia coli]	9e-139
467775	EHX41056	type III secretion apparatus protein EprH [Escherichia coli DEC12D]	2e-70
467770	WP_001284704	hypothetical protein [Escherichia coli]	7e-164
467726	EFK48040	oxidoreductase, short chain dehydrogenase/reductase family protein [Escherichia coli MS 119-7]	5e-179
467542	WP_000615976	MULTISPECIES: mRNA interferase YafQ [Enterobacteriaceae]	7e-61
467507	WP_016159280	MULTISPECIES: hypothetical protein [Escherichia]	2e-77
467439	EIL43398	hypothetical protein ECO10026_08006 [Escherichia coli O26:H11 str. CVM10026]	8e-54
467132	WP_032173900	hypothetical protein [Escherichia coli]	2e-112
466497	WP_001220047	adhesin [Escherichia coli]	0
466134	WP_021499188	respiratory nitrate reductase, gamma subunit [Escherichia coli]	1e-144
1070489	WP_033559933	restriction endonuclease subunit M [Escherichia coli]	0
465822	WP_001326330	hypothetical protein, partial [Escherichia coli]	4e-86
465820	EOW10230	inner membrane protein yhiM [Escherichia coli KTE103]	0
465663	WP_024236221	tail fiber protein, partial [Escherichia coli]	0
465629	WP_024257701	hypothetical protein [Escherichia sp. TW09308]	0
464679	WP_000747337	hypothetical protein [Escherichia coli]	0
46466	WP_042089533	hypothetical protein, partial [Escherichia coli]	4e-26
464649	WP_001311230	MULTISPECIES: inactive 6-phospho-alpha-glucosidase [Enterobacteriaceae]	2e-155
464496	WP_032252496	DNA polymerase III subunit alpha, partial [Escherichia coli]	4e-65
464355	WP_001556507	PBSX family phage portal protein [Escherichia coli]	0
464340	WP_000107903	hypothetical protein [Escherichia coli]	6e-143
464339	WP_021574262	hypothetical protein [Escherichia coli]	0
464294	WP_042967372	sugar ABC transporter permease, partial [Escherichia coli]	3e-26
464235	4ML0_A	Chain A, Crystal Structure Of E.coli Dinj-yafq Complex	9e-43
464225	WP_000939262	hypothetical protein [Escherichia coli]	6e-96
464224	WP_032243559	hypothetical protein, partial [Escherichia coli]	0
464223	WP_032198602	hypothetical protein [Escherichia coli]	0
46422	WP_001104873	MULTISPECIES: hypothetical protein [Enterobacteriaceae]	1e-44
464051	ELH00457	phage tail collar protein, partial [Escherichia coli KTE158]	4e-107
46395	KHD52079	hypothetical protein LS42_20575 [Escherichia coli]	8e-123
463937	WP_000103304	type IV secretion protein Rhs [Escherichia coli]	0
46393	WP_029602872	MULTISPECIES: nickel transporter [Enterobacteriaceae]	0
463891	WP_000786991	hypothetical protein [Escherichia coli]	2e-54
46382	WP_000110241	MULTISPECIES: hypothetical protein [Enterobacteriaceae]	0
463779	WP_032223959	hypothetical protein [Escherichia coli]	9e-72
463776	WP_000882235	hypothetical protein [Escherichia coli]	1e-41
463771	WP_001307192	transcriptional regulator [Escherichia coli]	3e-134
46375	WP_012561155	MULTISPECIES: hypothetical protein [Enterobacteriaceae]	3e-62
463714	ENA71624	RHS Repeat family protein, partial [Escherichia coli 180200]	0
463681	WP_001034523	hypothetical protein [Escherichia coli]	0
463516	WP_001333005	transposase [Escherichia coli]	1e-35
463443	WP_001442293	hypothetical protein [Escherichia coli]	8e-32
463323	EFJ88692	hypothetical protein HMPREF9536_00954 [Escherichia coli MS 84-1]	4e-66
463002	WP_000471489	hypothetical protein [Escherichia coli]	0
462987	WP_001186486	bifunctional protein PaaZ [Escherichia coli]	0
462789	WP_001392713	outer membrane fimbrial usher protein [Escherichia coli]	0
462673	WP_000633258	hypothetical protein [Escherichia coli]	6e-80
462343	WP_001315903	lyase [Escherichia coli]	3e-177
462319	WP_041032032	glycosyl transferase, partial [Escherichia coli]	3e-109
462045	WP_000558680	fimbrial outer membrane usher protein SthC [Escherichia coli]	0
461786	WP_044060402	D-xylose transporter XylE [Escherichia coli]	0
461777	EGC12484	hypothetical protein ERBG_01260 [Escherichia coli E1167]	0
461776	WP_000592029	hypothetical protein [Escherichia coli]	0
461762	WP_042960787	hypothetical protein [Escherichia coli]	2e-31
461666	WP_000503287	type III secretion protein [Escherichia coli]	0
461657	WP_000875234	type III secretion system lipoprotein PrgK [Escherichia coli]	8e-170
461644	ELG67446	transcriptional regulator [Escherichia coli KTE135]	1e-151
461556	WP_000029329	transposase [Escherichia coli]	2e-116
461525	EFU34484	hypothetical protein HMPREF9350_03713 [Escherichia coli MS 85-1]	4e-49
461454	WP_000445894	hypothetical protein [Escherichia coli]	2e-147
461453	CAQ99575	hypothetical protein ECIAI1_2749 [Escherichia coli IAI1]	4e-110
461287	WP_045173026	hypothetical protein [Escherichia coli]	5e-51
461283	WP_001329047	hypothetical protein [Escherichia coli]	9e-75
461277	WP_001204667	hypothetical protein [Escherichia coli]	7e-66
460797	WP_000578154	hypothetical protein [Escherichia coli]	0
460722	ELD25484	penicillin G acylase [Escherichia coli KTE210]	0
460192	WP_000639208	MULTISPECIES: transposase [Enterobacteriaceae]	8e-66
460124	AAA57948	ORF_o429; overlaps o863, other starts possible [Escherichia coli str. K-12 substr. MG1655]	0
460087	WP_000483202	methyl-accepting chemotaxis protein [Escherichia coli]	0
443145	WP_001324024	MULTISPECIES: transcriptional regulator [Enterobacteriaceae]	0
1060957	WP_000622316	hemin import ATP-binding protein HmuV [Escherichia coli]	2e-164
429198	WP_001061740	MULTISPECIES: hypothetical protein [Enterobacteriaceae]	3e-81
429196	WP_000694584	MULTISPECIES: hypothetical protein [Enterobacteriaceae]	7e-62
427877	WP_000270923	virulence factor [Escherichia coli]	8e-62
427858	WP_024186963	hypothetical protein [Escherichia coli]	4e-110
427851	WP_032145603	hypothetical protein [Escherichia coli]	1e-123
419794	WP_033552133	hypothetical protein [Escherichia coli]	1e-35
402968	WP_004967197	phage tail length tape-measure protein 1 [Shigella boydii]	0
402932	WP_001594979	hypothetical protein [Escherichia coli]	5e-108
394384	WP_016238310	MULTISPECIES: hypothetical protein [Enterobacteriaceae]	0
391555	WP_001279683	membrane protein [Escherichia coli]	0
384530	WP_001576623	hypothetical protein [Escherichia coli]	1e-59
353878	WP_000858558	MULTISPECIES: oxidoreductase [Escherichia]	0
351926	EFF03472	inner membrane protein yjgN [Escherichia coli B185]	0
349027	WP_001517438	MULTISPECIES: sensory histidine kinase [Escherichia]	0
348810	WP_000609380	hypothetical protein [Escherichia coli]	2e-62
348780	WP_001214252	MULTISPECIES: LysR family transcriptional regulator [Escherichia]	0
348777	WP_000101359	MULTISPECIES: 3-methylaspartate ammonia-lyase [Escherichia]	0
348776	WP_000695017	MULTISPECIES: hypothetical protein [Escherichia]	0
348775	WP_001516004	MULTISPECIES: methylaspartate mutase, E subunit [Escherichia]	0
348774	WP_001516005	MULTISPECIES: hypothetical protein [Escherichia]	0
348765	WP_000030686	cell envelope integrity inner membrane protein TolA [Escherichia coli]	1e-62
348678	WP_016248521	MULTISPECIES: inner membrane protein [Escherichia]	0
348671	WP_016261842	soluble aldose sugar dehydrogenase yliI [Escherichia sp. KTE52]	0
348621	WP_016248536	MULTISPECIES: CRISPR type I-f/ypest-associated protein csy3 [Escherichia]	0
348619	WP_000830493	fimbrial protein [Escherichia albertii]	1e-79
348613	WP_001241663	MULTISPECIES: leucyl/phenylalanyl-tRNA--protein transferase [Escherichia]	6e-172
348420	EOV50521	hypothetical protein A1SC_00497 [Escherichia sp. KTE52]	6e-33
348417	WP_016248620	HTH-type transcriptional regulator AppY [Escherichia sp. KTE159]	1e-179
1049193	WP_032198011	hypothetical protein [Escherichia coli]	2e-54
1049192	WP_032198010	hypothetical protein [Escherichia coli]	1e-175
1049186	WP_032198009	hypothetical protein [Escherichia coli]	6e-50
348240	WP_044525248	beta-xylosidase [Klebsiella sp.]	0
348226	WP_001294846	MULTISPECIES: hypothetical protein [Escherichia]	0
348175	WP_016249509	MULTISPECIES: hypothetical protein [Escherichia]	0
348167	WP_001517636	MULTISPECIES: acetyl-CoA:acetoacetyl-CoA transferase [Escherichia]	0
347957	WP_016248429	type I secretion system ATPase [Escherichia sp. KTE159]	0
347799	WP_000117288	hypothetical protein [Escherichia fergusonii]	8e-65
347794	WP_032292564	MULTISPECIES: hypothetical protein [Enterobacteriaceae]	3e-69
347781	WP_000106740	integrase [Escherichia fergusonii]	0
347779	EQU73040	hypothetical protein G861_00971 [Escherichia coli HVH 209 (4-3062651)]	0
347721	WP_000073283	methylmalonyl-CoA mutase [Escherichia sp. TW09308]	0
347646	EOW61750	hypothetical protein A31E_02699 [Escherichia sp. KTE159]	2e-100
347614	WP_001516976	MULTISPECIES: hypothetical protein [Escherichia]	0
347581	WP_001103599	MULTISPECIES: electron transfer flavoprotein [Escherichia]	0
347478	WP_000859697	MULTISPECIES: alpha/beta hydrolase [Escherichia]	0
347464	WP_001515802	MULTISPECIES: hypothetical protein [Escherichia]	1e-151
347450	WP_000469790	hydrolase [Escherichia sp. TW09308]	4e-108
347431	WP_000203117	MULTISPECIES: hypothetical protein [Escherichia]	2e-103
347428	WP_001515762	MULTISPECIES: hypothetical protein [Escherichia]	2e-178
347421	WP_000312805	MULTISPECIES: Hcp1 family type VI secretion system effector [Escherichia]	1e-114
347399	WP_016248708	hypothetical protein [Escherichia sp. KTE159]	8e-71
347210	WP_000236743	acetyltransferase [Escherichia sp. TW09308]	4e-100
347186	WP_016234813	hypothetical protein [Escherichia coli]	0
347185	WP_016234812	hypothetical protein [Escherichia coli]	0
347037	WP_000452014	MULTISPECIES: zinc transporter [Escherichia]	0
346776	WP_033810185	hypothetical protein [Escherichia coli]	1e-66
1046759	WP_042097455	Packaged DNA stabilization protein gp26 [Escherichia coli]	0
346225	WP_016262648	MULTISPECIES: hypothetical protein [Escherichia]	1e-114
346216	WP_001516900	MULTISPECIES: hypothetical protein [Escherichia]	1e-168
346008	WP_032176852	DEAD/DEAH box helicase [Escherichia coli]	0
345997	WP_001468479	MULTISPECIES: methyl-accepting chemotaxis protein I, serine sensor receptor [Escherichia]	0
345825	WP_001516421	MULTISPECIES: transcriptional regulator [Escherichia]	8e-129
345820	WP_010375887	multidrug ABC transporter ATP-binding protein [Escherichia sp. TW09308]	0
345812	WP_000345549	hypothetical protein, partial [Salmonella enterica]	0
345794	WP_000197006	MULTISPECIES: hypothetical protein [Escherichia]	0
345697	ELC14839	phosphodiesterase yaeI [Escherichia sp. KTE11]	0
345572	WP_038355340	hypothetical protein [Escherichia sp. HT073016]	8e-92
345569	WP_016249295	MULTISPECIES: auf fimbrial chaperone 2 [Escherichia]	0
345180	WP_001521030	hydrogenase-4 component A [Escherichia coli]	3e-147
345088	WP_001270631	hypothetical protein [Escherichia coli]	1e-78
345087	WP_001551480	hypothetical protein [Escherichia coli]	1e-170
345082	WP_001298404	hypothetical protein [Escherichia coli]	2e-124
345081	WP_001551484	hypothetical protein [Escherichia coli]	0
345074	WP_001551489	hypothetical protein [Escherichia coli]	7e-83
345073	WP_001107515	MULTISPECIES: hypothetical protein [Enterobacteriaceae]	2e-44
345071	WP_001066732	MULTISPECIES: hypothetical protein [Enterobacteriaceae]	3e-115
345068	WP_001551494	HI1409 family phage-associated protein [Escherichia coli]	0
345062	WP_001551497	hypothetical protein [Escherichia coli]	3e-98
345058	WP_001551499	hypothetical protein [Escherichia coli]	2e-164
345054	WP_001551502	hypothetical protein [Escherichia coli]	0
345053	WP_000769005	hypothetical protein [Escherichia coli]	4e-129
345052	WP_000551014	membrane protein [Escherichia coli]	6e-115
345047	WP_001551510	hypothetical protein [Escherichia coli]	0
344824	WP_000873944	MULTISPECIES: membrane protein [Enterobacteriaceae]	9e-67
344818	KDW72764	resolvase, N terminal domain protein [Escherichia coli 1-392-07_S1_C2]	3e-67
344772	WP_000912582	MULTISPECIES: hypothetical protein [Escherichia]	0
344765	WP_001027699	hypothetical protein [Escherichia coli]	4e-118
344753	WP_001550432	pentapeptide repeat-containing protein [Escherichia coli]	0
344613	WP_001551072	phenylacetic acid degradation protein paaC [Escherichia coli]	0
344611	WP_001551073	phenylacetate-CoA oxygenase/reductase, PaaK subunit [Escherichia coli]	0
344603	WP_001551079	phenylacetic acid degradation protein paaY [Escherichia coli]	2e-140
344572	WP_033878457	RHS element protein RhsA, partial [Escherichia coli]	2e-82
344570	CDP68574	Putative uncharacterized protein [Escherichia coli D6-113.11]	2e-10
344526	WP_001551344	hypothetical protein [Escherichia coli]	0
344323	WP_001080149	MULTISPECIES: lipoprotein [Enterobacteriaceae]	5e-124
344322	WP_000246418	hypothetical protein [Escherichia coli]	0
344318	WP_001240537	hypothetical protein [Escherichia coli]	0
344302	CKH63815	Uncharacterised protein [Salmonella enterica subsp. enterica serovar Typhimurium]	4e-51
344252	ELC33817	hypothetical protein WE9_05230 [Escherichia coli KTE21]	1e-33
344203	WP_001550824	methylaspartate mutase, E subunit [Escherichia coli]	0
344200	WP_000813947	MULTISPECIES: acyl-CoA synthetase [Escherichia]	2e-70
344199	WP_000724204	MULTISPECIES: hypothetical protein [Escherichia]	0
344038	WP_001586787	hypothetical protein [Escherichia coli]	0
344037	WP_001550770	hypothetical protein [Escherichia coli]	3e-162
344035	WP_044806131	hypothetical protein [Escherichia coli]	3e-97
343917	WP_000904895	MULTISPECIES: resolvase [Gammaproteobacteria]	3e-127
343800	WP_000816740	hypothetical protein [Escherichia coli]	6e-139
343799	ETE21753	hypothetical protein V415_13455 [Escherichia coli LAU-EC10]	2e-81
343798	ELC36032	hypothetical protein WE9_04392 [Escherichia coli KTE21]	6e-57
343796	EOW28146	protein rhsA [Escherichia coli KTE121]	7e-161
343795	WP_000649530	hypothetical protein [Escherichia coli]	3e-89
343794	ELC36036	H repeat-associated protein yhhI [Escherichia coli KTE21]	8e-101
343772	WP_000020609	hypothetical protein [Escherichia coli]	0
343572	WP_000606214	hypothetical protein [Escherichia coli]	1e-33
343571	ELC40271	hypothetical protein WE9_02639 [Escherichia coli KTE21]	3e-73
343472	WP_001551287	outer membrane protein S1 [Escherichia coli]	0
343276	WP_001218105	recombinase [Escherichia coli]	0
343246	WP_000753626	hypothetical protein [Escherichia coli]	2e-93
343104	WP_001204571	tail attachment protein [Escherichia coli]	1e-77
342776	WP_001306194	MULTISPECIES: fimbrial assembly chaperone protein StcB [Escherichia]	2e-148
342725	ELD76676	hypothetical protein A197_04991 [Escherichia coli KTE236]	3e-138
342679	WP_033547012	hypothetical protein [Escherichia coli]	0
342514	WP_031326665	hypothetical protein [Escherichia coli]	3e-118
34240	WP_046623328	hypothetical protein [Escherichia coli]	6e-25
342331	WP_000643332	MULTISPECIES: xanthine dehydrogenase [Escherichia]	0
342175	ESP10656	hypothetical protein G711_00022 [Escherichia coli HVH 36 (4-5675286)]	0
341688	WP_001550399	hypothetical protein [Escherichia coli]	0
341628	EHP66336	hypothetical protein HMPREF0986_01621 [Escherichia coli 4_1_47FAA]	9e-98
341462	ELD78559	lipoprotein [Escherichia coli KTE236]	8e-164
341360	WP_000493756	MULTISPECIES: toxin RelE [Escherichia]	7e-61
341132	WP_000073261	MULTISPECIES: methylmalonyl-CoA mutase [Escherichia]	0
341076	WP_000482504	MULTISPECIES: type III secretion system protein InvA [Escherichia]	0
341073	WP_020232938	type III secretion protein [Escherichia coli]	0
341064	WP_000796272	MULTISPECIES: type III secretion system needle complex protein PrgI [Enterobacteriaceae]	2e-49
341059	WP_000516283	MULTISPECIES: LuxR family transcriptional regulator [Escherichia]	1e-152
341010	WP_000547555	mRNA interferase HigB [Escherichia coli]	2e-69
340796	WP_001064017	hypothetical protein [Escherichia coli]	1e-47
340787	WP_000833473	MULTISPECIES: toxin HicA [Escherichia]	1e-34
340786	WP_000499744	MULTISPECIES: hypothetical protein [Escherichia]	3e-96
340703	WP_001551085	methyl-accepting chemotaxis protein III [Escherichia coli]	0
340574	ETE24196	hypothetical protein V415_06160 [Escherichia coli LAU-EC10]	4e-160
340573	WP_001551122	hypothetical protein [Escherichia coli]	0
1039439	WP_001035569	hypothetical protein [Escherichia coli]	1e-96
340570	WP_000854796	MULTISPECIES: aldo/keto reductase [Escherichia]	0
340450	WP_000618048	hypothetical protein [Escherichia coli]	6e-111
340435	WP_000768393	MULTISPECIES: outer membrane porin protein C [Escherichia]	0
340358	WP_000861664	hypothetical protein [Escherichia coli]	5e-93
340348	WP_001551841	hypothetical protein [Escherichia coli]	1e-161
340281	WP_001551887	hypothetical protein [Escherichia coli]	2e-34
340280	WP_001551889	hypothetical protein [Escherichia coli]	0
340279	WP_000183751	hypothetical protein [Escherichia coli]	0
340264	ETE24967	hypothetical protein V415_05305 [Escherichia coli LAU-EC10]	0
340249	WP_001309076	MULTISPECIES: GntR family transcriptional regulator [Enterobacteriaceae]	4e-172
32773	EQN16142	hypothetical protein G686_04792 [Escherichia coli HVH 6 (3-8296502)]	0
322656	WP_000056340	MULTISPECIES: hypothetical protein [Escherichia]	1e-85
305583	WP_023294071	hypothetical protein [Enterobacter cloacae]	6e-19
305580	WP_000210383	MULTISPECIES: hypothetical protein [Enterobacteriaceae]	6e-136
305573	WP_000427679	MULTISPECIES: capsid protein [Enterobacteriaceae]	0
305571	WP_000537794	MULTISPECIES: hypothetical protein [Enterobacteriaceae]	2e-80
305565	WP_001568796	hypothetical protein [Escherichia coli]	0
300724	WP_021516146	DNA transfer protein gp16 [Escherichia coli]	0
282459	WP_000073886	MULTISPECIES: hypothetical protein [Escherichia]	6e-68
255763	WP_000623496	hypothetical protein [Escherichia coli]	3e-58
250268	WP_000936711	mechanosensitive channel MscS [Escherichia coli]	2e-166
250258	WP_000072648	transposase [Escherichia coli]	2e-88
248909	WP_001291040	hypothetical protein [Escherichia coli]	2e-76
248908	ELE06734	hypothetical protein A1SA_00277 [Escherichia coli KTE51]	4e-95
248904	WP_001255836	hypothetical protein [Escherichia coli]	2e-63
203340	WP_000821863	conjugal transfer protein TraN [Escherichia coli]	0
1027306	WP_029400605	protelomerase [Escherichia coli]	0
184064	WP_000159529	MULTISPECIES: hypothetical protein [Enterobacteriaceae]	0
181599	WP_021523214	hypothetical protein [Escherichia coli]	3e-142
179683	WP_046695787	transposase [Enterobacter cloacae]	9e-27
179288	EHN96753	hypothetical protein ESOG_04307, partial [Escherichia coli E101]	0
179036	WP_000088044	MULTISPECIES: toxin HipA [Enterobacteriaceae]	0
178463	WP_001100610	MULTISPECIES: hypothetical protein [Gammaproteobacteria]	2e-69
178454	WP_000502666	MULTISPECIES: hypothetical protein [Enterobacteriaceae]	0
178441	WP_000654195	MULTISPECIES: hypothetical protein [Enterobacteriaceae]	2e-120
178440	WP_000386160	MULTISPECIES: traG protein [Enterobacteriaceae]	0
1026166	WP_021514047	hypothetical protein [Escherichia coli]	1e-176
172263	WP_032417789	hypothetical protein [Klebsiella pneumoniae]	0
1025496	EGB64309	hypothetical protein ERHG_04919 [Escherichia coli TA007]	2e-101
1025492	WP_029400372	hypothetical protein [Escherichia coli]	4e-98
140331	CAU99277	conserved hypothetical protein, putative ATPase [Escherichia coli 55989]	0
134031	BAI57552	hypothetical protein [Escherichia coli SE15]	2e-33
120864	WP_021531759	hypothetical protein [Escherichia coli]	7e-91
1169508	CRC14621	Uncharacterised protein [Salmonella enterica subsp. enterica serovar Typhi]	2e-78
1165625	WP_021538755	hypothetical protein [Escherichia coli]	6e-160
1021487	WP_000421876	hypothetical protein [Escherichia coli]	4e-67
1151504	WP_024221086	tail protein, partial [Escherichia coli]	0
1151431	WP_001194902	autoinducer 2 import ATP-binding protein LsrA [Escherichia coli]	0
1151339	EQX32967	hypothetical protein G926_01656 [Escherichia coli UMEA 3163-1]	2e-39
1151170	WP_000982850	hypothetical protein [Escherichia coli]	4e-81
1151168	WP_000843044	hypothetical protein [Escherichia coli]	1e-72
1151154	EGI19553	IS2 OrfB, partial [Escherichia coli M718]	4e-32
1150956	WP_000710160	MULTISPECIES: DNA primase [Escherichia]	0
1150697	ACB20143	SMC domain protein [Escherichia coli SMS-3-5]	0
1150695	WP_012311634	fimbrial protein [Escherichia coli]	0
1150680	ACB17467	putative outer membrane protein [Escherichia coli SMS-3-5]	3e-107
1150679	WP_024176089	transporter [Escherichia coli]	0
1150623	EFK20151	hypothetical protein HMPREF9530_03264 [Escherichia coli MS 21-1]	2e-146
1150578	WP_000609007	transketolase [Escherichia coli]	0
1150501	WP_000357807	hypothetical protein [Escherichia coli]	2e-173
1150498	WP_000383119	DEAD/DEAH box helicase [Escherichia coli]	0
1150483	WP_021572008	hypothetical protein [Escherichia coli]	0
1150349	WP_000168557	restriction endonuclease [Escherichia coli]	0
1150344	WP_000051976	hypothetical protein [Escherichia coli]	0
1150343	WP_000291809	hypothetical protein [Escherichia coli]	0
1150342	ESD07675	hypothetical protein HMPREF1595_02593 [Escherichia coli 907672]	2e-31
1150199	WP_001123601	hypothetical protein [Escherichia coli]	0
1150141	ESD08579	porin OmpL [Escherichia coli 907672]	2e-174
1150138	WP_000829798	MULTISPECIES: transcriptional regulator [Enterobacteriaceae]	7e-173
1150059	WP_000257047	hypothetical protein [Escherichia coli]	0
1150058	WP_001275758	type III cell invasion protein SipB [Escherichia coli]	0
1150056	WP_000443166	type III secretion protein [Escherichia coli]	4e-116
1150052	WP_001172866	sugar transporter [Escherichia coli]	0
10205	WP_000027800	Lateral flagellar chaperone protein (FlgN-like) [Escherichia coli]	4e-96
1149930	WP_001066034	hypothetical protein [Escherichia coli]	0
1149892	WP_021547712	hypothetical protein [Escherichia coli]	4e-111
1149630	WP_000220508	hypothetical protein [Escherichia coli]	0
1149413	WP_000671670	hypothetical protein [Escherichia coli]	0
1149403	WP_001176575	alkyl sulfatase [Escherichia coli]	0
1149202	AAG56788	putative transcriptional regulator LYSR-type [Escherichia coli O157:H7 str. EDL933]	0
1149170	WP_000950830	hypothetical protein [Escherichia coli]	0
1149169	WP_001138658	hypothetical protein [Escherichia coli]	0
1149136	ETE04669	transporter [Escherichia coli LAU-EC8]	0
1149114	WP_000593555	MULTISPECIES: DNA repair protein HhH-GPD [Enterobacteriaceae]	2e-81
1149094	WP_000385055	MULTISPECIES: hypothetical protein [Escherichia]	5e-48
1149028	WP_000650976	MULTISPECIES: XRE family transcriptional regulator [Escherichia]	3e-64
1148851	WP_001278073	2-oxoglutarate translocator [Escherichia coli]	0
1148660	EHO03874	hypothetical protein ESNG_00712 [Escherichia coli B093]	8e-68
1148649	ESD10863	hypothetical protein HMPREF1595_01082 [Escherichia coli 907672]	1e-141
1148533	WP_001235510	translation repressor RelE [Escherichia coli]	1e-61
1148469	ERO95572	hypothetical protein L454_00759 [Escherichia coli BIDMC 19C]	5e-85
1148468	WP_000710397	methylaspartate mutase [Escherichia coli]	2e-101
1148464	WP_000124270	3-methylaspartate ammonia-lyase [Escherichia coli]	0
1148459	WP_001214258	LysR family transcriptional regulator [Escherichia coli]	0
1148396	ESD12462	hypothetical protein HMPREF1595_00041 [Escherichia coli 907672]	0
1148360	WP_000952122	PTS alpha-glucoside transporter subunit IIBC [Escherichia coli]	0
1148336	WP_000907453	invasin [Escherichia coli]	0
1148305	WP_000755089	fimbrial protein [Escherichia coli]	1e-98
1148304	ABG71171	putative fimbrial protein [Escherichia coli 536]	4e-164
1148279	ESD11382	hypothetical protein HMPREF1595_00730 [Escherichia coli 907672]	3e-130
1147787	WP_000227787	MULTISPECIES: acetyltransferase [Escherichia]	1e-128
1147256	WP_000556513	membrane protein [Escherichia coli]	0
1147219	WP_001226938	MULTISPECIES: antitoxin ParD [Escherichia]	1e-47
1147158	WP_000610343	shikimate 5-dehydrogenase [Escherichia coli]	0
1147098	WP_000211170	3-phenylpropionate dioxygenase [Escherichia coli]	0
1147070	WP_001196900	hypothetical protein [Escherichia coli]	1e-44
1146713	WP_000521293	hypothetical protein [Escherichia coli]	4e-122
1146589	WP_023141973	hypothetical protein [Escherichia coli]	0
1146503	WP_029787207	type III secretion system protein, partial [Escherichia coli]	2e-95
1146482	WP_000289090	MULTISPECIES: bacterioferritin-associated ferredoxin [Enterobacteriaceae]	1e-38
1141323	WP_023150025	incFII family plasmid replication initiator RepA, partial [Escherichia coli]	2e-93
1141049	WP_021543572	hypothetical protein [Escherichia coli]	3e-73
1138526	EQN92555	hypothetical protein G701_02801 [Escherichia coli HVH 25 (4-5851939)]	2e-101
1138524	WP_000065111	hypothetical protein [Escherichia coli]	4e-39
1138523	WP_001157067	DNA-binding protein [Escherichia coli]	0
1138516	WP_000606440	repressor [Escherichia coli]	5e-169
1138514	WP_001244506	antitermination protein [Escherichia coli]	5e-99
1138502	WP_001040697	hypothetical protein [Escherichia coli]	4e-65
1138494	WP_000990884	MULTISPECIES: hypothetical protein [Enterobacteriaceae]	0
1138489	WP_021517996	hypothetical protein [Escherichia coli]	3e-39
1138246	WP_001531844	peptidase [Escherichia coli]	0
980008	WP_001350801	MULTISPECIES: hemolysin activator protein, partial [Escherichia]	4e-59
979872	KEL20806	hypothetical protein AD44_5009 [Escherichia coli 3-373-03_S4_C3]	0
978191	WP_032218017	hypothetical protein [Escherichia coli]	1e-149
978066	ERB10736	hypothetical protein G918_04639 [Escherichia coli UMEA 3150-1]	4e-42
969138	WP_000532200	hypothetical protein [Escherichia coli]	0
953249	WP_032194554	hypothetical protein [Escherichia coli]	7e-137
934882	WP_000061816	heavy metal transporter [Escherichia coli]	3e-64
926593	WP_000119696	MULTISPECIES: hypothetical protein [Gammaproteobacteria]	5e-83
926589	BAQ01789	transposase of IS3 family [Escherichia coli]	0
926266	WP_000193273	MULTISPECIES: hypothetical protein [Enterobacteriaceae]	2e-68
920490	WP_000671574	MULTISPECIES: inosine-guanosine kinase [Enterobacteriaceae]	0
894755	WP_021548633	hypothetical protein [Escherichia coli]	0
875335	WP_001527662	NeuE protein [Escherichia coli]	0
873096	WP_029397867	hypothetical protein [Escherichia coli]	0
851079	WP_000039795	hypothetical protein [Escherichia coli]	8e-63
850931	WP_016262443	hypothetical protein [Escherichia sp. KTE52]	1e-157
# BLAST processed 563 queries

## Sheet: Cluster 4
Query ID	Gene Accesion	Gene Name	E-Value
799756	WP_000134162	MFS transporter [Escherichia coli]	0
719610	WP_000787530	hypothetical protein [Escherichia coli]	1e-85
659023	WP_001255015	MULTISPECIES: LysR family transcriptional regulator [Gammaproteobacteria]	4e-64
559658	WP_000488375	MULTISPECIES: hypothetical protein [Escherichia]	7e-126
559526	WP_010892353	hypothetical protein [Salmonella enterica]	5e-31
559524	WP_000836954	MULTISPECIES: hypothetical protein [Enterobacteriaceae]	6e-128
559523	WP_000072212	MULTISPECIES: hypothetical protein [Enterobacteriaceae]	2e-53
559520	EGV45328	conserved predicted protein [Escherichia coli XH001]	0
559518	WP_000644670	MULTISPECIES: hypothetical protein [Enterobacteriaceae]	0
559511	WP_000143798	MULTISPECIES: hypothetical protein [Enterobacteriaceae]	0
559510	WP_000129110	MULTISPECIES: hypothetical protein [Enterobacteriaceae]	7e-58
559508	WP_000810456	MULTISPECIES: hypothetical protein [Enterobacteriaceae]	0
559505	WP_000060613	MULTISPECIES: hypothetical protein [Enterobacteriaceae]	0
559503	WP_000682729	MULTISPECIES: conjugal transfer protein TraN [Enterobacteriaceae]	0
559496	WP_000867278	MULTISPECIES: plasmid transfer protein [Enterobacteriaceae]	8e-100
559490	EFS15886	hypothetical protein SF2457T_0145 [Shigella flexneri 2a str. 2457T]	0
559487	WP_001278833	MULTISPECIES: peptide transporter [Enterobacteriaceae]	0
559466	WP_000209976	MULTISPECIES: hypothetical protein [Enterobacteriaceae]	7e-115
559463	WP_000203371	MULTISPECIES: hypothetical protein [Enterobacteriaceae]	1e-52
559458	WP_000129673	MULTISPECIES: hypothetical protein [Enterobacteriaceae]	1e-109
559456	WP_000182377	MULTISPECIES: hypothetical protein [Enterobacteriaceae]	2e-104
559452	CES60066	Uncharacterised protein [Salmonella enterica subsp. enterica serovar Typhi]	0
559448	WP_001096300	MULTISPECIES: hypothetical protein [Enterobacteriaceae]	0
559442	WP_001289315	MULTISPECIES: hypothetical protein [Enterobacteriaceae]	7e-97
559441	WP_000666931	MULTISPECIES: hypothetical protein [Enterobacteriaceae]	0
559438	WP_000262469	MULTISPECIES: hypothetical protein [Enterobacteriaceae]	1e-139
559437	WP_000097746	MULTISPECIES: replication initiation protein [Enterobacteriaceae]	0
559434	WP_001226764	MULTISPECIES: hypothetical protein [Enterobacteriaceae]	0
559433	WP_000047134	hypothetical protein [Salmonella enterica]	6e-26
559432	WP_001277090	MULTISPECIES: DNA restriction methylase [Enterobacteriaceae]	0
559429	WP_001178650	MULTISPECIES: hypothetical protein [Enterobacteriaceae]	0
559428	WP_000682872	MULTISPECIES: hypothetical protein [Enterobacteriaceae]	1e-173
559427	WP_000357613	MULTISPECIES: hypothetical protein [Enterobacteriaceae]	5e-39
559425	WP_001282731	MULTISPECIES: replication initiation protein [Enterobacteriaceae]	0
559421	WP_011011069	MULTISPECIES: pilus assembly protein [Enterobacteriaceae]	0
559420	WP_000202110	MULTISPECIES: hypothetical protein [Enterobacteriaceae]	0
559419	WP_032351500	transfer protein [Escherichia coli]	3e-102
559418	WP_000351840	MULTISPECIES: hypothetical protein [Enterobacteriaceae]	0
559416	KDW48487	putative plasmid transfer protein [Escherichia coli 2-210-07_S1_C3]	0
559413	CGE10041	Uncharacterised protein [Salmonella enterica subsp. enterica serovar Typhi]	2e-98
558837	WP_001350604	MULTISPECIES: gybgO [Escherichia]	1e-83
557313	WP_000639937	hypothetical protein [Escherichia coli]	2e-57
557310	WP_000390657	transporter [Escherichia coli]	9e-63
557309	WP_000807036	ACP S-malonyltransferase [Escherichia coli]	5e-36
557307	WP_000999103	hypothetical protein [Escherichia coli]	0
557306	ELH96686	hypothetical protein A17W_03778 [Escherichia coli KTE229]	2e-38
557305	WP_000890042	hypothetical protein [Escherichia coli]	0
557138	WP_012817918	hypothetical protein [Escherichia coli]	2e-136
557137	KDW48123	transglycosylase SLT domain protein [Escherichia coli 2-210-07_S1_C3]	2e-111
557134	WP_000061015	MULTISPECIES: hypothetical protein [Enterobacteriaceae]	1e-83
557133	WP_000945974	MULTISPECIES: lipoprotein [Enterobacteriaceae]	1e-149
557132	WP_000593841	MULTISPECIES: outer membrane protein [Enterobacteriaceae]	0
557130	WP_010892332	protein mucA' [Salmonella enterica]	1e-99
557122	EZQ20845	hypothetical protein BX39_04790, partial [Escherichia coli O111:NM str. 2010C-3053]	8e-83
556908	WP_010892339	MULTISPECIES: hypothetical protein [Enterobacteriaceae]	5e-170
556907	WP_032351512	hypothetical protein [Escherichia coli]	0
556906	WP_000173534	MULTISPECIES: nuclease [Enterobacteriaceae]	2e-99
556902	WP_010892341	hypothetical protein [Salmonella enterica]	4e-40
556900	WP_011011076	hypothetical protein, partial [Salmonella enterica]	2e-79
556897	WP_016695105	MULTISPECIES: hypothetical protein [Enterobacteriaceae]	3e-59
556896	WP_001287388	MULTISPECIES: DNA-binding protein [Enterobacteriaceae]	5e-62
556892	WP_001209044	MULTISPECIES: DNA-binding protein [Enterobacteriaceae]	0
556888	WP_000493077	MULTISPECIES: hypothetical protein [Enterobacteriaceae]	2e-39
556887	WP_000341067	MULTISPECIES: hypothetical protein [Enterobacteriaceae]	5e-92
556886	CES24929	Uncharacterised protein [Salmonella enterica subsp. enterica serovar Typhi]	5e-54
556883	CDK89448	Putative cytoplasmic protein [Escherichia coli IS29]	5e-48
556501	WP_000045622	MULTISPECIES: hypothetical protein [Enterobacteriaceae]	7e-106
556500	WP_000133069	MULTISPECIES: hypothetical protein [Enterobacteriaceae]	4e-177
556495	WP_000476771	MULTISPECIES: peptidase [Enterobacteriaceae]	0
556493	WP_000205408	MULTISPECIES: hypothetical protein [Enterobacteriaceae]	2e-80
556489	WP_000854589	MULTISPECIES: hypothetical protein [Enterobacteriaceae]	1e-130
556488	WP_000280013	MULTISPECIES: hypothetical protein [Enterobacteriaceae]	2e-100
556485	WP_000108722	MULTISPECIES: DNA-binding protein [Enterobacteriaceae]	0
556483	WP_010892323	hypothetical protein [Salmonella enterica]	5e-29
556479	EFS15819	hypothetical protein SF2457T_0078 [Shigella flexneri 2a str. 2457T]	8e-32
556478	WP_001039866	MULTISPECIES: hypothetical protein [Enterobacteriaceae]	5e-73
556367	EGB35050	TonB-dependent Receptor Plug domain-containing protein [Escherichia coli E1520]	2e-27
494499	WP_001296963	resolvase [Escherichia coli]	2e-100
494486	WP_000974933	hypothetical protein [Escherichia coli]	2e-146
467949	AFS88670	rhs protein (modular protein) [Escherichia coli O104:H4 str. 2009EL-2071]	0
467662	WP_001317263	XRE family transcriptional regulator [Escherichia coli]	0
464352	WP_000020716	hypothetical protein [Escherichia coli]	3e-53
463883	CDL29997	Mobile element protein [Escherichia coli ISC7]	0
462675	WP_000784768	hypothetical protein [Escherichia coli]	2e-84
1044877	WP_033557755	hypothetical protein [Escherichia coli]	2e-34
342495	WP_001550555	MULTISPECIES: alcohol dehydrogenase [Enterobacteriaceae]	1e-44
338136	WP_032152933	sugar dehydrogenase [Escherichia coli]	0
33637	WP_001696616	hypothetical protein [Escherichia coli]	3e-176
32777	WP_044860764	hypothetical protein [Escherichia coli]	2e-48
32776	EFJ90388	hypothetical protein HMPREF9531_04559 [Escherichia coli MS 45-1]	3e-52
32775	ELC18073	hypothetical protein WCQ_03765 [Escherichia coli KTE12]	2e-98
32774	ELC18074	hypothetical protein WCQ_03766 [Escherichia coli KTE12]	1e-33
30821	EQX93427	hypothetical protein G940_04888 [Escherichia coli UMEA 3203-1]	0
300727	WP_001362794	hypothetical protein [Escherichia coli]	6e-46
300726	WP_000954424	MULTISPECIES: hypothetical protein [Escherichia]	5e-105
259762	WP_000987277	MULTISPECIES: fructose 1,6-bisphosphatase [Enterobacteriaceae]	0
189367	WP_000287897	hypothetical protein [Escherichia coli]	7e-137
189249	WP_001445441	transposase, partial [Escherichia coli]	5e-47
189207	WP_001531788	MULTISPECIES: MATE efflux family protein [Escherichia]	0
188225	WP_024189681	transposase, partial [Escherichia coli]	1e-57
184831	WP_000115634	acyltransferase [Escherichia coli]	0
184827	WP_000132059	acyl carrier protein [Escherichia coli]	5e-50
184823	WP_000273204	O-methyltransferase [Escherichia coli]	0
184802	WP_031942270	hypothetical protein [Escherichia coli]	0
184267	WP_023205832	MULTISPECIES: hypothetical protein [Enterobacteriaceae]	0
184262	WP_000836980	MULTISPECIES: hypothetical protein [Enterobacteriaceae]	2e-97
184259	WP_001286759	MULTISPECIES: pili assembly chaperone [Enterobacteriaceae]	2e-119
184250	WP_000810362	MULTISPECIES: hypothetical protein [Enterobacteriaceae]	0
184249	WP_000063335	MULTISPECIES: ATP-binding protein [Enterobacteriaceae]	0
184247	WP_000174395	MULTISPECIES: hypothetical protein [Enterobacteriaceae]	0
184245	WP_000192120	MULTISPECIES: hypothetical protein [Enterobacteriaceae]	3e-45
184243	WP_001010933	MULTISPECIES: hypothetical protein [Enterobacteriaceae]	3e-123
184242	WP_000762004	MULTISPECIES: hypothetical protein [Enterobacteriaceae]	0
184241	WP_000691118	MULTISPECIES: hypothetical protein [Enterobacteriaceae]	0
184240	WP_000991699	MULTISPECIES: hypothetical protein [Enterobacteriaceae]	0
184239	WP_032084332	hypothetical protein [Escherichia coli]	0
184238	WP_000149830	MULTISPECIES: hypothetical protein [Enterobacteriaceae]	0
184236	ELF24662	hypothetical protein A31A_00235 [Escherichia coli KTE156]	5e-107
184235	WP_001371933	MULTISPECIES: hypothetical protein [Enterobacteriaceae]	3e-53
184233	WP_000549069	MULTISPECIES: membrane protein [Enterobacteriaceae]	2e-102
184231	WP_001198594	MULTISPECIES: hypothetical protein [Enterobacteriaceae]	0
184230	WP_012695440	hypothetical protein [Enterobacter cloacae]	4e-71
184221	WP_001388628	MULTISPECIES: tellerium resistance protein TerY [Enterobacteriaceae]	1e-144
184215	WP_001040056	MULTISPECIES: hypothetical protein [Enterobacteriaceae]	0
184214	WP_045282326	adenine/guanine phosphoribosyltransferase [Enterobacter sp. 44593]	0
184212	WP_000254136	MULTISPECIES: tellurium resistance protein TerZ [Enterobacteriaceae]	2e-126
184211	WP_021570682	hypothetical protein [Escherichia coli]	0
184209	WP_000255079	MULTISPECIES: tellurium resistance protein TerC [Enterobacteriaceae]	0
184207	WP_000301241	tellurium resistance protein TerE [Escherichia coli]	2e-122
184206	WP_045343993	tellurium resistance protein TerF [Enterobacter cloacae]	0
184202	WP_001371937	hypothetical protein [Salmonella enterica]	2e-71
184200	WP_000609338	transcriptional regulator [Salmonella enterica]	6e-64
184196	WP_001572439	MULTISPECIES: DNA-binding protein [Enterobacteriaceae]	0
184195	WP_001043843	MULTISPECIES: hypothetical protein [Enterobacteriaceae]	1e-99
184188	WP_000490638	MULTISPECIES: hypothetical protein [Enterobacteriaceae]	2e-163
184159	WP_012006587	hypothetical protein [Klebsiella pneumoniae]	0
184154	WP_000833382	MULTISPECIES: DNA-cytosine methyltransferase [Enterobacteriaceae]	0
184150	WP_001046767	MULTISPECIES: hypothetical protein [Enterobacteriaceae]	4e-40
184149	WP_001572393	MULTISPECIES: membrane protein [Enterobacteriaceae]	1e-34
184148	WP_000185304	hypothetical protein [Salmonella enterica]	2e-60
184147	WP_000074418	MULTISPECIES: hypothetical protein [Enterobacteriaceae]	2e-94
184146	WP_001027750	hypothetical protein [Salmonella enterica]	8e-127
184145	WP_000502667	MULTISPECIES: hypothetical protein [Enterobacteriaceae]	0
184144	WP_031613621	hypothetical protein [Salmonella enterica]	9e-52
184140	WP_001130842	MULTISPECIES: hypothetical protein [Enterobacteriaceae]	3e-150
184137	AGQ76088	membrane protein [Salmonella enterica subsp. enterica serovar Cubana str. CFSAN002050]	0
184134	WP_000843244	MULTISPECIES: hypothetical protein [Enterobacteriaceae]	5e-89
184133	WP_000720274	MULTISPECIES: thiol:disulfide interchange protein [Enterobacteriaceae]	0
184130	WP_001284752	MULTISPECIES: hypothetical protein [Enterobacteriaceae]	0
184128	WP_001257292	MULTISPECIES: hypothetical protein [Enterobacteriaceae]	0
184123	WP_000071885	MULTISPECIES: hypothetical protein [Enterobacteriaceae]	7e-114
184121	WP_000980119	helicase [Salmonella enterica]	0
184114	ABF67843	conserved hypothetical protein [Escherichia coli APEC O1]	7e-72
184111	WP_000537761	MULTISPECIES: hypothetical protein [Enterobacteriaceae]	3e-83
184109	WP_000286107	MULTISPECIES: hypothetical protein [Enterobacteriaceae]	2e-100
184108	WP_000744346	MULTISPECIES: hypothetical protein [Enterobacteriaceae]	8e-65
184107	WP_001572412	hypothetical protein [Salmonella enterica]	6e-49
184104	WP_000441072	hypothetical protein [Escherichia coli]	2e-35
184103	WP_000778030	MULTISPECIES: hypothetical protein [Enterobacteriaceae]	0
184102	WP_001031421	MULTISPECIES: hypothetical protein [Enterobacteriaceae]	1e-144
184101	WP_001056296	hypothetical protein [Salmonella enterica]	3e-82
184100	WP_001015182	MULTISPECIES: hypothetical protein [Enterobacteriaceae]	9e-22
184099	EYI46211	hypothetical protein SEEH0678_19590, partial [Salmonella enterica subsp. enterica serovar Heidelberg str. N30678]	2e-32
184097	ABF67860	hypothetical protein APECO1_O1R175 [Escherichia coli APEC O1]	1e-62
184095	WP_001424621	MULTISPECIES: hypothetical protein [Enterobacteriaceae]	2e-69
184094	WP_000814954	MULTISPECIES: hypothetical protein [Enterobacteriaceae]	9e-40
184091	WP_000016202	MULTISPECIES: hypothetical protein [Enterobacteriaceae]	5e-64
184090	WP_001424592	MULTISPECIES: hypothetical protein [Enterobacteriaceae]	2e-116
184089	WP_001165367	MULTISPECIES: hypothetical protein [Enterobacteriaceae]	5e-65
184087	WP_000276410	MULTISPECIES: hypothetical protein [Enterobacteriaceae]	2e-34
184084	WP_000159618	MULTISPECIES: hypothetical protein [Enterobacteriaceae]	3e-37
184083	WP_000172889	MULTISPECIES: hypothetical protein [Enterobacteriaceae]	1e-69
184082	WP_001180999	MULTISPECIES: hypothetical protein [Enterobacteriaceae]	1e-50
184081	WP_000469466	MULTISPECIES: phosphoadenosine phosphosulfate reductase [Enterobacteriaceae]	0
184079	WP_000774870	MULTISPECIES: hypothetical protein [Enterobacteriaceae]	0
184075	WP_000853477	MULTISPECIES: hypothetical protein [Enterobacteriaceae]	6e-85
184069	WP_001167416	MULTISPECIES: hypothetical protein [Enterobacteriaceae]	2e-171
184062	WP_046788420	hypothetical protein [Escherichia coli]	1e-140
184061	WP_000535422	hypothetical protein [Escherichia coli]	3e-58
184057	WP_000114859	MULTISPECIES: DNA-binding protein [Enterobacteriaceae]	0
184053	WP_000594931	MULTISPECIES: hypothetical protein [Enterobacteriaceae]	2e-38
184052	WP_001065779	MULTISPECIES: hypothetical protein [Enterobacteriaceae]	0
184051	WP_000594612	MULTISPECIES: replication initiation protein [Enterobacteriaceae]	0
184049	WP_000423602	MULTISPECIES: pili assembly chaperone [Enterobacteriaceae]	7e-75
184047	WP_000783153	MULTISPECIES: pilus assembly protein [Enterobacteriaceae]	0
184042	WP_001189825	MULTISPECIES: hypothetical protein [Enterobacteriaceae]	0
184041	WP_001022587	MULTISPECIES: hypothetical protein [Enterobacteriaceae]	0
183797	WP_000758732	sulfate transporter subunit [Escherichia coli]	0
179502	WP_001194554	MULTISPECIES: hypothetical protein [Enterobacteriaceae]	4e-39
179500	WP_000964631	hypothetical protein [Serratia marcescens]	3e-48
179499	CEO37472	hypothetical protein [Salmonella enterica subsp. enterica serovar Typhimurium]	4e-51
179102	WP_012695437	MULTISPECIES: HtdK [Enterobacteriaceae]	6e-139
179101	WP_001232109	MULTISPECIES: hypothetical protein [Enterobacteriaceae]	0
179094	WP_044704554	DNA helicase [Enterobacter cloacae]	0
179092	WP_000120822	MULTISPECIES: hypothetical protein [Enterobacteriaceae]	8e-85
179087	WP_000762700	MULTISPECIES: hypothetical protein [Enterobacteriaceae]	0
179078	WP_001004200	MULTISPECIES: hypothetical protein [Enterobacteriaceae]	3e-60
179075	WP_000107167	MULTISPECIES: hypothetical protein [Enterobacteriaceae]	2e-112
179073	EII35380	DNA replication terminus site-binding protein (Ter protein) [Escherichia coli 4.0967]	0
179066	WP_011152963	MULTISPECIES: hypothetical protein [Enterobacteriaceae]	0
179061	WP_022646492	MULTISPECIES: hypothetical protein [Enterobacter cloacae complex]	8e-19
179060	WP_001176767	MULTISPECIES: tellurium resistance protein TerW [Enterobacteriaceae]	2e-105
179059	WP_011152964	MULTISPECIES: hypothetical protein [Enterobacteriaceae]	0
179054	WP_012695441	MULTISPECIES: hypothetical protein [Enterobacteriaceae]	0
179051	WP_015062977	protein TerB [Citrobacter freundii]	3e-102
179046	WP_000374058	MULTISPECIES: hypothetical protein [Enterobacteriaceae]	4e-109
179045	WP_000398479	MULTISPECIES: hypothetical protein [Enterobacteriaceae]	2e-35
179043	WP_000166877	MULTISPECIES: DNA helicase [Enterobacteriaceae]	0
179033	WP_001805097	hypothetical protein [Enterobacter cloacae]	9e-127
178488	WP_000078514	MULTISPECIES: hypothetical protein [Enterobacteriaceae]	0
178485	WP_031942328	MULTISPECIES: Endonuclease YhcR precursor [Enterobacteriaceae]	6e-111
178482	WP_000637193	MULTISPECIES: hypothetical protein [Enterobacteriaceae]	2e-53
178479	WP_000443289	MULTISPECIES: hypothetical protein [Enterobacteriaceae]	9e-63
178477	WP_000864986	MULTISPECIES: hypothetical protein [Enterobacteriaceae]	5e-58
178476	WP_000927306	MULTISPECIES: sulfate transporter [Enterobacteriaceae]	0
178453	WP_000769182	MULTISPECIES: hypothetical protein [Enterobacteriaceae]	1e-79
178451	WP_000111290	MULTISPECIES: protein mucA' [Enterobacteriaceae]	1e-100
178447	WP_000025819	MULTISPECIES: hypothetical protein [Enterobacteriaceae]	2e-82
178444	WP_000494968	MULTISPECIES: lytic transglycosylase [Enterobacteriaceae]	2e-129
178442	WP_000902297	MULTISPECIES: HNH endonuclease [Gammaproteobacteria]	0
178436	WP_000004208	MULTISPECIES: hypothetical protein [Enterobacteriaceae]	0
178434	WP_000995978	MULTISPECIES: hypothetical protein [Enterobacteriaceae]	2e-180
178432	WP_001284073	MULTISPECIES: hypothetical protein [Enterobacteriaceae]	0
178429	WP_000952985	MULTISPECIES: peptidase [Enterobacteriaceae]	0
178424	WP_023205309	MULTISPECIES: hypothetical protein [Enterobacteriaceae]	1e-51
178420	WP_000856246	MULTISPECIES: hypothetical protein [Enterobacteriaceae]	3e-64
178419	WP_000237191	MULTISPECIES: membrane protein [Enterobacteriaceae]	2e-153
178417	WP_001272971	MULTISPECIES: DNA-binding protein [Enterobacteriaceae]	0
178412	WP_001015183	MULTISPECIES: hypothetical protein [Gammaproteobacteria]	2e-24
178395	WP_000781547	MULTISPECIES: membrane protein [Enterobacteriaceae]	1e-38
178380	WP_000140246	MULTISPECIES: hypothetical protein [Gammaproteobacteria]	2e-71
178378	WP_022646497	MULTISPECIES: hypothetical protein [Enterobacteriaceae]	3e-40
178376	WP_001052325	MULTISPECIES: hypothetical protein [Enterobacteriaceae]	2e-44
178375	WP_000556022	MULTISPECIES: hypothetical protein [Enterobacteriaceae]	4e-74
178374	WP_000834113	MULTISPECIES: hypothetical protein [Enterobacteriaceae]	2e-71
178369	WP_044704553	hypothetical protein [Enterobacter cloacae]	3e-85
178368	WP_011152995	MULTISPECIES: hypothetical protein [Enterobacteriaceae]	0
178367	WP_000581857	MULTISPECIES: toxin-plasmid maintenance system killer protein [Enterobacteriaceae]	1e-64
178365	WP_000694552	hypothetical protein [Klebsiella pneumoniae]	0
178361	WP_001251242	MULTISPECIES: hypothetical protein [Enterobacteriaceae]	6e-101
178360	WP_000803858	MULTISPECIES: hypothetical protein [Enterobacteriaceae]	4e-123
178357	WP_000149862	MULTISPECIES: hypothetical protein [Enterobacteriaceae]	1e-58
178356	WP_000491820	MULTISPECIES: hypothetical protein [Enterobacteriaceae]	1e-142
178349	WP_000502495	MULTISPECIES: hypothetical protein [Enterobacteriaceae]	1e-105
178348	WP_000070862	MULTISPECIES: hypothetical protein [Enterobacteriaceae]	5e-33
178347	WP_000096325	MULTISPECIES: DNA restriction methylase [Enterobacteriaceae]	0
178343	WP_000838219	MULTISPECIES: hypothetical protein [Enterobacteriaceae]	2e-176
178337	WP_000043358	MULTISPECIES: plasmid transfer protein [Enterobacteriaceae]	2e-53
178335	WP_012695435	MULTISPECIES: TrhK [Enterobacteriaceae]	0
178333	WP_040119834	conjugal transfer protein TraB [Enterobacter cloacae]	0
178327	WP_001278838	MULTISPECIES: peptide transporter [Enterobacteriaceae]	0
178323	WP_000718595	MULTISPECIES: hypothetical protein [Enterobacteriaceae]	0
17819	WP_000339043	6-phospho 3-hexuloisomerase [Escherichia coli]	2e-133
135438	ELJ04290	hypothetical protein WKE_04698, partial [Escherichia coli KTE160]	2e-73
135383	WP_000464935	transposase [Escherichia coli]	1e-35
135379	WP_001304572	hypothetical protein [Escherichia coli]	1e-65
135343	WP_023145245	MULTISPECIES: hypothetical protein [Enterobacteriaceae]	2e-120
135336	WP_000583905	hypothetical protein [Escherichia coli]	2e-38
135333	WP_024127739	hypothetical protein [Escherichia coli]	2e-106
135332	WP_001050163	MULTISPECIES: hypothetical protein [Enterobacteriaceae]	7e-35
135326	WP_010892342	MULTISPECIES: hypothetical protein [Enterobacteriaceae]	0
135318	WP_012196413	hypothetical protein [Salmonella enterica]	2e-50
135317	WP_000429174	MULTISPECIES: hypothetical protein [Enterobacteriaceae]	1e-65
135312	WP_000599533	MULTISPECIES: sodium:glutamate symporter [Proteobacteria]	0
135202	ELJ92979	AlpA family transcriptional regulator [Escherichia coli KTE99]	5e-40
135060	WP_000631802	immunity protein CdiI [Escherichia coli]	2e-84
134535	WP_000232333	MULTISPECIES: membrane protein [Enterobacteriaceae]	6e-88
134532	WP_000988154	MULTISPECIES: membrane protein [Enterobacteriaceae]	2e-130
134531	WP_001111914	MULTISPECIES: hypothetical protein [Enterobacteriaceae]	7e-59
134529	WP_000481479	MULTISPECIES: hypothetical protein [Enterobacteriaceae]	0
134525	WP_001019609	MULTISPECIES: hypothetical protein [Enterobacteriaceae]	3e-125
134524	WP_001113001	MULTISPECIES: hypothetical protein [Enterobacteriaceae]	0
134523	WP_000192122	MULTISPECIES: hypothetical protein [Enterobacteriaceae]	3e-44
134522	WP_000667080	MULTISPECIES: hypothetical protein [Enterobacteriaceae]	0
134516	WP_000045554	MULTISPECIES: hypothetical protein [Enterobacteriaceae]	0
134513	WP_000807443	hypothetical protein [Escherichia coli]	2e-48
134501	WP_000163156	MULTISPECIES: hypothetical protein [Enterobacteriaceae]	3e-134
134500	WP_000137273	MULTISPECIES: hypothetical protein [Enterobacteriaceae]	0
134495	WP_000875157	MULTISPECIES: hypothetical protein [Enterobacteriaceae]	8e-90
134493	WP_001048869	MULTISPECIES: chromosome partitioning protein ParA [Enterobacteriaceae]	0
134482	WP_012817912	hypothetical protein [Escherichia coli]	9e-138
134480	WP_001015069	MULTISPECIES: hypothetical protein [Enterobacteriaceae]	0
134476	WP_001225593	MULTISPECIES: restriction endonuclease subunit M [Enterobacteriaceae]	0
134468	WP_010892309	MULTISPECIES: hypothetical protein, partial [Enterobacteriaceae]	1e-64
134467	WP_001447605	MULTISPECIES: hypothetical protein [Enterobacteriaceae]	4e-127
134463	WP_012817920	hypothetical protein [Escherichia coli]	2e-35
134462	WP_001395483	MULTISPECIES: hypothetical protein [Enterobacteriaceae]	1e-57
134461	WP_001395482	MULTISPECIES: hypothetical protein [Enterobacteriaceae]	3e-77
134458	WP_001127353	MULTISPECIES: hypothetical protein [Enterobacteriaceae]	0
134457	WP_000362161	MULTISPECIES: hypothetical protein [Enterobacteriaceae]	2e-101
134456	WP_000581856	MULTISPECIES: toxin-plasmid maintenance system killer protein [Enterobacteriaceae]	2e-64
134453	WP_000973213	hypothetical protein [Escherichia coli]	7e-54
134452	WP_000002926	MULTISPECIES: hypothetical protein [Enterobacteriaceae]	0
134450	WP_023145490	hypothetical protein [Escherichia coli]	0
134445	WP_001395478	MULTISPECIES: hypothetical protein [Enterobacteriaceae]	5e-124
134444	WP_000478449	MULTISPECIES: hypothetical protein [Enterobacteriaceae]	1e-148
134439	WP_001166653	MULTISPECIES: hypothetical protein [Enterobacteriaceae]	4e-65
134435	WP_000551715	MULTISPECIES: hypothetical protein [Enterobacteriaceae]	5e-46
134434	WP_000510222	MULTISPECIES: hypothetical protein [Enterobacteriaceae]	1e-41
134432	WP_000777866	MULTISPECIES: hypothetical protein [Enterobacteriaceae]	2e-59
134431	WP_001076790	hypothetical protein [Escherichia coli]	1e-133
134430	WP_010892321	hypothetical protein [Salmonella enterica]	8e-32
134423	WP_014334137	MULTISPECIES: hypothetical protein [Enterobacteriaceae]	3e-50
134421	WP_001091369	MULTISPECIES: hypothetical protein [Enterobacteriaceae]	1e-69
134417	WP_000718546	MULTISPECIES: hypothetical protein [Enterobacteriaceae]	9e-140
134416	WP_012196408	hypothetical protein [Salmonella enterica]	0
134415	WP_000167418	MULTISPECIES: hypothetical protein [Enterobacteriaceae]	0
134408	WP_001200841	MULTISPECIES: hypothetical protein [Enterobacteriaceae]	0
134396	WP_023145483	hypothetical protein [Escherichia coli]	7e-81
134395	WP_000502663	MULTISPECIES: hypothetical protein [Enterobacteriaceae]	0
134394	WP_012817917	MULTISPECIES: hypothetical protein [Enterobacteriaceae]	6e-45
134390	BAI39105	conserved predicted protein [Escherichia coli O111:H- str. 11128]	1e-64
132277	ABJ00804	conserved hypothetical protein [Escherichia coli APEC O1]	0
131661	WP_032178599	hypothetical protein [Escherichia coli]	1e-47
130508	WP_001683319	hypothetical protein [Escherichia coli]	7e-131
130507	WP_000930891	MULTISPECIES: hypothetical protein [Escherichia]	1e-98
130501	WP_001148680	acyl carrier protein [Escherichia coli]	4e-52
130497	WP_000833175	hypothetical protein [Escherichia coli]	3e-89
130387	WP_023149240	hypothetical protein [Escherichia coli]	0
1150345	WP_000272179	hypothetical protein [Escherichia coli]	0
979868	WP_000445930	plasmid stabilization protein [Escherichia coli]	5e-90
903666	WP_015059437	hypothetical protein [Salmonella enterica]	3e-38
1115694	ELC41187	hypothetical protein WEI_00083 [Escherichia coli KTE25]	1e-102
850577	WP_001436278	reversible cell division inhibition protein [Escherichia coli]	1e-46
# BLAST processed 324 queries

## Sheet: Cluster 5
Query ID	Gene Accesion	Gene Name	E-Value
790020	WP_001110490	MULTISPECIES: protein PhnO [Enterobacteriaceae]	2e-102
779554	WP_000366620	MULTISPECIES: restriction endonuclease [Escherichia]	0
776674	WP_000258777	phoH [Escherichia coli]	0
770225	WP_001302628	MULTISPECIES: hypothetical protein [Enterobacteriaceae]	1e-72
737486	WP_000355546	MULTISPECIES: phosphotransferase system (PTS),fructose-specific [Escherichia]	6e-109
722307	WP_000770373	hypothetical protein [Escherichia coli]	6e-66
719602	CGA70124	Uncharacterised protein [Salmonella enterica subsp. enterica serovar Typhi]	1e-29
714598	WP_000127482	MULTISPECIES: addiction module antitoxin [Enterobacteriaceae]	9e-78
712429	WP_001244575	endonuclease [Escherichia coli]	5e-119
712411	WP_000065848	DNA recombinase [Escherichia coli]	0
708741	WP_032734230	hypothetical protein [Klebsiella pneumoniae]	7e-14
708739	WP_033547498	hypothetical protein [Escherichia coli]	4e-165
707768	WP_001295978	Head decoration protein from bacteriophage origin [Escherichia coli]	4e-72
707754	WP_001308886	hypothetical protein [Escherichia coli]	2e-94
707449	WP_001280992	MULTISPECIES: hypothetical protein [Enterobacteriaceae]	7e-21
707448	WP_033547501	hypothetical protein [Escherichia coli]	9e-35
707447	KDL51320	hypothetical protein AD94_05172 [Klebsiella pneumoniae MGH 68]	4e-122
707422	WP_033558706	hypothetical protein [Escherichia coli]	3e-56
705650	WP_001528606	MULTISPECIES: hypothetical protein [Enterobacteriaceae]	6e-64
700234	WP_000290290	integrase [Escherichia coli]	0
695494	WP_000633082	MULTISPECIES: lipopolysaccharide core heptose(II) kinase RfaY [Escherichia]	2e-154
688383	WP_016236022	hypothetical protein [Escherichia coli]	3e-46
676725	WP_001749975	MULTISPECIES: conjugal transfer protein TraK [Enterobacteriaceae]	7e-94
676721	WP_033179069	transposase [Pseudomonas aeruginosa]	8e-47
676718	WP_000091613	MULTISPECIES: hypothetical protein [Enterobacteriaceae]	3e-68
676713	WP_012561146	MULTISPECIES: TraE [Enterobacteriaceae]	9e-171
676659	WP_001058509	MULTISPECIES: type II secretion system protein K [Escherichia]	0
676050	WP_045145128	superinfection exclusion protein B [Escherichia coli]	3e-92
676047	WP_000712069	MULTISPECIES: transcriptional regulator [Escherichia]	4e-66
676015	WP_001526977	hypothetical protein [Escherichia coli]	1e-66
659467	WP_000859544	toxin [Escherichia coli]	2e-132
659145	WP_001733244	binding--dependent transport system inner membrane component family protein [Escherichia coli]	0
63707	WP_001231251	hypothetical protein [Escherichia coli]	3e-78
630085	WP_000120392	hypothetical protein, partial [Escherichia coli]	4e-35
628513	ACB18591	asparaginase family protein [Escherichia coli SMS-3-5]	0
628486	WP_024233285	transcriptional regulator [Escherichia coli]	0
605505	WP_032115539	hypothetical protein [Arsenophonus endosymbiont of Nilaparvata lugens]	6e-38
603990	WP_040079452	hypothetical protein [Escherichia coli]	0
601933	WP_001074386	MULTISPECIES: hypothetical protein [Enterobacteriaceae]	4e-92
601923	WP_000160399	MULTISPECIES: hypothetical protein [Enterobacteriaceae]	6e-59
601920	WP_000125172	MULTISPECIES: hypothetical protein [Enterobacteriaceae]	4e-42
601919	WP_001579339	hypothetical protein [Escherichia coli]	1e-141
601698	WP_000779465	MULTISPECIES: hypothetical protein [Enterobacteriaceae]	2e-46
601128	WP_033544579	hypothetical protein [Escherichia coli]	5e-69
601122	WP_021544366	hypothetical protein [Escherichia coli]	1e-115
600798	WP_000686338	MULTISPECIES: hypothetical protein [Enterobacteriaceae]	2e-161
600797	WP_045348531	hypothetical protein [Enterobacter cloacae]	3e-98
600794	WP_021544364	hypothetical protein [Escherichia coli]	0
59578	WP_021533608	hypothetical protein [Escherichia coli]	1e-61
594800	CDQ53970	unnamed protein product [Klebsiella pneumoniae]	2e-51
593256	KDY20744	hypothetical protein AD30_1493 [Escherichia coli 2-316-03_S4_C3]	0
590741	WP_021538370	hypothetical protein [Escherichia coli]	1e-151
564526	WP_024233158	hypothetical protein [Escherichia coli]	8e-85
555745	WP_000093550	hypothetical protein [Escherichia coli]	7e-61
536860	WP_021537265	hypothetical protein [Escherichia coli]	1e-46
532528	WP_000052343	MULTISPECIES: hypothetical protein [Enterobacteriaceae]	0
1080404	WP_000974762	MULTISPECIES: hypothetical protein [Enterobacteriaceae]	0
513781	WP_015059328	hypothetical protein [Escherichia coli]	9e-174
513002	WP_001452736	MULTISPECIES: hypothetical protein [Enterobacteriaceae]	1e-64
512992	WP_029498585	conjugal transfer protein TraF [Klebsiella pneumoniae]	0
510165	CAP75493	hypothetical protein LF82_138 [Escherichia coli LF82]	1e-91
510164	AII27837	transglycosylase [Enterobacteria phage Sf101]	0
510129	EQN07220	repressor protein C2 [Escherichia coli HVH 3 (4-7276001)]	1e-80
507817	AAL23244	putative endonuclease [Salmonella enterica subsp. enterica serovar Typhimurium str. LT2]	0
507804	WP_000736098	MULTISPECIES: dehydrogenase [Enterobacteriaceae]	0
506953	EQS09975	hypothetical protein G800_04740 [Escherichia coli HVH 142 (4-5627451)]	4e-90
506946	EQS09969	hypothetical protein G800_04734 [Escherichia coli HVH 142 (4-5627451)]	3e-72
506945	WP_021533551	hypothetical protein [Escherichia coli]	2e-79
504644	WP_000287253	hypothetical protein [Escherichia coli]	0
466239	WP_000085053	cytoplasmic protein [Escherichia coli]	3e-163
466236	WP_000063176	MULTISPECIES: CRISPR-associated endonuclease Cas2 [Enterobacteriaceae]	7e-63
466221	WP_000767707	phenolic acid decarboxylase subunit B [Escherichia coli]	1e-141
465806	WP_001175589	MULTISPECIES: ArsR family transcriptional regulator [Enterobacteriaceae]	5e-63
464341	WP_000188448	MULTISPECIES: regulator [Enterobacteriaceae]	2e-44
464256	WP_032261880	aldehyde oxidoreductase [Escherichia coli]	2e-158
463829	WP_032193181	hypothetical protein [Escherichia coli]	5e-72
463719	WP_000960005	hypothetical protein [Escherichia coli]	5e-82
463568	WP_001355844	hypothetical protein [Escherichia coli]	3e-79
462988	WP_000191073	phenylacetate-CoA oxygenase subunit PaaA [Escherichia coli]	0
461555	WP_000206440	CRISPR-associated protein Cse4 [Escherichia coli]	0
461534	WP_000562984	4-hydroxybenzoate decarboxylase [Escherichia coli]	4e-50
461275	WP_040080082	integrase [Escherichia coli]	0
106460	WP_000905710	MULTISPECIES: hypothetical protein [Enterobacteriaceae]	2e-60
444154	ESE29401	hypothetical protein HMPREF1621_04511 [Escherichia coli A25922R]	4e-49
443067	WP_000628710	phage protein [Escherichia coli]	3e-173
427615	WP_000246980	DNA injection protein [Escherichia coli]	0
422962	WP_001529401	restriction methylase [Escherichia coli]	0
419336	WP_044502160	arginine transporter permease subunit ArtM [Escherichia coli]	5e-139
418382	WP_000788766	MULTISPECIES: DNA replication protein DnaC [Escherichia]	0
417954	WP_000840612	MULTISPECIES: tail protein [Escherichia]	0
417734	ELC65533	hypothetical protein A137_02244 [Escherichia coli KTE178]	3e-43
417733	ELC65534	hypothetical protein A137_02245 [Escherichia coli KTE178]	0
416610	WP_021559033	hypothetical protein [Escherichia coli]	0
358949	WP_000029321	MULTISPECIES: transposase [Shigella]	5e-117
358748	WP_000677955	hypothetical protein [Salmonella enterica]	5e-67
358745	EQS72167	hypothetical protein G821_05193 [Escherichia coli HVH 163 (4-4697553)]	3e-28
358743	WP_021536819	MULTISPECIES: hypothetical protein [Enterobacteriaceae]	4e-43
358742	WP_021536818	MULTISPECIES: hypothetical protein [Enterobacteriaceae]	1e-157
358739	WP_000368828	MULTISPECIES: hypothetical protein [Enterobacteriaceae]	1e-102
358738	WP_001139329	hypothetical protein [Escherichia coli]	5e-73
358737	WP_001001035	MULTISPECIES: hypothetical protein [Enterobacteriaceae]	0
358731	CDL40944	Inner membrane protein forms channel for type IV secretion of T-DNA complex (VirB10) [Escherichia coli ISC11]	0
358727	WP_000885742	MULTISPECIES: hypothetical protein [Enterobacteriaceae]	0
358720	WP_015345221	TraL [Citrobacter freundii]	5e-180
358717	WP_015345247	KikA [Citrobacter freundii]	1e-55
358713	WP_015345245	hemolysin expression modulating protein [Citrobacter freundii]	3e-35
358711	WP_000817647	MULTISPECIES: toxin MazF [Enterobacteriaceae]	2e-72
358471	EOY68630	integrase core domain protein [Klebsiella pneumoniae UHKPC40]	5e-57
358126	WP_000283233	hypothetical protein [Escherichia coli]	0
358124	CAV01832	hypothetical protein; putative membrane protein [Escherichia coli 55989]	6e-93
357939	WP_001442709	transposase [Escherichia coli]	3e-38
356173	ELD87301	hypothetical protein A1S3_04513 [Escherichia coli KTE47]	6e-78
348493	WP_016261954	para-aminobenzoate synthase component 1 [Escherichia sp. KTE52]	0
348208	WP_001468311	MULTISPECIES: trehalose-6-phosphate hydrolase [Escherichia]	0
347660	EOV47157	transcriptional regulator [Escherichia sp. KTE52]	1e-150
1044885	WP_003019607	nuclease [Citrobacter freundii]	3e-118
345490	WP_016249316	MULTISPECIES: arsenical pump membrane protein [Escherichia]	0
344854	WP_021519698	phage 5-methylcytosine-specific restriction endonuclease B [Escherichia coli]	0
344619	WP_001067519	MULTISPECIES: transcriptional activator FeaR [Enterobacteriaceae]	0
343073	ELD83075	hypothetical protein A197_01379 [Escherichia coli KTE236]	2e-33
340851	ELD81823	hypothetical protein A197_02435 [Escherichia coli KTE236]	0
340446	ETE19758	4-oxalocrotonate tautomerase [Escherichia coli LAU-EC10]	1e-37
340143	WP_001550748	hypothetical protein [Escherichia coli]	0
332854	WP_000034255	hypothetical protein [Escherichia coli]	3e-118
322850	WP_001087174	AraC family transcriptional regulator [Escherichia coli]	0
307549	ELC19063	hypothetical protein WCO_01365 [Escherichia sp. KTE11]	8e-88
307516	WP_001531655	exodeoxyribonuclease 8 [Escherichia coli]	0
306129	WP_015980142	endonuclease [Escherichia coli]	3e-145
303201	WP_032189384	transposase [Escherichia coli]	0
300712	WP_047064610	hypothetical protein [Enterobacter aerogenes]	2e-84
298688	WP_001749958	MULTISPECIES: conjugal transfer protein TraD [Enterobacteriaceae]	0
295230	WP_001749963	MULTISPECIES: TraL [Enterobacteriaceae]	3e-160
291054	WP_021563804	DNA replication protein gp18 [Escherichia coli]	0
290600	WP_000179705	hypothetical protein [Escherichia coli]	2e-55
28976	WP_021038201	hypothetical protein [Escherichia coli]	0
28926	WP_000884351	MULTISPECIES: IncW plasmid conjugative relaxase TrwC [Enterobacteriaceae]	0
28913	KHI54055	transposase, partial [Escherichia coli]	5e-62
28878	CAJ87523	hypothetical protein eco1008 [Escherichia coli]	9e-83
28821	WP_000583524	MULTISPECIES: hypothetical protein [Enterobacteriaceae]	8e-127
257490	WP_001167663	MULTISPECIES: LuxR family transcriptional regulator [Escherichia]	2e-146
255795	WP_000907119	conjugal transfer protein TrbL [Escherichia coli]	0
255771	CDQ55882	unnamed protein product [Klebsiella pneumoniae]	0
255304	CAR06515	putative AraC-type DNA-binding domain-containing protein [Escherichia coli ED1a]	0
1005478	WP_000516232	peptidyl-arginine deiminase [Escherichia coli]	1e-161
255298	WP_000495231	hypothetical protein [Escherichia coli]	0
254207	WP_024224224	DNA-binding protein [Escherichia coli]	0
251219	WP_001576896	MULTISPECIES: hypothetical protein [Enterobacteriaceae]	2e-64
251195	WP_000121743	MULTISPECIES: plasmid stabilization protein [Enterobacteriaceae]	3e-52
251190	ESE38794	hypothetical protein HMPREF1621_00001, partial [Escherichia coli A25922R]	5e-74
251185	WP_001576909	MULTISPECIES: hypothetical protein [Enterobacteriaceae]	0
251010	WP_001315578	hydrolase [Escherichia coli]	0
251009	WP_001407138	MULTISPECIES: outer membrane protease [Enterobacteriaceae]	0
249412	ABJ00818	conserved hypothetical protein [Escherichia coli APEC O1]	5e-39
249410	ABJ00820	putative phage terminase [Escherichia coli APEC O1]	0
249366	WP_000390230	hypothetical protein [Escherichia coli]	4e-81
248903	WP_001075561	hypothetical protein [Escherichia coli]	0
246531	AIT41472	hypothetical protein pHNFP460_026 [Escherichia coli]	1e-86
246489	WP_000091752	mobilization protein [Escherichia coli]	1e-53
246104	WP_004181739	MULTISPECIES: hypothetical protein [Enterobacteriaceae]	7e-96
1027366	WP_001532172	conjugal transfer protein [Salmonella enterica]	0
203272	WP_004196239	hypothetical protein [Klebsiella pneumoniae]	2e-73
203243	WP_004196171	MULTISPECIES: protein traB [Enterobacteriaceae]	1e-107
194139	WP_000988468	MULTISPECIES: hypothetical protein [Enterobacteriaceae]	0
1027106	WP_044078708	Packaged DNA stabilization protein gp26 [Escherichia coli]	0
184764	WP_000251875	MULTISPECIES: phosphoglucosamine mutase [Proteobacteria]	4e-65
1005471	WP_021566145	replication initiation protein [Escherichia coli]	0
1026723	WP_000109425	glycosyl hydrolase [Escherichia coli]	0
1026292	WP_029400566	hypothetical protein [Escherichia coli]	2e-60
179624	WP_004193231	MULTISPECIES: LysR family transcriptional regulator [Gammaproteobacteria]	0
179496	WP_001371925	MULTISPECIES: hypothetical protein [Enterobacteriaceae]	2e-87
179038	WP_012695445	MULTISPECIES: hypothetical protein [Enterobacteriaceae]	0
178473	WP_000922628	MULTISPECIES: arylsulfatase [Enterobacteriaceae]	0
178471	WP_000130816	MULTISPECIES: arsenic resistance protein ArsH [Enterobacteriaceae]	8e-173
1026212	WP_000793307	MULTISPECIES: abortive infection protein [Enterobacteriaceae]	6e-75
178407	WP_000167917	MULTISPECIES: transporter [Gammaproteobacteria]	0
172266	EGB68773	tellurite resistance protein TehB [Escherichia coli TA007]	7e-78
135894	WP_000301858	hypothetical protein [Escherichia coli]	1e-38
135861	YP_007004325	DNA stabilization protein [Enterobacteria phage IME10]	2e-118
135495	EEJ48681	hypothetical protein HMPREF0358_1403 [Escherichia coli 83972]	2e-51
135493	AAN78768	Hypothetical protein c0280 [Escherichia coli CFT073]	5e-107
135469	WP_001203107	hypothetical protein [Escherichia coli]	8e-157
1024415	WP_000775207	hypothetical protein [Escherichia coli]	0
134443	WP_000055244	MULTISPECIES: hypothetical protein [Enterobacteriaceae]	8e-53
120867	WP_001555402	hypothetical protein [Escherichia coli]	6e-46
120769	WP_000876433	MULTISPECIES: hypothetical protein [Escherichia]	8e-77
120767	WP_001239324	MULTISPECIES: replication protein RepB [Enterobacteriaceae]	0
120763	WP_000356546	MULTISPECIES: hypothetical protein [Enterobacteriaceae]	5e-49
120762	WP_001328106	MULTISPECIES: hypothetical protein [Enterobacteriaceae]	7e-44
120750	WP_032180632	entry exclusion protein [Escherichia coli]	2e-62
1176246	WP_000045394	MULTISPECIES: hypothetical protein [Enterobacteriaceae]	3e-120
1174894	BAI56699	general secretion pathway protein M [Escherichia coli SE15]	2e-106
1168263	WP_000117179	hypothetical protein [Escherichia coli]	0
1166831	WP_032221636	polysialic acid transporter [Escherichia coli]	1e-172
1164461	WP_001708378	hypothetical protein [Escherichia coli]	0
1149888	WP_021547716	hypothetical protein [Escherichia coli]	0
1149885	WP_021547718	DNA sulfur modification protein DndD [Escherichia coli]	0
1149704	WP_000168882	hypothetical protein [Escherichia coli]	0
1148738	WP_000863217	phenolic acid decarboxylase subunit C [Escherichia coli]	0
1148347	WP_001361939	hypothetical protein [Escherichia coli]	0
1148307	WP_012311985	pilus biogenesis initiator [Escherichia coli]	0
1015911	WP_000214483	MULTISPECIES: cobalamin biosynthesis protein CbiX [Enterobacteriaceae]	8e-23
1015844	WP_000359513	MULTISPECIES: DNA repair protein [Enterobacteriaceae]	2e-175
995879	WP_000194418	MULTISPECIES: cysteine hydrolase [Escherichia]	5e-147
987783	KDF90989	hypothetical protein AE38_00611 [Escherichia coli BIDMC 63]	1e-117
987266	WP_012561126	MULTISPECIES: hypothetical protein [Enterobacteriaceae]	1e-75
987206	WP_000065751	hypothetical protein [Escherichia coli]	0
956369	WP_033558737	DGQHR domain-containing protein [Escherichia coli]	0
956367	KDL51358	hypothetical protein AD94_05210 [Klebsiella pneumoniae MGH 68]	2e-71
956276	WP_000907654	transposase [Escherichia coli]	0
955861	WP_020246044	restriction methylase [Escherichia coli]	0
953248	WP_001410807	sbfI restriction endonuclease [Escherichia coli]	0
92842	WP_000206647	hypothetical protein [Escherichia coli]	5e-117
926846	ELD66264	hypothetical protein A193_04725 [Escherichia coli KTE234]	5e-22
926845	WP_001185480	MULTISPECIES: hypothetical protein [Escherichia]	1e-60
926739	EIG41036	hypothetical protein ESSG_04850 [Escherichia coli H730]	2e-23
922579	WP_000691577	hypothetical protein [Escherichia coli]	1e-107
922518	WP_001599800	hypothetical protein [Escherichia coli]	0
920944	WP_000447876	MULTISPECIES: ArsR family transcriptional regulator [Proteobacteria]	2e-64
894624	1F48_A	Chain A, Crystal Structure Of The Escherichia Coli Arsenite-Translocating Atpase	0
88976	WP_021544229	hypothetical protein [Escherichia coli]	0
884921	KDG83016	hypothetical protein AE24_05048 [Escherichia coli UCI 65]	0
884920	WP_021523562	hypothetical protein [Escherichia coli]	5e-52
884919	WP_021523561	hypothetical protein [Escherichia coli]	8e-61
88488	WP_001059579	MULTISPECIES: 4-hydroxythreonine-4-phosphate dehydrogenase [Escherichia]	0
873187	WP_000959785	MULTISPECIES: pilus assembly protein PilX [Enterobacteriaceae]	4e-133
873101	WP_029397864	Replication-associated protein G2P [Escherichia coli]	0
1115084	WP_000634207	MULTISPECIES: hypothetical protein [Escherichia]	2e-88
1115073	ELC19075	trk system potassium uptake protein trkG [Escherichia sp. KTE11]	0
850774	EIH78525	phage regulatory protein Rha [Escherichia coli 4.0522]	0
850581	WP_016262401	MULTISPECIES: hypothetical protein [Escherichia]	4e-47
1115054	WP_032141632	hypothetical protein [Escherichia coli]	1e-32
1115053	WP_001531656	phage protein [Escherichia coli]	5e-56
1115047	WP_032274822	colicin immunity protein, partial [Escherichia coli]	2e-37
1115030	WP_045133265	hypothetical protein [Escherichia coli]	2e-22
840953	WP_032203371	hypothetical protein [Escherichia coli]	3e-179
1115005	WP_001523447	hypothetical protein [Escherichia coli]	0
812106	WP_016235421	hypothetical protein, partial [Escherichia coli]	3e-28
# BLAST processed 237 queries

## Sheet: Cluster 6
Query ID	Gene Accesion	Gene Name	E-Value
776186	WP_032336483	hypothetical protein [Escherichia coli]	2e-44
77492	WP_001087767	DNA methylase [Escherichia coli]	0
743045	WP_032174241	hypothetical protein [Escherichia coli]	0
742011	ELE58247	hypothetical protein A1UO_03129 [Escherichia coli KTE76]	1e-48
73188	WP_042098128	membrane protein [Escherichia coli]	2e-151
721214	WP_000117262	MULTISPECIES: ABC transporter ATP-binding protein [Enterobacteriaceae]	2e-166
716636	WP_000131271	MULTISPECIES: conjugation transfer protein TrbI [Gammaproteobacteria]	0
1011420	WP_001261274	MULTISPECIES: virulence factor [Enterobacteriaceae]	1e-46
685957	WP_001131673	integrase [Escherichia coli]	0
667764	WP_000832222	fimbrial protein FimH [Escherichia coli]	0
653476	WP_001059067	enoyl-CoA hydratase [Escherichia coli]	6e-170
1096865	WP_042353446	bacteriocin microcin, partial [Escherichia coli]	2e-06
1092103	WP_000083947	copper exporting ATPase [Escherichia coli]	0
626876	EGI13501	porin OmpL [Escherichia coli M605]	4e-156
605506	WP_001576904	MULTISPECIES: hypothetical protein [Enterobacteriaceae]	9e-126
603391	EFK23223	mobilization protein MbeC [Escherichia coli MS 21-1]	3e-77
603369	WP_000014583	MULTISPECIES: conjugal transfer protein [Enterobacteriaceae]	1e-131
600790	WP_019213438	arylsulfatase [Yersinia massiliensis]	0
571722	WP_021520257	hypothetical protein [Escherichia coli]	0
571717	EQO69207	hypothetical protein G719_03329 [Escherichia coli HVH 44 (4-2298570)]	1e-45
57132	WP_023141906	capsule biosynthesis phosphatase [Escherichia coli]	3e-29
562528	WP_000265818	MULTISPECIES: transcriptional regulator [Escherichia]	1e-45
552750	ACJ63282	putative oxidoreductase [Escherichia coli]	0
534317	WP_021537264	hypothetical protein [Escherichia coli]	7e-58
529931	WP_000750556	hypothetical protein [Escherichia coli]	5e-63
529930	WP_011264160	colicin K activity protein [Escherichia coli]	0
528478	WP_000183901	aminotransferase [Escherichia coli]	0
499320	ABE09743	putative 2-component regulator [Escherichia coli UTI89]	0
472916	KDV97459	hypothetical protein AB85_4845 [Escherichia coli 2-156-04_S3_C1]	4e-99
472343	WP_001033695	MULTISPECIES: lipoprotein-releasing system ATP-binding protein LolD [Enterobacteriaceae]	2e-167
468157	WP_000016493	resolvase [Escherichia coli]	0
467090	WP_032139886	tail protein [Escherichia coli]	5e-90
464237	WP_001030484	DNA repair protein HhH-GPD [Escherichia coli]	1e-81
462873	ELD22838	hypothetical protein A15U_02493 [Escherichia coli KTE210]	0
446048	WP_001137411	conjugal transfer protein TraM [Escherichia coli]	6e-86
439748	WP_001044977	MULTISPECIES: radical SAM protein [Escherichia]	0
439725	KFH93397	hypothetical protein GR07_20965 [Escherichia coli]	7e-69
429841	WP_000480517	hypothetical protein [Escherichia coli]	0
427854	WP_021526611	hypothetical protein [Escherichia coli]	0
1058998	WP_001590713	type IV secretion system s family protein [Escherichia coli]	1e-171
426229	WP_000224879	MULTISPECIES: purine nucleoside phosphorylase DeoD-type [Enterobacteriaceae]	4e-173
1005515	EOU66040	VirB4 family type IV secretion/conjugal transfer ATPase [Escherichia coli KTE24]	0
393018	WP_027663532	conjugal transfer protein TraC [Escherichia coli]	0
373023	WP_000019149	hypothetical protein [Escherichia coli]	0
359471	WP_000454879	hypothetical protein [Escherichia coli]	1e-136
359470	WP_000218942	hypothetical protein [Escherichia coli]	6e-177
358959	WP_024798898	multidrug efflux RND transporter permease subunit [Salmonella enterica]	0
347187	WP_016234814	hypothetical protein [Escherichia coli]	6e-75
1047765	WP_001050717	integrase [Escherichia coli]	0
1047703	WP_001194008	glycosyl transferase [Escherichia coli]	0
346721	WP_001256922	MULTISPECIES: propanediol dehydratase large subunit [Escherichia]	0
345799	WP_040082223	integrase [Escherichia coli]	0
345798	WP_040082223	integrase [Escherichia coli]	1e-127
345096	WP_000904955	resolvase [Escherichia coli]	5e-68
309217	WP_021514374	hypothetical protein [Escherichia coli]	0
308075	AAN80290	Heat shock protein hslJ [Escherichia coli CFT073]	4e-69
306134	WP_021514413	hypothetical protein [Escherichia coli]	2e-94
1005487	WP_000673428	hypothetical protein [Salmonella enterica]	8e-63
28982	WP_000334826	hypothetical protein [Escherichia coli]	0
230442	ESD91886	hypothetical protein HMPREF1613_01784 [Escherichia coli 908616]	0
220515	WP_001564047	hypothetical protein [Escherichia coli]	5e-74
21434	WP_000153840	L-dehydroascorbate transporter large permease subunit [Escherichia coli]	0
211349	CCK48582	unnamed protein product [Escherichia coli chi7122]	3e-65
203431	WP_000163248	MULTISPECIES: hypothetical protein [Escherichia]	8e-54
194138	WP_001398255	MULTISPECIES: hypothetical protein [Enterobacteriaceae]	1e-72
152150	WP_001333350	hypothetical protein [Escherichia coli]	1e-45
152147	WP_001272932	MULTISPECIES: hypothetical protein [Enterobacteriaceae]	0
152060	WP_001173343	MULTISPECIES: toxin of GhoTS toxin-antitoxin pair; membrane-lytic protein; stimulator of persister cell formation [Enterobacteriaceae]	1e-29
149099	EFF11969	predicted protein [Escherichia coli B354]	0
134526	WP_000762007	MULTISPECIES: hypothetical protein [Enterobacteriaceae]	0
1023790	WP_000066490	MULTISPECIES: cold-shock protein CspG [Enterobacteriaceae]	3e-43
1150961	WP_001075377	MULTISPECIES: DNA-binding protein [Enterobacteriaceae]	9e-46
976281	WP_001379612	membrane protein [Escherichia coli]	0
1120976	WP_023149789	incFII family plasmid replication initiator RepA, partial [Escherichia coli]	2e-58
92847	WP_000214917	hypothetical protein [Escherichia coli]	1e-149
92832	WP_000953548	type VI secretion protein [Escherichia coli]	4e-172
927355	WP_001025395	MULTISPECIES: molecular chaperone DnaJ [Enterobacteriaceae]	2e-112
905154	WP_000785683	DeoR family transcriptional regulator [Escherichia coli]	0
894633	WP_001137617	hypothetical protein [Escherichia sp. TW09231]	2e-35
879769	WP_001263511	MULTISPECIES: hypothetical protein [Escherichia]	6e-82
875995	WP_001349083	hypothetical protein [Escherichia coli]	2e-33
854002	WP_023140838	methyl-accepting chemotaxis protein I [Escherichia coli]	0
808697	WP_001335786	MULTISPECIES: hypothetical protein [Enterobacteriaceae]	3e-31
808695	WP_001270294	MULTISPECIES: hypothetical protein [Enterobacteriaceae]	1e-39
804073	WP_000819779	Minor pilin of type IV secretion complex (VirB5) [Escherichia coli]	2e-161
804063	WP_000910475	dopa decarboxylase remnant [Escherichia coli]	3e-67
80388	WP_000072341	peptidase M15 [Escherichia coli]	1e-91
# BLAST processed 87 queries

## Sheet: Cluster 7
Query ID	Gene Accesion	Gene Name	E-Value
801758	WP_032153852	endolysin [Escherichia coli]	1e-150
801357	WP_001580016	phage integrase [Escherichia coli]	0
770223	WP_001542563	hypothetical protein [Escherichia coli]	0
770222	WP_000343106	MULTISPECIES: hypothetical protein [Enterobacteriaceae]	1e-53
770198	WP_032151497	shufflon protein [Escherichia coli]	0
770195	WP_013307881	pilV shufflon protein A [Escherichia coli]	5e-40
769836	WP_000849465	MULTISPECIES: lactate permease [Escherichia]	1e-38
769234	WP_000280292	MULTISPECIES: ethanolamine utilization protein EutN [Escherichia]	9e-55
760077	WP_000314369	transposase, partial [Escherichia coli]	9e-58
743051	WP_042068411	DNA recombination protein RecF [Escherichia coli]	0
743047	BAG80230	hypothetical protein [Escherichia coli SE11]	0
740439	WP_000311653	hypothetical protein, partial [Escherichia coli]	1e-45
720935	WP_000412532	MULTISPECIES: hypothetical protein [Escherichia]	3e-101
720819	WP_033544655	hypothetical protein [Escherichia coli]	0
719856	WP_000113502	hypothetical protein [Shigella dysenteriae]	7e-51
715579	WP_000379509	MULTISPECIES: hypothetical protein [Enterobacteriaceae]	2e-82
715573	WP_009453278	MULTISPECIES: hypothetical protein [Enterobacteriaceae]	0
715557	WP_032072136	conjugative transfer pilus-tip adhesin protein PilV [Escherichia coli]	0
715540	ABD51639	conserved hypothetical protein [Escherichia coli APEC O1]	8e-53
715534	ELC99665	colicin-E5 immunity protein [Escherichia coli KTE193]	3e-95
712426	KDG58909	hypothetical protein AF33_00764 [Escherichia coli CHS 77]	8e-48
712417	WP_032240946	hypothetical protein [Escherichia coli]	1e-72
705010	WP_001310393	hypothetical protein [Escherichia coli]	2e-37
703213	WP_001295835	hypothetical protein [Escherichia coli]	6e-114
700984	EKZ88438	hypothetical protein MO7_05019 [Escherichia coli O104:H4 str. Ec11-9941]	0
700937	WP_000587689	MULTISPECIES: chromosome partitioning protein ParA [Enterobacteriaceae]	9e-153
700053	WP_000133160	MULTISPECIES: hypothetical protein [Enterobacteriaceae]	1e-64
700019	WP_000606308	MULTISPECIES: hypothetical protein [Escherichia]	1e-58
696596	ABD51653	conserved hypothetical protein [Escherichia coli APEC O1]	3e-45
696591	CAQ87171	conserved hypothetical protein YbaA [Escherichia coli S88]	4e-53
696513	WP_000281067	MULTISPECIES: hypothetical protein [Escherichia]	4e-45
695649	WP_023352367	hypothetical protein [Escherichia coli]	0
695637	WP_023352359	hypothetical protein [Escherichia coli]	0
686834	WP_000661082	hypothetical protein [Escherichia coli]	1e-47
686542	WP_000179264	hypothetical protein [Escherichia coli]	3e-147
686538	WP_001145657	MULTISPECIES: hypothetical protein [Enterobacteriaceae]	0
686441	WP_001037799	glycoporin [Escherichia coli]	0
679280	EFJ63710	hypothetical protein HMPREF9553_00141 [Escherichia coli MS 200-1]	5e-63
679274	WP_000627272	hypothetical protein [Escherichia coli]	3e-79
676798	WP_000539952	MULTISPECIES: hypothetical protein [Enterobacteriaceae]	7e-102
67352	WP_032179106	replication protein A [Escherichia coli]	0
673515	WP_001681795	RelE/StbE family addiction module toxin [Escherichia coli]	1e-59
672123	WP_000528932	hypothetical protein [Escherichia coli]	2e-118
664005	WP_000371194	MULTISPECIES: hypothetical protein [Escherichia]	1e-43
1011274	WP_012783952	MULTISPECIES: transposase [Enterobacteriaceae]	0
662134	WP_000230707	hypothetical protein [Escherichia coli]	7e-105
662131	ELF62004	hypothetical protein WE3_04194 [Escherichia coli KTE18]	1e-49
655830	WP_000643933	MULTISPECIES: hypothetical protein [Enterobacteriaceae]	9e-132
655828	WP_020245296	hypothetical protein [Escherichia coli]	0
643516	WP_023363274	terminase [Escherichia coli]	1e-102
63709	WP_001002676	hypothetical protein [Escherichia coli]	2e-69
63706	WP_000843277	hypothetical protein [Escherichia coli]	0
633934	WP_000908169	MULTISPECIES: hypothetical protein [Enterobacteriaceae]	0
604944	WP_000493398	hypothetical protein [Escherichia coli]	3e-80
604863	WP_000752772	MULTISPECIES: PilO conjugative transfer protein [Enterobacteriaceae]	0
603946	WP_023157022	hypothetical protein [Escherichia coli]	2e-150
595586	WP_000348480	threonine dehydrogenase [Shigella sonnei]	2e-68
593522	WP_042021802	replication protein [Escherichia coli]	2e-133
579629	WP_000312331	MULTISPECIES: hypothetical protein [Enterobacteriaceae]	6e-147
579060	ESC94181	hypothetical protein HMPREF1594_03279 [Escherichia coli 907446]	6e-21
576777	WP_000787773	hypothetical protein [Escherichia coli]	0
576685	WP_001580979	hypothetical protein [Escherichia coli]	0
576494	WP_021532697	hypothetical protein [Escherichia coli]	0
576489	WP_021532692	hypothetical protein [Escherichia coli]	1e-74
576488	WP_032354079	pilus assembly protein PilI [Escherichia coli]	3e-50
570969	WP_032274762	membrane protein, partial [Escherichia coli]	7e-44
560894	WP_000813683	glycosyl hydrolase family 32 [Escherichia coli]	0
1085536	WP_024249396	RNA polymerase [Shigella sonnei]	4e-17
557139	WP_032353929	traG protein, partial [Escherichia coli]	2e-61
556759	WP_000999498	MULTISPECIES: baseplate protein [Escherichia]	0
555743	WP_000161712	membrane protein [Escherichia coli]	0
554481	WP_025992999	hypothetical protein [Pseudomonas viridiflava]	0
553926	WP_000020941	MULTISPECIES: glutamate ABC transporter permease [Enterobacteriaceae]	3e-177
553552	WP_001029733	hypothetical protein [Escherichia coli]	0
55346	EGB79535	PAS fold protein, partial [Escherichia coli MS 60-1]	8e-167
551215	WP_032072579	hypothetical protein [Escherichia coli]	7e-140
551113	WP_001200455	MULTISPECIES: ferrous iron transporter A [Enterobacteriaceae]	7e-47
550307	ELC63680	hypothetical protein A137_03264 [Escherichia coli KTE178]	1e-111
547740	WP_012602260	XRE family transcriptional regulator [Enterobacteriaceae]	2e-52
545914	WP_000147372	hypothetical protein [Escherichia coli]	0
544579	WP_000201157	hypothetical protein [Escherichia coli]	4e-41
544575	WP_000027828	helicase [Escherichia coli]	0
542387	WP_001372173	MULTISPECIES: resolvase [Enterobacteriaceae]	0
542307	WP_001102486	macrolide transporter [Escherichia coli]	2e-52
542054	WP_001387474	MULTISPECIES: pilus assembly protein [Enterobacteriaceae]	1e-54
542014	WP_008807050	MULTISPECIES: preprotein translocase subunit SecY [Klebsiella]	0
1080350	WP_000092896	MULTISPECIES: hypothetical protein [Enterobacteriaceae]	1e-43
522176	ABJ03663	conserved hypothetical protein [Escherichia coli APEC O1]	0
1080347	WP_029364468	hypothetical protein, partial [Escherichia coli]	1e-71
521686	WP_000512293	MULTISPECIES: flagellar transcriptional regulator FlhD [Enterobacteriaceae]	7e-78
521039	WP_000179453	hypothetical protein [Escherichia fergusonii]	2e-168
51239	WP_000422366	membrane protein [Salmonella enterica]	1e-58
497305	WP_001198454	hypothetical protein [Escherichia coli]	9e-107
496132	WP_000342570	hypothetical protein [Escherichia coli]	1e-162
487617	ESS89391	Outer membrane porin protein NmpC precursor [Escherichia coli CE516]	0
48537	WP_021517658	hypothetical protein [Escherichia coli]	1e-83
485281	WP_000571471	MULTISPECIES: zinc transporter [Escherichia]	2e-136
48519	WP_011703625	hypothetical protein [Escherichia coli]	7e-74
48514	WP_021524919	hypothetical protein [Escherichia coli]	0
48513	WP_021524918	hypothetical protein [Escherichia coli]	0
48512	WP_021524917	hypothetical protein [Escherichia coli]	7e-130
48500	WP_021537561	hypothetical protein [Escherichia coli]	1e-76
484741	WP_000606405	MULTISPECIES: PTS sugar transporter subunit IIA [Escherichia]	2e-99
468158	WP_000796228	hypothetical protein [Escherichia coli]	9e-166
464699	WP_021548883	hypothetical protein [Escherichia coli]	7e-36
464695	WP_021548884	hypothetical protein [Escherichia coli]	2e-140
464694	WP_021548885	hypothetical protein [Escherichia coli]	0
464690	WP_021548888	hypothetical protein [Escherichia coli]	4e-131
463886	WP_001044652	hypothetical protein [Escherichia coli]	9e-130
463885	WP_000860009	hypothetical protein [Escherichia coli]	0
463884	CCI78768	unnamed protein product [Klebsiella pneumoniae subsp. rhinoscleromatis SB3432]	0.001
461282	WP_032248976	hypothetical protein [Escherichia coli]	6e-44
437718	EJI90115	transposon Tn3 resolvase [Kosakonia radicincitans DSM 16656]	4e-11
428507	WP_000808866	CcdB-like protein [Escherichia coli]	2e-67
428503	WP_001330919	MULTISPECIES: hypothetical protein [Enterobacteriaceae]	4e-165
418792	WP_000556411	MULTISPECIES: membrane protein [Escherichia]	0
415835	GAL56305	hypothetical protein EA14781_202_00030 [Escherichia albertii NBRC 107761]	5e-46
415826	WP_000344577	MULTISPECIES: hypothetical protein [Enterobacteriaceae]	7e-52
415806	WP_001531865	hypothetical protein [Escherichia coli]	0
415803	WP_001123342	hypothetical protein [Escherichia coli]	0
415801	WP_000332877	hypothetical protein [Escherichia coli]	4e-102
415543	ETE33311	aldose epimerase [Escherichia coli LAU-EC7]	0
414989	WP_033561547	DNA transfer protein [Escherichia coli]	0
414980	EFZ56749	phage immunity repressor protein [Escherichia coli LT-68]	0
409926	WP_000124700	MULTISPECIES: elongation factor G [Enterobacteriaceae]	0
1057721	WP_001571181	hypothetical protein [Escherichia coli]	1e-146
1056576	WP_013023856	hypothetical protein [Klebsiella pneumoniae]	5e-121
384617	WP_000155032	MULTISPECIES: protein McbF [Enterobacteriaceae]	4e-176
1055378	WP_000016982	MULTISPECIES: resolvase [Enterobacteriaceae]	0
1005512	WP_021566146	hypothetical protein [Escherichia coli]	0
1052904	WP_000377784	MULTISPECIES: transcriptional regulator [Escherichia]	2e-175
356285	WP_001302629	MULTISPECIES: pili assembly chaperone [Enterobacteriaceae]	0
349193	WP_016159822	MULTISPECIES: hypothetical protein [Escherichia]	0
348865	WP_000945736	MULTISPECIES: hypothetical protein [Escherichia]	3e-57
347659	WP_001517001	MULTISPECIES: bipartite regulatory protein [Escherichia]	8e-156
345059	WP_000016208	hypothetical protein [Escherichia coli]	2e-39
345009	ETD64557	transposase, partial [Escherichia coli ATCC BAA-2209]	2e-28
344347	WP_001551064	phage tail protein [Escherichia coli]	4e-125
344039	WP_000589868	hypothetical protein [Escherichia coli]	1e-35
340561	WP_021546911	autoinducer 2 kinase LsrK [Escherichia coli]	0
337199	WP_001612337	nicotinate-nucleotide pyrophosphorylase [carboxylating] [Escherichia coli]	0
332787	WP_032328965	malic enzyme [Escherichia coli]	0
332445	WP_000186588	MULTISPECIES: integrase [Enterobacteriaceae]	0
332216	WP_015058202	hypothetical protein [Escherichia coli]	1e-56
32842	WP_000938731	DNA-directed RNA polymerase sigma-70 factor [Escherichia coli]	7e-172
1035316	WP_000429347	hypothetical protein [Escherichia coli]	1e-45
322492	WP_032305466	hypothetical protein [Escherichia coli]	7e-89
1035043	WP_001117001	RNA polymerase-associated protein RapA [Escherichia coli]	0
322338	WP_001023813	replication protein [Escherichia coli]	5e-174
320472	WP_001253634	membrane protein [Escherichia coli]	0
30832	WP_015059316	exclusion-determining family protein [Escherichia coli]	4e-149
307812	WP_000246906	transporter [Escherichia coli]	0
307550	WP_001029818	MULTISPECIES: hypothetical protein [Escherichia]	1e-85
306959	WP_001531316	rha family phage regulatory protein [Escherichia coli]	0
304567	WP_000907913	restriction endonuclease subunit S [Escherichia coli]	0
303870	WP_001318207	MULTISPECIES: camphor resistance protein CrcB [Enterobacteriaceae]	1e-71
302594	WP_000312627	MULTISPECIES: hypothetical protein [Enterobacteriaceae]	2e-82
302593	WP_000165971	MULTISPECIES: hypothetical protein [Enterobacteriaceae]	4e-22
302436	WP_001334622	peptidase A24 [Salmonella enterica]	5e-135
300725	ELC63200	hypothetical protein WGI_01257 [Escherichia coli KTE44]	4e-89
300704	WP_021572767	antitermination protein Q [Escherichia coli]	5e-136
300672	WP_046076630	hypothetical protein [Escherichia fergusonii]	5e-100
297560	WP_033879199	type II secretion system protein [Escherichia coli]	6e-68
296713	WP_000457211	MULTISPECIES: leucine efflux protein [Escherichia]	2e-146
286562	WP_000118626	MULTISPECIES: nucleoside triphosphatase [Escherichia]	0
282458	WP_001514778	hypothetical protein [Escherichia coli]	5e-139
282249	WP_000784836	MULTISPECIES: cytochrome C peroxidase [Escherichia]	0
265522	WP_001774479	hypothetical protein [Escherichia coli]	1e-79
250259	WP_001367551	transposase [Escherichia coli]	2e-44
24669	WP_000734594	MULTISPECIES: toxin [Escherichia]	0
1027658	WP_001247336	MULTISPECIES: pilus biosynthesis protein PilP [Enterobacteriaceae]	7e-76
1027656	WP_001208805	MULTISPECIES: pilus biosynthesis protein PilR [Enterobacteriaceae]	0
241247	WP_023356281	recombination enhancement function protein [Escherichia coli]	8e-121
1027599	ESD00501	hypothetical protein HMPREF1594_01196 [Escherichia coli 907446]	7e-112
1027550	EFJ67585	PTS system, glucose subfamily, IIA component [Escherichia coli MS 175-1]	1e-115
21522	WP_000188905	hypothetical protein [Escherichia coli]	1e-35
21511	WP_000628970	hypothetical protein [Escherichia coli]	4e-77
21505	EJZ61477	hypothetical protein SF148580_4417 [Shigella flexneri 1485-80]	3e-38
1027304	WP_042037660	hypothetical protein [Escherichia coli]	7e-13
193836	WP_000213859	MULTISPECIES: conjugal transfer protein TraC [Enterobacteriaceae]	1e-164
189486	WP_001213776	hypothetical protein [Escherichia coli]	2e-49
184759	WP_004178196	MULTISPECIES: hypothetical protein [Enterobacteriaceae]	0
184757	WP_004153058	MULTISPECIES: hypothetical protein [Enterobacteriaceae]	5e-129
184738	EGB85598	DinI-like family protein [Escherichia coli MS 117-3]	2e-51
184474	WP_001382811	MULTISPECIES: hypothetical protein [Enterobacteriaceae]	2e-52
184358	KEK85647	putative ydgA [Escherichia coli 3-475-03_S3_C2]	4e-31
1005470	EFI90047	hypothetical protein HMPREF9551_00911 [Escherichia coli MS 196-1]	6e-61
182321	WP_000271620	deoxyguanosinetriphosphate triphosphohydrolase [Escherichia coli]	0
1026293	WP_029400565	hypothetical protein [Escherichia coli]	3e-45
1026291	WP_044063745	origin of replication-binding family protein [Escherichia coli]	0
1026280	WP_001683870	hypothetical protein [Escherichia coli]	1e-60
1026206	WP_001283341	MULTISPECIES: colicin 1B [Enterobacteriaceae]	0
1025709	AAN78798	Hypothetical protein c0310 [Escherichia coli CFT073]	3e-89
168526	WP_000977522	MULTISPECIES: conjugal transfer protein TraG [Enterobacteriaceae]	4e-141
167401	WP_000922687	membrane protein [Escherichia coli]	8e-169
165332	WP_000667000	MULTISPECIES: hypothetical protein [Escherichia]	3e-120
162612	WP_000620696	MULTISPECIES: hypothetical protein [Enterobacteriaceae]	7e-48
1025494	WP_001354606	hypothetical protein [Escherichia coli]	2e-71
149100	WP_000153728	hypothetical protein [Escherichia coli]	0
139119	WP_000081287	MULTISPECIES: hypothetical protein [Enterobacteriaceae]	0
138120	WP_001436619	zinc-binding domain of primase-helicase [Escherichia coli]	0
138114	WP_001620043	hypothetical protein [Escherichia coli]	0
135527	WP_000807689	MULTISPECIES: replication initiation protein [Enterobacteriaceae]	0
1024411	WP_000476150	MULTISPECIES: hypothetical protein [Enterobacteriaceae]	4e-37
1023871	WP_032286563	tail protein [Escherichia coli]	0
131611	WP_000090239	hypothetical protein [Escherichia coli]	3e-52
120865	ELE07226	hypothetical protein A1SE_01331 [Escherichia coli KTE53]	0
120862	WP_021531757	hypothetical protein [Escherichia coli]	2e-38
120856	WP_021512241	hypothetical protein [Escherichia coli]	2e-58
120770	WP_000135520	MULTISPECIES: hypothetical protein [Escherichia]	2e-120
1176243	WP_001213624	MULTISPECIES: transcription termination factor NusG [Enterobacteriaceae]	2e-127
1170641	WP_016245479	hypothetical protein [Escherichia coli]	9e-66
1170564	WP_000443709	NAD-dependent DNA ligase LigA [Escherichia coli]	0
1169522	WP_001708377	hypothetical protein [Escherichia coli]	1e-84
1169518	WP_024172950	MULTISPECIES: hypothetical protein [Enterobacteriaceae]	7e-69
1169517	WP_044295992	hypothetical protein [Klebsiella pneumoniae]	3e-60
1169514	CER34508	Uncharacterised protein [Salmonella enterica subsp. enterica serovar Typhi]	1e-95
1169513	CER34509	integral membrane protein [Salmonella enterica subsp. enterica serovar Typhi]	0
1169507	CRC14599	ATPase involved in DNA repair [Salmonella enterica subsp. enterica serovar Typhi]	0
1169498	WP_001708434	hypothetical protein [Escherichia coli]	8e-170
1169493	WP_024172967	hypothetical protein [Escherichia coli]	4e-59
1169491	WP_042194995	restriction endonuclease EcoPI subunit R [Escherichia coli]	0
1169489	WP_015905084	SdhC [Desulfobacterium autotrophicum]	3
1169485	WP_044296034	hypothetical protein [Klebsiella pneumoniae]	1e-32
1169481	WP_044296040	hypothetical protein [Klebsiella pneumoniae]	2e-50
1169479	WP_024172975	MULTISPECIES: hypothetical protein [Enterobacteriaceae]	1e-81
1169478	WP_024172976	MULTISPECIES: hypothetical protein [Enterobacteriaceae]	3e-43
1169477	CRC13893	Uncharacterised protein [Salmonella enterica subsp. enterica serovar Typhi]	9e-63
1169476	CRC13873	Uncharacterised protein [Salmonella enterica subsp. enterica serovar Typhi]	8e-113
1169475	WP_044296048	hypothetical protein [Klebsiella pneumoniae]	3e-71
1169143	WP_001708376	hypothetical protein [Escherichia coli]	2e-53
116742	WP_023235276	hypothetical protein [Salmonella enterica]	3e-29
1165627	ELH13638	hypothetical protein A13Y_02973 [Escherichia coli KTE194]	2e-88
1164850	WP_000566382	low specificity L-threonine aldolase [Escherichia coli]	0
1164508	WP_001708474	MULTISPECIES: hypothetical protein [Enterobacteriaceae]	9e-75
1164499	WP_024172961	hypothetical protein [Escherichia coli]	6e-36
1164498	WP_044296038	bundlin family protein [Klebsiella pneumoniae]	3e-125
1164485	WP_001708432	hypothetical protein [Escherichia coli]	5e-90
1164484	WP_024172969	MULTISPECIES: hypothetical protein [Enterobacteriaceae]	4e-65
1164477	WP_044296016	hypothetical protein [Klebsiella pneumoniae]	0
1164476	WP_044296014	hypothetical protein [Klebsiella pneumoniae]	9e-123
1164475	WP_044296012	hypothetical protein [Klebsiella pneumoniae]	6e-141
1164472	WP_001708445	chromosome partitioning protein ParA [Escherichia coli]	1e-137
1164469	CER34510	Uncharacterised protein [Salmonella enterica subsp. enterica serovar Typhi]	1e-72
1164465	CER34506	type IV pilin protein [Salmonella enterica subsp. enterica serovar Typhi]	3e-96
1164460	WP_024172949	hypothetical protein [Escherichia coli]	3e-26
116440	WP_042096842	hypothetical protein, partial [Escherichia coli]	7e-120
1159906	WP_001401589	MULTISPECIES: hypothetical protein [Enterobacteriaceae]	3e-119
1150914	WP_044068766	portal vertex protein [Escherichia coli]	3e-69
1020747	WP_001673566	hypothetical protein [Escherichia coli]	3e-107
1020746	WP_000127505	BRO-like protein [Escherichia coli]	2e-160
1150696	WP_001206999	hypothetical protein [Escherichia coli]	2e-160
1020727	WP_000999684	hypothetical protein [Escherichia coli]	3e-86
1020722	WP_000492058	hypothetical protein [Escherichia coli]	2e-52
1149894	ESA59883	hypothetical protein HMPREF1589_05673, partial [Escherichia coli 113290]	1e-50
1149537	WP_032333366	DNA transfer protein [Escherichia coli]	0
1147766	WP_001090781	MULTISPECIES: hypothetical protein [Escherichia]	5e-40
1147760	WP_021533995	hypothetical protein [Escherichia coli]	1e-19
1147759	WP_001024673	hypothetical protein [Escherichia coli]	2e-56
1147752	WP_000070012	hypothetical protein [Escherichia coli]	0
1147751	WP_001018524	MULTISPECIES: hypothetical protein [Enterobacteriaceae]	8e-28
1147750	WP_021546546	hypothetical protein [Escherichia coli]	4e-110
1147744	WP_000678612	hypothetical protein [Escherichia coli]	8e-25
1147655	WP_001161874	autotransporter [Escherichia coli]	0
# BLAST processed 264 queries

## Sheet: Cluster 8
Query ID	Gene Accesion	Gene Name	E-Value
79490	ELC51636	hypothetical protein WEO_01575 [Escherichia coli KTE28]	0
79484	WP_000473544	MULTISPECIES: membrane protein [Enterobacteriaceae]	3e-43
79482	WP_008324378	MULTISPECIES: membrane protein [Enterobacteriaceae]	2e-47
79481	WP_001007923	MULTISPECIES: membrane protein [Enterobacteriaceae]	0
79480	WP_000722137	MULTISPECIES: secretin [Enterobacteriaceae]	0
781687	WP_015056407	MULTISPECIES: type I restriction-modification system, M subunit [Enterobacteriaceae]	0
745475	WP_000339503	MULTISPECIES: hypothetical protein [Enterobacteriaceae]	0
734726	WP_001014486	protein AfaD [Escherichia coli]	9e-102
1107288	WP_001217008	hypothetical protein [Escherichia coli]	9e-124
715553	WP_000670135	MULTISPECIES: type II secretion protein F [Enterobacteriaceae]	0
711732	WP_004167351	hypothetical protein [Klebsiella pneumoniae]	7e-43
711725	EKQ59075	resolvase [Xanthomonas axonopodis pv. malvacearum str. GSPB1386]	2e-141
697842	WP_000410001	MULTISPECIES: DNA-binding protein [Escherichia]	1e-25
697577	WP_001029728	MULTISPECIES: hypothetical protein [Enterobacteriaceae]	1e-71
1011412	WP_000215610	MULTISPECIES: hypothetical protein [Enterobacteriaceae]	5e-38
1100124	WP_042011789	hypothetical protein, partial [Escherichia coli]	1e-43
109936	WP_032179276	histidinol phosphatase [Escherichia coli]	0
640500	WP_021518356	protein uvp1 [Escherichia coli]	1e-44
640287	WP_042037191	hypothetical protein, partial [Escherichia coli]	6e-34
638777	WP_020232950	hypothetical protein [Escherichia coli]	0
619145	AHY21932	KanR [Cloning vector pSUMO3_ck5]	0
617988	WP_040092683	hypothetical protein [Escherichia coli]	6e-120
616636	WP_012304845	transactivation protein [Escherichia coli]	1e-103
616633	WP_001702960	phage integrase phage P4-associated [Escherichia coli]	0
615422	KGA00731	hypothetical protein DP20_4810 [Shigella flexneri]	5e-113
579312	WP_042014665	hypothetical protein [Escherichia coli]	0
579311	WP_000744815	hypothetical protein [Escherichia coli]	4e-36
578097	WP_046644553	hypothetical protein [Escherichia coli]	1e-156
571720	WP_021520259	hypothetical protein [Escherichia coli]	0
561415	WP_001222186	MULTISPECIES: outer membrane receptor FepA [Enterobacteriaceae]	0
555823	KHJ02383	maturation control protein [Escherichia coli]	2e-139
1081735	WP_001523378	hypothetical protein [Escherichia coli]	9e-41
1081577	WP_000203272	colicin B [Escherichia coli]	5e-110
1081356	WP_032184977	glutamate--cysteine ligase, partial [Escherichia coli]	2e-37
497705	WP_029395903	hypothetical protein [Escherichia coli]	2e-59
497304	WP_000903306	hypothetical protein [Escherichia coli]	9e-127
494296	WP_000513574	MULTISPECIES: integrase [Escherichia]	0
477572	WP_001000495	hypothetical protein [Escherichia coli]	0
477526	EOV59416	hypothetical protein A1U9_02578 [Escherichia coli KTE68]	0
1070486	WP_033559931	transcriptional regulator [Escherichia coli]	4e-78
464381	WP_029783998	phage tail fiber protein [Escherichia coli]	1e-56
459068	WP_000635307	DNA-cytosine methyltransferase [Escherichia coli]	0
454524	WP_001297325	MULTISPECIES: hypothetical protein [Gammaproteobacteria]	3e-66
454521	WP_001565722	MULTISPECIES: hypothetical protein [Enterobacteriaceae]	6e-23
454519	WP_001565720	MULTISPECIES: hypothetical protein [Enterobacteriaceae]	8e-46
454516	WP_001565719	MULTISPECIES: hypothetical protein [Gammaproteobacteria]	0
454513	WP_001565716	MULTISPECIES: hypothetical protein [Gammaproteobacteria]	1e-36
45399	WP_000527954	adenylosuccinate synthetase [Escherichia coli]	0
453845	ELD97127	hypothetical protein A1S7_02832 [Escherichia coli KTE49]	4e-46
453843	WP_001233377	hypothetical protein [Escherichia coli]	8e-99
453842	WP_000005143	DNA-binding protein [Escherichia coli]	2e-61
453837	WP_000250490	DNA-binding protein [Escherichia coli]	2e-43
446878	EFP98720	conserved hypothetical protein [Escherichia coli 1827-70]	8e-46
401850	WP_021535610	hypothetical protein [Escherichia coli]	2e-35
37270	WP_044720717	cytochrome C biogenesis protein CcmF [Escherichia coli]	0
372590	CAR08371	conserved hypothetical protein, putative membrane protein [Escherichia coli ED1a]	7e-59
371445	WP_001825497	minor pilin subunit PapE [Escherichia coli]	2e-125
368984	WP_001554187	hypothetical protein [Escherichia coli]	2e-72
368951	WP_000095891	transporter [Escherichia fergusonii]	2e-76
367761	WP_000654196	radical SAM protein [Escherichia coli]	0
367745	WP_016234484	cobalamin synthase [Escherichia coli]	6e-150
366829	WP_042029620	hypothetical protein [Escherichia coli]	0
363150	WP_000572028	MULTISPECIES: hypothetical protein [Enterobacteriaceae]	5e-123
363149	WP_000735922	MULTISPECIES: hypothetical protein [Enterobacteriaceae]	4e-171
363143	WP_000164588	MULTISPECIES: hypothetical protein [Enterobacteriaceae]	3e-64
362382	WP_000746478	MacA family efflux pump subunit [Escherichia coli]	0
359965	WP_000896705	MULTISPECIES: conjugal transfer protein TraJ [Proteobacteria]	6e-82
359962	WP_001565721	MULTISPECIES: P-type conjugative transfer protein TrbJ [Gammaproteobacteria]	3e-160
359956	WP_001565728	MULTISPECIES: hypothetical protein [Gammaproteobacteria]	0
35957	WP_000527471	DraP [Escherichia coli]	9e-33
358699	EQS72175	hypothetical protein G821_05201 [Escherichia coli HVH 163 (4-4697553)]	0
354623	WP_001513513	microcin-J25 export ATP-binding/permease McjD [Escherichia coli]	0
348805	WP_016248474	hypothetical protein [Escherichia sp. KTE159]	3e-62
1047772	WP_000118957	hypothetical protein [Escherichia coli]	0
347188	WP_016234815	hypothetical protein [Escherichia coli]	2e-104
345801	WP_040082221	hypothetical protein [Escherichia coli]	3e-113
345048	WP_001551509	hypothetical protein [Escherichia coli]	7e-59
336861	WP_000005489	hypothetical protein [Escherichia coli]	2e-52
332093	WP_047088066	hypothetical protein [Escherichia coli]	6e-161
332040	WP_000332260	MULTISPECIES: phage integrase [Escherichia]	0
304745	WP_000982202	MULTISPECIES: recombinase [Enterobacteriaceae]	8e-103
26302	WP_000052198	2-methylisocitrate lyase [Escherichia coli]	0
1027600	WP_000019187	MULTISPECIES: hypothetical protein [Escherichia]	4e-110
212370	WP_001471824	hypothetical protein [Escherichia coli]	0
203229	WP_004196219	hypothetical protein [Klebsiella pneumoniae]	1e-104
179040	WP_000462754	MULTISPECIES: hypothetical protein [Enterobacteriaceae]	5e-159
178466	WP_000589340	MULTISPECIES: hypothetical protein [Enterobacteriaceae]	3e-180
153391	WP_001554308	phage tail fiber assembly protein [Escherichia coli]	2e-111
135050	WP_001083418	hypothetical protein [Escherichia coli]	0
130311	ENC06472	hypothetical protein ECP02994386_5155 [Escherichia coli P0299438.6]	1e-46
120957	WP_021535321	hypothetical protein [Escherichia coli]	7e-86
1173391	WP_000034418	MULTISPECIES: hypothetical protein [Enterobacteriaceae]	6e-63
1173390	WP_001515484	MULTISPECIES: hypothetical protein [Enterobacteriaceae]	6e-86
1173389	WP_023157155	hypothetical protein [Escherichia coli]	2e-59
1173382	ELC08171	hypothetical protein WCM_04063 [Escherichia coli KTE10]	3e-16
1173371	WP_001224783	MULTISPECIES: hypothetical protein [Enterobacteriaceae]	3e-121
1173364	WP_000227645	hypothetical protein [Escherichia coli]	8e-21
1173360	WP_004199744	hypothetical protein [Klebsiella pneumoniae]	2e-68
1173358	EMR25090	PilS domain-containing protein [Klebsiella pneumoniae ATCC BAA-2146]	3e-54
1173355	EPA89546	prepilin-type cleavage/methylation N-terminal domain protein [Klebsiella pneumoniae UHKPC57]	0
1173351	WP_032422647	SpnT protein [Klebsiella pneumoniae]	0
1169490	CRC14202	Uncharacterised protein [Salmonella enterica subsp. enterica serovar Typhi]	3e-55
1021488	WP_001085526	hypothetical protein [Escherichia coli]	0
1164497	WP_044296036	cleavage protein [Klebsiella pneumoniae]	5e-114
1164487	WP_044296023	hypothetical protein [Klebsiella pneumoniae]	0
1151129	NP_046780	gpE+E' [Enterobacteria phage P2]	1e-28
1133257	WP_021577794	hypothetical protein [Escherichia coli]	6e-37
944124	WP_021535616	MULTISPECIES: hypothetical protein [Enterobacteriaceae]	4e-68
938220	WP_000014601	MULTISPECIES: hypothetical protein [Enterobacteriaceae]	3e-111
934880	EHU11210	hypothetical protein ECDEC1A_1627 [Escherichia coli DEC1A]	4e-31
934877	WP_001018587	zonular occludens toxin [Escherichia coli]	0
934876	WP_000767691	type II and III secretion system [Escherichia coli]	0
927586	WP_044698581	transcriptional antiterminator, partial [Escherichia coli]	0
921995	WP_001054182	transporter [Escherichia coli]	0
89836	WP_000231965	electron transport complex subunit RsxD [Escherichia coli]	0
875868	WP_032209648	hypothetical protein [Escherichia coli]	0
875612	EFJ85606	gram-negative pili assembly chaperone domain protein [Escherichia coli MS 84-1]	4e-178
875250	CAP76416	Multidrug transporter emrE [Escherichia coli LF82]	8e-71
873099	WP_029397865	phage capsid protein [Escherichia coli]	9e-39
873093	WP_032156720	MULTISPECIES: hypothetical protein [Enterobacteriaceae]	2e-51
86836	WP_000783693	DNA primase [Escherichia coli]	0
864496	EQS62721	conjugal transfer protein TrbD [Escherichia coli HVH 161 (4-3119890)]	6e-71
860845	WP_001513516	microcin J25 [Escherichia coli]	4e-32
860802	WP_000089263	MULTISPECIES: relaxosome protein TraY [Enterobacteriaceae]	6e-45
860187	EQO15859	replication initiation protein [Escherichia coli HVH 32 (4-3773988)]	3e-53
85241	WP_000527682	MULTISPECIES: DNA-binding protein [Enterobacteriaceae]	3e-102
85236	WP_001527021	MULTISPECIES: hypothetical protein [Enterobacteriaceae]	0
85231	ABE07201	phage hypothetical protein [Escherichia coli UTI89]	1e-41
851211	WP_000795543	poly(3-hydroxybutyrate) depolymerase [Salmonella enterica]	0
851078	WP_000077919	hypothetical protein [Escherichia coli]	0
850549	KGP17152	capsid protein [Escherichia coli]	0
848026	WP_044722813	pyridine nucleotide-disulfide oxidoreductase [Escherichia coli]	0
82867	WP_015056402	MULTISPECIES: type I site-specific deoxyribonuclease HsdR family [Enterobacteriaceae]	0
# BLAST processed 133 queries

## Sheet: Cluster 9
Query ID	Gene Accesion	Gene Name	E-Value
712024	WP_000419064	MULTISPECIES: S-formylglutathione hydrolase FrmB [Escherichia]	0
629161	WP_000998321	membrane protein [Escherichia coli]	0
628522	WP_000262197	C4-dicarboxylate ABC transporter [Escherichia coli]	0
628351	WP_000124278	polysialic acid transporter [Escherichia coli]	2e-161
626534	ABE08502	multidrug resistance protein B [Escherichia coli UTI89]	0
594707	WP_001099488	crossover junction endodeoxyribonuclease RusA [Escherichia coli]	5e-83
58776	WP_001215365	hypothetical protein [Escherichia coli]	0
586812	WP_028126214	membrane protein [Escherichia coli]	4e-30
586808	AEE60097	plasmid stability protein StbB [Escherichia coli UMNK88]	1e-96
580455	CCP50162	hypothetical protein mp6711_v7 [Escherichia coli]	5e-29
578993	WP_000277842	MULTISPECIES: hypothetical protein [Enterobacteriaceae]	1e-106
1008410	WP_000673070	hypothetical protein [Escherichia coli]	0
498960	WP_001100791	MULTISPECIES: dTDP-4-dehydrorhamnose 3,5-epimerase [Escherichia]	8e-131
487609	WP_047052285	hypothetical protein [Enterobacter aerogenes]	0
487602	WP_001226568	hypothetical protein [Escherichia coli]	2e-75
487367	WP_000737372	alcohol dehydrogenase [Escherichia coli]	0
1070497	WP_000173339	MULTISPECIES: restriction endonuclease [Escherichia]	7e-24
446852	WP_001420156	preprotein translocase subunit secA [Escherichia coli]	6e-155
446830	EKZ58799	transposase, partial [Escherichia coli O104:H4 str. Ec11-4986]	3e-71
446310	WP_021579910	hypothetical protein [Escherichia coli]	0
446088	WP_016235971	transposase [Escherichia coli]	0
444150	WP_001556930	hypothetical protein [Escherichia coli]	1e-66
443068	CAR06139	conserved hypothetical protein; putative membrane protein [Escherichia coli S88]	0
394383	WP_016238311	MULTISPECIES: hypothetical protein [Enterobacteriaceae]	1e-57
393991	WP_000450218	MULTISPECIES: cell division inhibitor [Escherichia]	1e-36
393031	WP_000163901	lytic transglycosylase [Escherichia coli]	3e-50
393028	EDZ09391	hypothetical protein SeSPB_B0159 [Salmonella enterica subsp. enterica serovar Saintpaul str. SARA29]	1e-18
393005	WP_000056170	conjugal transfer protein TraD [Escherichia coli]	0
392088	ABV16427	conserved hypothetical protein [Escherichia coli O139:H28 str. E24377A]	0
383277	WP_001557761	hypothetical protein [Escherichia coli]	0
383266	WP_001473831	regulator [Escherichia coli]	1e-44
383180	WP_000109079	MULTISPECIES: protein impA' [Enterobacteriaceae]	1e-90
380560	WP_042096090	tail fiber assembly protein [Escherichia coli]	2e-106
380541	WP_000248600	ATPase AAA [Escherichia coli]	0
378382	EMS02064	TrbD [Escherichia coli O127:H27 str. C43/90]	2e-45
1052615	CDL48101	Fe-S-cluster-containing hydrogenase components 2 [Escherichia coli ISC41]	0
347505	WP_001515827	MULTISPECIES: hypothetical protein [Escherichia]	5e-162
346717	WP_000444065	MULTISPECIES: propanediol dehydratase [Escherichia]	1e-78
1005497	WP_021566151	hypothetical protein [Escherichia coli]	0
343071	WP_000385105	MULTISPECIES: ATPase AAA [Escherichia]	0
342809	WP_001550574	hypothetical protein [Escherichia coli]	0
342600	WP_000181069	MULTISPECIES: hypothetical protein [Escherichia]	6e-80
342574	ELC86796	hypothetical protein A13S_05057 [Escherichia coli KTE191]	2e-78
341421	WP_001550804	protein rhsC, partial [Escherichia coli]	5e-154
322655	WP_001229306	HNH endonuclease [Escherichia coli]	1e-98
26854	WP_032144453	transposase [Escherichia coli]	8e-168
263425	ESD91856	transcriptional regulator, TetR family [Escherichia coli 908616]	5e-147
25796	WP_024008757	hypothetical protein [Escherichia coli]	1e-65
255310	EOX25694	hypothetical protein A13I_02919 [Escherichia coli KTE186]	5e-70
247840	WP_000899430	hypothetical protein [Escherichia coli]	0
207147	WP_000998695	MULTISPECIES: gluconate 5-dehydrogenase [Enterobacteriaceae]	0
205085	EGU24932	beta-1,6-galactofuranosyltransferase [Escherichia coli XH140A]	0
205082	WP_001393538	polisoprenol-linked O-antigen transporter [Escherichia coli]	0
204522	WP_001366848	glycosyl transferase [Escherichia coli]	0
204479	WP_000020178	flagellar brake protein YcgR [Escherichia coli]	3e-178
198392	WP_001610790	hypothetical protein [Escherichia coli]	1e-142
195781	WP_001300727	MULTISPECIES: hypothetical protein [Enterobacteriaceae]	5e-32
194366	WP_000246636	MULTISPECIES: hypothetical protein [Enterobacteriaceae]	0
184076	WP_020833742	hypothetical protein [Salmonella enterica]	2e-18
178425	WP_001091367	MULTISPECIES: membrane protein [Enterobacteriaceae]	2e-48
178359	WP_000277498	MULTISPECIES: hypothetical protein [Enterobacteriaceae]	4e-176
149369	WP_000990667	MULTISPECIES: hypothetical protein [Enterobacteriaceae]	9e-157
135210	WP_001445629	CAAX amino protease [Escherichia coli]	1e-94
127234	WP_000533643	MULTISPECIES: integrase [Enterobacteriaceae]	0
125665	WP_014386472	phage-resistance protein [Klebsiella pneumoniae]	3e-151
1150500	WP_000880882	membrane protein [Escherichia coli]	0
1150155	WP_000226332	hypothetical protein [Escherichia coli]	0
1149568	WP_000428318	MULTISPECIES: peptidase S24 [Enterobacteriaceae]	2e-172
1147844	WP_001014549	hypothetical protein [Escherichia coli]	3e-45
1147472	EHO00857	hypothetical protein ESNG_01459 [Escherichia coli B093]	2e-101
1146629	EGI19949	ISPsy24, transposase OrfB [Escherichia coli M718]	4e-122
1141058	WP_000699783	MULTISPECIES: hypothetical protein [Enterobacteriaceae]	9e-22
1141051	WP_023908872	hypothetical protein [Escherichia coli]	9e-36
112999	WP_000694922	hypothetical protein [Escherichia coli]	3e-154
112998	ABG71015	hypothetical protein ECP_3032 [Escherichia coli 536]	0
1129750	AAN81958	Putative ATP-binding protein of ABC transport system [Escherichia coli CFT073]	8e-151
993498	WP_001231421	MULTISPECIES: hypothetical protein [Escherichia]	0
982668	WP_001299949	MULTISPECIES: transglycosylase [Escherichia]	3e-149
975253	WP_001755505	exonuclease [Escherichia coli]	3e-109
973782	ESE29402	toxin-antitoxin system, toxin component, RelE family [Escherichia coli A25922R]	3e-59
966858	WP_020232091	antitoxin [Escherichia coli]	8e-59
965503	WP_000150330	MULTISPECIES: hypothetical protein [Escherichia]	2e-28
963401	WP_000100142	membrane protein [Escherichia coli]	0
963395	WP_001610754	hypothetical protein [Escherichia coli]	0
963236	WP_000158223	lipopolysaccharide biosynthesis protein [Escherichia coli]	0
954906	WP_001586226	hypothetical protein [Escherichia coli]	0
940083	WP_000859111	MULTISPECIES: baseplate protein [Enterobacteriaceae]	6e-29
920943	WP_025989321	resolvase [Vibrio cholerae]	3e-143
83335	WP_001332777	transposase [Escherichia coli]	3e-57
831343	WP_001361993	hypothetical protein [Escherichia coli]	5e-81
831339	WP_001610760	hypothetical protein [Escherichia coli]	3e-177
831119	WP_001046461	MULTISPECIES: sulfofructosephosphate aldolase [Escherichia]	0
813413	WP_001009226	MULTISPECIES: ABC transporter ATP-binding protein [Escherichia]	0
812853	WP_001618584	multidrug efflux RND transporter permease subunit [Escherichia coli]	0
812753	CDN82053	regulator with hipB [Escherichia coli ST131]	0
804061	WP_001350940	molybdopterin-guanine dinucleotide biosynthesis protein MobB [Escherichia coli]	0
# BLAST processed 96 queries

[truncated: 1 more sheets: Cluster 10]
