# Supplementary material for: Combined Analysis of Variation in Core, Accessory and Regulatory Genome Regions Provides a Super-Resolution View into the Evolution of Bacterial Populations
Source: PLoS Genet. 2016 Sep 12;12(9):e1006280. doi: 10.1371/journal.pgen.1006280 (PMC5019451; doi:10.1371/journal.pgen.1006280)
Supplement: S3 Dataset — (XLSX) [file pgen.1006280.s015.xlsx]

## Sheet: All Gene regulatory regions
GI accession	Allele of region; number of genomes with allele	name of upstream CDS	Putative function
556550258	1;232,2;3,3;1,	nhaA	sodium:proton antiporter
556550265	1;230,2;4,	-	peptidyl-prolyl cis-trans isomerase
556550271	1;226,2;5,	-	transcriptional regulator
556550278	1;232,2;2,3;1,4;1,	-	electron transfer flavoprotein FixB
556550297	1;206,2;25,3;1,4;3,	araD	L-ribulose-5-phosphate 4-epimerase
556550301	1;223,2;6,3;4,	-	membrane protein
556550304	1;234,2;2,	tbpA	thiamine ABC transporter substrate-binding protein
556550341	1;231,2;4,	-	aromatic amino acid transporter
556550343	1;232,2;4,	pdhR	transcriptional regulator
556550390	1;232,2;2,3;1,4;1,	-	serine endoprotease
556550397	1;232,2;4,	tsf	endo-1,4-D-glucanase
556550399	1;231,2;4,	frr	ribosome recycling factor
556550404	1;232,2;4,	-	outer membrane protein assembly factor YaeT
556550429	1;227,2;8,3;1,	dkgB	2,5-diketo-D-gluconic acid reductase
556550431	1;231,2;4,	-	hypothetical protein
556550443	1;230,2;3,	-	transpeptidase
556550455	1;199,2;2,3;1,	-	hypothetical protein
556550467	1;229,2;3,3;1,	-	membrane protein
556550495	1;228,2;2,	-	cyclic di-GMP phosphodiesterase
556550507	1;223,2;8,3;1,	-	methylcitrate synthase
556550523	1;227,2;5,	-	hypothetical protein
556550531	1;233,2;3,	-	delta-aminolevulinic acid dehydratase
556550538	1;233,2;1,3;2,	-	D-alanine--D-alanine ligase
556550559	1;1,2;229,3;6,	-	ACP phosphodiesterase
556550560	1;229,2;6,3;1,	queA	S-adenosylmethionine tRNA ribosyltransferase
556550574	1;233,2;2,3;1,	-	oxidoreductase
556550582	1;228,2;3,3;1,4;1,5;1,6;1,	-	membrane protein
556550635	1;231,2;1,3;2,4;1,5;1,	-	hypothetical protein
556550636	1;2,2;231,	-	XRE family transcriptional regulator
556550640	1;234,2;2,	-	transcriptional regulator
556550667	1;4,2;230,	purE	N5-carboxyaminoimidazole ribonucleotide mutase
556550673	1;229,2;4,	-	methenyltetrahydrofolate cyclohydrolase
556550711	1;230,2;2,3;1,4;1,	-	hypothetical protein
556550719	1;228,2;2,3;1,	-	alkyl hydroperoxide reductase subunit F
556550760	1;229,2;3,	-	amino acid transporter
556550777	1;230,2;4,3;1,	-	glutaminyl-tRNA synthetase
556550794	1;232,2;1,3;3,	-	hypothetical protein
556550802	1;10,2;216,	-	AbrB family transcriptional regulator
556550809	1;228,2;3,3;1,	-	2-oxoglutarate dehydrogenase E1
556550849	1;232,2;4,	-	acyl-CoA thioesterase
556550870	1;230,2;3,	-	membrane protein
556550882	1;227,2;6,3;1,4;1,	-	Fe(II)-dependent oxygenase
556550888	1;223,2;10,3;1,	glnP	glutamine ABC transporter permease
556550937	1;231,2;2,3;1,	-	arginine ABC transporter substrate-binding protein
556550957	1;219,2;17,	-	cold-shock protein
556550958	1;219,2;17,	clpS	ATP-dependent Clp protease adaptor protein ClpS
556550960	1;2,2;234,	-	translation initiation factor IF-1
556550970	1;154,2;1,3;2,4;1,5;1,6;1,	-	transcriptional regulator
556550993	1;146,2;82,	-	dimethyl sulfoxide reductase subunit A
556550998	1;30,2;206,	pflA	pyruvate formate lyase-activating protein
556551005	1;158,2;1,3;28,	-	DNA invertase
556551035	1;159,2;28,	-	hypothetical protein
556551038	1;145,2;25,3;1,	-	integrase
556551041	1;8,2;181,	-	Mu gp16 gemA
556551043	1;70,2;163,3;1,4;1,	-	metalloprotease
556551071	1;229,2;4,	-	NAD(P)H-dependent FMN reductase
556551072	1;231,2;4,	-	dihydroorotate dehydrogenase
556551074	1;228,2;3,	-	hypothetical protein
556551075	1;229,2;4,	rlmL	23S rRNA methyltransferase
556551118	1;230,2;1,3;4,	-	DNA-binding protein
556551124	1;232,2;3,	-	FMN reductase
556551133	1;233,2;3,	-	iron permease
556551150	1;232,2;2,3;1,	csgB	curlin
556551186	1;227,2;4,	flgG	flagellar basal body rod protein FlgG
556551232	1;208,2;23,	potC	putrescine/spermidine ABC transporter permease
556551236	1;231,2;4,	-	hypothetical protein
556551294	1;229,2;4,3;1,	minC	septum formation inhibitor
556551325	1;203,2;19,	-	hypothetical protein
556551341	1;227,2;3,	-	sodium:proton antiporter
556551380	1;164,2;3,3;1,	-	hypothetical protein
556551383	1;161,2;2,	-	transcriptional regulator
556551384	1;155,2;12,	-	DNA replication protein DnaC
556551385	1;154,2;8,3;8,4;5,	-	regulatory protein
556551425	1;231,2;2,	-	23S rRNA pseudouridylate synthase B
556551432	1;232,2;2,	-	hypothetical protein
556551441	1;225,2;7,3;3,	-	lipoprotein
556551447	1;233,2;2,3;1,	-	enoyl-ACP reductase
556551458	1;231,2;4,3;1,	-	hypothetical protein
556551468	1;229,2;2,	-	hypothetical protein
556551527	1;231,2;1,3;2,	-	N-acetyltransferase
556551543	1;229,2;4,	-	XRE family transcriptional regulator
556551563	1;1,2;1,3;218,4;2,	fimA	type-1 fimbrial protein subunit A
556551564	1;1,2;226,3;1,4;2,	-	antitoxin
556551594	1;219,2;8,3;1,	-	dimethyl sulfoxide reductase subunit B
556551637	1;219,2;1,3;2,	tppB	peptide ABC transporter permease
556551641	1;220,2;4,	-	pyridoxamine 5'-phosphate oxidase
556551683	1;231,2;3,	sufA	iron-sulfur cluster assembly scaffold protein
556551685	1;224,2;4,	-	membrane protein
556551686	1;228,2;4,	-	membrane protein
556551711	1;229,2;2,	-	phenylalanyl-tRNA synthetase
556551762	1;231,2;2,	-	sugar kinase
556551784	1;233,2;2,	-	membrane protein
556551847	1;3,2;231,	nudB	dihydroneopterin triphosphate pyrophosphatase
556551857	1;86,2;1,3;149,	-	hypothetical protein
556551912	1;232,2;3,	fliS	flagellar biosynthesis protein FliS
556551919	1;204,2;3,	-	transposase
556551974	1;25,2;58,3;2,4;1,	-	hypothetical protein
556551983	1;64,2;1,3;4,	-	hypothetical protein
556551984	1;101,2;4,	-	hypothetical protein
556551993	1;205,2;5,	-	integrase
556552031	1;233,2;2,	-	hypothetical protein
556552048	1;222,2;5,	-	dTDP-glucose 4,6-dehydratase
556552052	1;2,2;205,3;8,4;3,5;4,6;1,7;6,	-	colanic acid biosynthesis protein
556552062	1;210,2;22,3;1,	-	glycosyl transferase
556552066	1;213,2;21,3;1,	-	glycosyl transferase
556552089	1;230,2;4,	srlR	transcriptional regulator
556552094	1;233,2;2,	gatY	fructose-bisphosphate aldolase
556552141	1;232,2;3,	-	dihydropyrimidine dehydrogenase subunit B
556552147	1;233,2;2,	-	GTP cyclohydrolase I
556552192	1;234,2;2,	napB	nitrate reductase cytochrome C550 subunit
556552198	1;234,2;2,	-	ecotin
556552214	1;223,2;4,	-	hypothetical protein
556552222	1;225,2;6,3;1,	-	ribonucleotide-diphosphate reductase subunit beta
556552264	1;229,2;4,	-	NADH:ubiquinone oxidoreductase subunit H
556552333	1;199,2;2,	-	AlpA family transcriptional regulator
556552336	1;215,2;4,	-	D-serine dehydratase
556552351	1;229,2;3,	-	LytTR family transcriptional regulator
556552387	1;229,2;4,3;1,	-	short-chain dehydrogenase
556552402	1;222,2;1,3;1,4;6,5;2,6;1,	-	ethanolamine utilization protein EutH
556552410	1;232,2;3,	-	ethanolamine utilization protein EutQ
556552426	1;233,2;2,	-	hypothetical protein
556552440	1;225,2;2,	-	polyphosphate kinase
556552463	1;231,2;2,3;1,	-	aminopeptidase B
556552477	1;229,2;4,3;1,	-	membrane protein
556552490	1;232,2;2,3;1,	-	sensory histidine kinase
556552505	1;232,2;3,	rseB	anti-sigma E factor
556552555	1;20,2;18,	-	tail protein
556552564	1;30,2;20,	-	hypothetical protein
556552566	1;20,2;4,3;3,	-	lysozyme
556552569	1;27,2;5,	-	DNA adenine methylase
556552575	1;38,2;7,	-	LexA family transcriptional regulator
556552577	1;18,2;29,	-	hypothetical protein
556552588	1;230,2;4,3;1,	-	carbon starvation induced protein
556552602	1;227,2;8,	-	glutaredoxin
556552609	1;230,2;3,3;1,	-	transporter
556552621	1;234,2;2,	recX	recombination protein RecX
556552628	1;232,2;3,	-	sorbitol-6-phosphate dehydrogenase
556552636	1;8,2;222,3;1,	-	formate dehydrogenase-H ferredoxin subunit
556552641	1;232,2;4,	-	formate hydrogenlyase complex iron-sulfur subunit
556552669	1;227,2;4,	-	membrane protein
556552673	1;230,2;3,3;1,	-	alkaline phosphatase isozyme conversion aminopeptidase
556552691	1;3,2;226,3;7,	-	coenzyme PQQ biosynthesis protein
556552694	1;207,2;9,	mazG	nucleoside triphosphate pyrophosphohydrolase
556552738	1;231,2;4,	-	hypothetical protein
556552804	1;231,2;4,3;1,	-	ribose 5-phosphate isomerase
556552819	1;211,2;25,	-	mannitol repressor
556552878	1;162,2;1,3;44,4;1,	-	hypothetical protein
556552891	1;19,2;155,3;1,	-	peptidase A24
556552928	1;224,2;7,	-	hypothetical protein
556552936	1;225,2;3,	-	DNA topoisomerase IV subunit A
556552944	1;223,2;3,3;9,	-	NADPH quinone reductase MdaB
556552962	1;216,2;5,	-	hypothetical protein
556552974	1;229,2;3,	-	hypothetical protein
556552975	1;231,2;3,	-	hypothetical protein
556552992	1;3,2;232,	-	putrescine--2-oxoglutarate aminotransferase
556552999	1;221,2;6,3;1,4;3,	fadH	2,4-dienoyl-CoA reductase
556553000	1;226,2;2,	-	XRE family transcriptional regulator
556553068	1;233,2;2,	-	hypothetical protein
556553143	1;231,2;4,	-	Maf
556553154	1;231,2;5,	-	membrane protein
556553155	1;228,2;5,	panF	sodium:pantothenate symporter
556553163	1;229,2;3,3;1,	-	multidrug transporter
556553198	1;230,2;5,	-	50S ribosomal protein L5
556553211	1;231,2;5,	rpsJ	30S ribosomal protein S10
556553222	1;213,2;4,	-	type II secretion system protein K
556553250	1;202,2;34,	-	hypothetical protein
556553320	1;231,2;3,3;1,	-	acetyltransferase
556553334	1;229,2;5,3;1,	-	amino acid ABC transporter substrate-binding protein
556553356	1;226,2;2,3;1,4;1,5;2,	-	PTS sugar transporter subunit IIB
556553361	1;228,2;5,	-	membrane protein
556553408	1;232,2;3,	-	hypothetical protein
556553416	1;222,2;8,	-	peptide ABC transporter permease
556553429	1;160,2;50,3;16,4;1,	-	hypothetical protein
556553456	1;219,2;3,	-	transcriptional regulator
556553457	1;220,2;3,	-	permease
556553463	1;230,2;2,3;3,	-	glutathione S-transferase
556553482	1;231,2;2,	-	peptidase M37
556553511	1;227,2;9,	-	membrane protein
556553542	1;228,2;1,3;2,4;2,5;1,	emrD	multidrug resistance protein D
556553588	1;232,2;2,3;1,	-	phosphate ABC transporter substrate-binding protein
556553591	1;231,2;3,	atpC	F0F1 ATP synthase subunit epsilon
556553626	1;232,2;2,3;2,	-	peptidyl-prolyl cis-trans isomerase
556553627	1;231,2;4,	-	ATP-dependent DNA helicase Rep
556553630	1;232,2;4,	trxA	thioredoxin
556553648	1;215,2;21,	-	protoheme IX biogenesis protein
556553653	1;224,2;7,3;1,	cyaY	frataxin
556553676	1;226,2;4,	-	PTS glucose transporter subunit IIBC
556553684	1;231,2;4,	-	DNA recombination protein RmuC
556553721	1;210,2;23,3;1,4;2,	-	alpha-D-glucose-1-phosphatase
556553724	1;231,2;4,	-	hypothetical protein
556553726	1;226,2;4,	-	hypothetical protein
556553734	1;205,2;22,3;5,4;1,5;1,	-	rhamnulose-1-phosphate aldolase
556553753	1;232,2;3,3;1,	-	hypothetical protein
556553755	1;233,2;3,	-	ferredoxin-NADP reductase
556553756	1;4,2;229,3;1,	-	fructose 1,6-bisphosphatase
556553785	1;229,2;1,3;4,	-	AraC family transcriptional regulator
556553792	1;224,2;9,	-	transcriptional regulator
556553793	1;226,2;5,	-	soluble pyridine nucleotide transhydrogenase
556553796	1;227,2;4,	-	transcriptional regulator
556553807	1;233,2;3,	rplJ	50S ribosomal protein L10
556553836	1;230,2;4,3;1,	-	membrane protein
556553837	1;230,2;1,3;2,4;1,	-	(alpha)-aspartyl dipeptidase
556553846	1;232,2;1,3;2,	-	23S rRNA pseudouridine synthase F
556553847	1;233,2;1,3;2,	-	hypothetical protein
556553854	1;233,2;3,	-	phosphate-starvation-inducible protein PsiE
556553860	1;227,2;6,3;2,	-	maltose operon protein
556553861	1;232,2;4,	ubiC	chorismate pyruvate lyase
556553892	1;229,2;5,3;1,4;1,	-	membrane protein
556553902	1;232,2;4,	-	hypothetical protein
556553914	1;227,2;2,	-	cytochrome C
556553950	1;194,2;17,3;1,	-	hypothetical protein
556553957	1;217,2;4,3;1,	-	transcriptional regulator
556553980	1;226,2;6,	-	membrane protein
556553985	1;233,2;2,	-	iron-sulfur cluster binding protein
556554007	1;234,2;2,	-	hypothetical protein
556554016	1;234,2;2,	-	L-xylulose 5-phosphate 3-epimerase
556554051	1;233,2;1,3;2,	-	anaerobic ribonucleotide reductase-activating protein
556554060	1;166,2;64,3;1,	-	aspartate carbamoyltransferase catalytic subunit
556554069	1;3,2;175,3;49,4;2,5;7,	-	DNA polymerase III subunit chi
556554149	1;229,2;2,	-	fimbrin fimI
556554153	1;229,2;2,	-	fimbrial protein FimG
556554169	1;18,2;167,	-	multidrug transporter
556554172	1;7,2;161,3;1,	-	endoribonuclease SymE
556554173	1;185,2;50,	-	GTP-binding protein YjiA
556554174	1;185,2;51,	-	hypothetical protein
556554199	1;211,2;19,3;3,4;1,	-	thymidine phosphorylase
556554201	1;230,2;3,	deoD	purine nucleoside phosphorylase
556554220	1;225,2;5,	-	hypothetical protein
556554235	1;152,2;7,	-	colicin immunity protein / pyocin immunity protein
556554246	1;191,2;8,	-	flagellar biosynthesis protein FlhB
556554265	1;188,2;1,3;2,4;2,5;1,6;1,7;1,	flgE	flagellar hook protein FlgE
556554280	1;193,2;6,	-	flagellar motor protein MotA
556554293	1;229,2;2,	-	membrane protein
556554334	1;228,2;2,	-	DeoR family transcriptional regulator
556554345	1;223,2;5,	-	hypothetical protein
556554354	1;20,2;1,3;10,4;1,5;1,	-	hypothetical protein
556554358	1;156,2;2,3;1,4;1,	-	hypothetical protein
556554367	1;155,2;2,	-	hypothetical protein
556554371	1;152,2;2,3;5,	-	hypothetical protein
556554380	1;15,2;10,3;1,	-	hypothetical protein
556554384	1;190,2;2,	-	hypothetical protein
556554396	1;185,2;3,	-	hypothetical protein
556554405	1;17,2;197,3;2,	-	hypothetical protein
556554411	1;194,2;16,	-	regulator
556554435	1;217,2;2,	-	ribonuclease H
556554469	1;161,2;3,	-	repressor
556554474	1;171,2;3,3;1,	-	hypothetical protein
556554481	1;57,2;4,3;3,4;4,5;2,6;9,7;19,	-	beta-lactamase
556554504	1;228,2;3,	-	beta-phosphoglucomutase
556554507	1;227,2;3,	-	MFS transporter
556554509	1;230,2;3,3;1,	-	tRNA 2-thiocytidine biosynthesis protein TtcA
556554525	1;218,2;8,	-	hypothetical protein
556554565	1;201,2;5,	-	hypothetical protein
556554573	1;198,2;4,3;2,4;2,	-	hypothetical protein
556554577	1;205,2;2,	-	hypothetical protein
556554595	1;227,2;6,3;1,	emrE	multidrug transporter
556554603	1;87,2;3,3;5,4;2,	-	hypothetical protein
556554607	1;78,2;2,3;1,4;1,	-	hypothetical protein
556554610	1;14,2;85,	-	membrane protein
556554611	1;102,2;1,3;2,	-	hypothetical protein
556554618	1;86,2;2,	-	hypothetical protein
556554639	1;224,2;1,3;3,4;1,	-	phosphotriesterase
556554642	1;119,2;2,3;1,	-	hypothetical protein
556554643	1;100,2;3,	-	hypothetical protein
556554647	1;221,2;10,	-	Rha family transcriptional regulator
556554648	1;224,2;3,	-	hypothetical protein
556554657	1;222,2;4,3;1,	-	hypothetical protein
556554663	1;2,2;175,3;2,	-	transposase IS200
556554676	1;6,2;2,	-	hypothetical protein
556554678	1;229,2;1,3;3,	-	hypothetical protein
556554710	1;10,2;5,	-	integrase
556554740	1;18,2;38,	-	type IV secretion protein Rhs
556554760	1;229,2;2,	-	hypothetical protein
556554771	1;66,2;4,	-	S-adenosylmethionine synthetase
556554776	1;179,2;19,3;1,4;1,	-	hypothetical protein
556554778	1;204,2;6,	-	Major pilus subunit operon regulatory protein
556554794	1;49,2;1,3;1,4;1,5;138,6;1,7;1,	-	hypothetical protein
556554796	1;190,2;2,	-	lactate permease
556554811	1;135,2;2,	-	hypothetical protein
556554812	1;191,2;4,3;2,	-	hypothetical protein
556554814	1;170,2;2,	-	antitoxin of the YeeV-YeeU toxin-antitoxin system
556554869	1;224,2;5,	-	hypothetical protein
556554879	1;19,2;65,	-	hypothetical protein
556554898	1;222,2;5,	-	6-phospho 3-hexuloisomerase
556554910	1;221,2;4,	-	acidic carbohydrate kinase
556554931	1;221,2;9,	-	hypothetical protein
556554957	1;207,2;19,	-	outer membrane usher protein LpfC
556554976	1;172,2;64,	-	cytochrome B562
556554987	1;4,2;160,	-	4-hydroxythreonine-4-phosphate dehydrogenase
556554990	1;158,2;5,	-	PTS ascorbate transporter subunit IIC
556555048	1;124,2;50,3;1,	-	glycosyl transferase
556555057	1;8,2;7,3;23,4;84,5;44,6;3,	-	hypothetical protein
556555060	1;153,2;25,3;2,4;3,	-	hypothetical protein
556555070	1;162,2;21,	-	membrane protein
556555071	1;41,2;183,3;1,	-	hypothetical protein
556555072	1;233,2;3,	-	hypothetical protein
556555073	1;216,2;18,	prfC	peptide chain release factor 3
556550244	1;230,	thrA	bifunctional aspartokinase I/homoserine dehydrogenase I
556550245	1;232,	-	homoserine kinase
556550248	1;235,2;1,	-	hypothetical protein
556550250	1;235,	-	transaldolase
556550252	1;235,	-	hypothetical protein
556550253	1;233,	-	hypothetical protein
556550254	1;234,	-	hypothetical protein
556550255	1;232,	dnaK	molecular chaperone DnaK
556550256	1;235,	-	molecular chaperone DnaJ
556550257	1;204,2;1,	-	hypothetical protein
556550260	1;236,	rpsT	30S ribosomal protein S20
556550262	1;235,	-	bifunctional riboflavin kinase/FMN adenylyltransferase
556550263	1;232,	ileS	isoleucyl-tRNA synthetase
556550264	1;235,	lspA	lipoprotein signal peptidase
556550266	1;236,	ispH	4-hydroxy-3-methylbut-2-enyl diphosphate reductase
556550269	1;236,	-	carbamoyl phosphate synthase small subunit
556550270	1;226,	carB	carbamoyl phosphate synthase large subunit
556550273	1;234,	-	carnitinyl-CoA dehydratase
556550274	1;236,	caiC	crotonobetaine/carnitine-CoA ligase
556550275	1;228,2;1,3;1,4;1,5;1,	-	crotonobetainyl-CoA:carnitine CoA-transferase
556550276	1;232,	-	crotonobetainyl-CoA dehydrogenase
556550277	1;233,	-	antiporter
556550279	1;236,	-	protein fixB
556550280	1;235,	-	oxidoreductase FixC
556550281	1;236,	-	ferredoxin FixX
556550282	1;236,	-	metabolite transporter
556550283	1;234,2;1,3;1,	-	potassium transporter
556550284	1;223,	-	potassium transporter
556550285	1;234,2;1,	folA	dihydrofolate reductase
556550286	1;232,	-	antitoxin
556550288	1;236,	apaG	cobalt transporter
556550289	1;236,	ksgA	16S rRNA methyltransferase
556550290	1;232,	pdxA	4-hydroxythreonine-4-phosphate dehydrogenase
556550291	1;231,	-	peptidyl-prolyl cis-trans isomerase
556550292	1;230,	-	LPS assembly outer membrane complex protein LptD
556550293	1;235,	djlA	molecular chaperone DnaJ
556550294	1;224,	-	23S rRNA/tRNA pseudouridine synthase A
556550298	1;231,	-	arabinose isomerase
556550299	1;231,	-	ribulokinase
556550300	1;236,	-	transcriptional regulator
556550302	1;235,	ssuB	aliphatic sulfonate ABC transporter ATP-binding protein
556550303	1;232,	thiP	thiamine transporter membrane protein
556550305	1;234,	-	transcriptional regulator
556550307	1;234,	-	3-isopropylmalate dehydratase large subunit
556550308	1;227,	-	3-isopropylmalate dehydrogenase
556550309	1;231,	-	2-isopropylmalate synthase
556550312	1;236,	ilvH	acetolactate synthase
556550313	1;236,	-	transcriptional regulator
556550314	1;235,2;1,	-	cell division protein MraZ
556550316	1;236,	-	cell division protein FtsL
556550317	1;233,	-	cell division protein FtsI
556550318	1;236,	murE	UDP-N-acetylmuramoylalanyl-D-glutamate--2,6-diaminopimelate ligase
556550320	1;235,	mraY	phospho-N-acetylmuramoyl-pentapeptide-transferase
556550322	1;234,	-	cell division protein FtsW
556550323	1;235,2;1,	murG	UDP-diphospho-muramoylpentapeptide beta-N- acetylglucosaminyltransferase
556550324	1;227,	murC	UDP-N-acetylmuramate--alanine ligase
556550325	1;236,	ddl	D-alanine--D-alanine ligase
556550326	1;231,	-	cell division protein FtsQ
556550327	1;236,	ftsA	cell division protein FtsA
556550328	1;232,	-	peptidase M23
556550329	1;236,	lpxC	UDP-3-O-(3-hydroxymyristoyl) glucosamine N-acyltransferase
556550331	1;234,	-	nucleoside triphosphate pyrophosphohydrolase
556550332	1;236,	-	DNA gyrase inhibitor
556550334	1;235,	coaE	dephospho-CoA kinase
556550335	1;236,	-	guanosine 5'-monophosphate oxidoreductase
556550337	1;236,	-	major pilin subunit
556550338	1;233,	-	nicotinate-nucleotide pyrophosphorylase
556550339	1;236,	-	N-acetyl-anhydromuranmyl-L-alanine amidase
556550340	1;232,	-	regulatory protein
556550342	1;230,	-	hypothetical protein
556550344	1;233,	aceE	pyruvate dehydrogenase
556550346	1;232,	-	dihydrolipoamide dehydrogenase
556550348	1;227,	-	bifunctional aconitate hydratase 2/2-methylisocitrate dehydratase
556550349	1;234,2;1,3;1,	-	hypothetical protein
556550350	1;236,	-	S-adenosylmethionine decarboxylase
556550351	1;236,	-	spermidine synthase
556550352	1;236,	-	hypothetical protein
556550353	1;235,	-	multicopper oxidase
556550354	1;232,	-	glucose dehydrogenase
556550355	1;236,	-	hypoxanthine phosphoribosyltransferase
556550357	1;233,	-	multidrug ABC transporter ATP-binding protein
556550358	1;235,	-	membrane protein
556550359	1;235,	-	PTS sugar transporter subunit IIA
556550361	1;235,	-	aspartate decarboxylase
556550363	1;234,	panC	pantoate--beta-alanine ligase
556550372	1;234,	-	glutamyl-Q tRNA(Asp) ligase
556550373	1;236,	dksA	transcriptional regulator
556550374	1;236,	-	transcriptional regulator
556550375	1;236,	-	2'-5' RNA ligase
556550379	1;219,	-	membrane protein
556550381	1;236,	-	iron-hydroxamate transporter substrate-binding subunit
556550383	1;234,	-	glutamate-1-semialdehyde aminotransferase
556550385	1;236,	-	iron-sulfur cluster insertion protein ErpA
556550387	1;235,	-	vitamin B12 transporter
556550388	1;234,	-	5'-methylthioadenosine/S-adenosylhomocysteine nucleosidase
556550389	1;227,	dgt	deoxyguanosinetriphosphate triphosphohydrolase
556550392	1;235,2;1,	-	hypothetical protein
556550393	1;236,	dapD	2,3,4,5-tetrahydropyridine-2,6-carboxylate N-succinyltransferase
556550394	1;233,2;1,	-	PII uridylyl-transferase
556550395	1;235,2;1,	-	methionine aminopeptidase
556550398	1;235,	-	uridylate kinase
556550400	1;236,	-	1-deoxy-D-xylulose 5-phosphate reductoisomerase
556550401	1;236,	-	UDP pyrophosphate synthase
556550403	1;230,	-	zinc metallopeptidase RseP
556550405	1;236,	-	chaperone
556550406	1;236,	lpxD	UDP-3-O-(3-hydroxymyristoyl) glucosamine N-acyltransferase
556550407	1;235,	-	hydroxymyristoyl-ACP dehydratase
556550408	1;236,	-	UDP-N-acetylglucosamine acyltransferase
556550409	1;231,	lpxB	lipid-A-disaccharide synthase
556550410	1;235,	rnhB	ribonuclease HII
556550412	1;236,	-	acetyl-CoA carboxylase subunit alpha
556550414	1;232,2;1,	-	lyase
556550417	1;236,	-	hypothetical protein
556550418	1;236,	-	hypothetical protein
556550419	1;236,	-	hypothetical protein
556550421	1;232,	-	hypothetical protein
556550422	1;233,	-	prolyl-tRNA synthetase
556550423	1;235,	-	hypothetical protein
556550424	1;236,	rcsF	outer membrane lipoprotein
556550425	1;234,	metQ	methionine ABC transporter substrate-binding protein
556550426	1;235,	-	methionine ABC transporter permease
556550427	1;235,	glnQ	glutamine ABC transporter ATP-binding protein
556550428	1;234,	-	D,D-heptose 1,7-bisphosphate phosphatase
556550430	1;235,	-	LysR family transcripitonal regulator
556550433	1;232,	mltD	membrane protein
556550434	1;236,	-	hydroxyacylglutathione hydrolase
556550435	1;235,	-	hypothetical protein
556550436	1;235,	-	ribonuclease H
556550437	1;235,	-	DNA polymerase III subunit epsilon
556550438	1;235,	-	C-N hydrolase family amidase
556550439	1;235,	-	C-lysozyme inhibitor
556550440	1;229,	fadE	acyl-CoA dehydrogenase
556550441	1;236,	gmhA	phosphoheptose isomerase
556550442	1;231,2;1,3;1,4;1,5;1,	-	glutamine amidotransferase
556550445	1;230,2;1,	-	hypothetical protein
556550446	1;192,	flhA	flagellar biosynthesis protein FlhA
556550447	1;201,	fliQ	flagellar biosynthesis protein FliQ
556550448	1;200,2;1,	fliP	flagellar biosynthesis protein FliP
556550449	1;197,2;1,3;1,	pspF	transcriptional regulator
556550450	1;194,	fliI	ATP synthase
556550452	1;201,	flgC	flagellar basal body rod protein FlgC
556550456	1;234,2;1,	-	DNA polymerase IV
556550460	1;231,2;1,	-	aminoacyl-histidine dipeptidase
556550461	1;235,2;1,	-	xanthine phosphoribosyltransferase
556550463	1;236,	-	transcriptional regulator
556550464	1;232,	-	outer membrane phosphoporin protein E
556550465	1;235,	-	gamma-glutamyl kinase
556550466	1;233,	-	gamma-glutamyl phosphate reductase
556550469	1;235,	-	hypothetical protein
556550470	1;232,	-	hypothetical protein
556550471	1;222,	-	hypothetical protein
556550472	1;235,	-	hypothetical protein
556550475	1;236,	rpmJ	50S ribosomal protein L36
556550476	1;235,2;1,	-	50S ribosomal protein L31
556550477	1;229,2;1,	-	NADH-dependent flavin oxidoreductase
556550478	1;233,	-	hypothetical protein
556550479	1;232,	-	LysR family transcriptional regulator
556550481	1;233,2;1,	dkgA	2,5-diketo-D-gluconic acid reductase
556550485	1;234,	-	membrane protein
556550488	1;234,	-	AraC family transcriptional regulator
556550489	1;234,2;1,3;1,	-	hypothetical protein
556550494	1;229,	-	BetI family transcriptional regulator
556550496	1;230,	-	LysR family transcriptional regulator
556550498	1;226,	-	hypothetical protein
556550499	1;230,	-	hypothetical protein
556550501	1;225,	-	deaminase
556550502	1;229,	-	zinc-binding dehydrogenase
556550503	1;230,	-	membrane protein
556550506	1;233,	prpB	2-methylisocitrate lyase
556550508	1;231,	prpD	2-methylcitrate dehydratase
556550509	1;229,	prpE	acetyl-CoA synthetase
556550511	1;231,	-	cytosine deaminase
556550516	1;226,	mhpA	3-(3-hydroxyphenyl)propionate hydroxylase
556550517	1;223,	mhpB	3-(2,3-dihydroxyphenyl)propionate dioxygenase
556550518	1;225,	-	2-hydroxy-6-oxo-6-phenylhexa-2,4-dienoate hydrolase
556550519	1;226,	-	2-keto-4-pentenoate hydratase
556550520	1;226,	-	acetaldehyde dehydrogenase
556550521	1;223,	-	4-hyroxy-2-oxovalerate aldolase
556550528	1;231,	-	ATP-binding protein
556550529	1;233,	-	taurine ABC transporter permease
556550532	1;231,2;1,	-	transcriptional regulator
556550533	1;236,	-	beta-lactam binding protein AmpH
556550534	1;236,	-	microcin B17 transporter
556550535	1;232,	-	hypothetical protein
556550537	1;235,	-	membrane protein
556550539	1;234,2;1,	-	anti-RssB factor
556550540	1;233,	-	alkaline phosphatase
556550543	1;236,	-	pyrroline-5-carboxylate reductase
556550545	1;235,	aroL	shikimate kinase
556550546	1;236,	-	hypothetical protein
556550548	1;236,	-	hypothetical protein
556550549	1;235,	rdgC	recombinase
556550551	1;232,	-	MFS transporter
556550553	1;232,	-	exonuclease subunit SbcD
556550554	1;234,	-	PhoB family transcriptional regulator
556550561	1;235,	tgt	queuine tRNA-ribosyltransferase
556550562	1;235,	yajC	preprotein translocase subunit YajC
556550563	1;236,	secD	preprotein translocase subunit SecD
556550564	1;231,	-	preprotein translocase subunit SecF
556550565	1;233,2;1,3;1,	-	hypothetical protein
556550566	1;235,	-	ion channel protein Tsx
556550567	1;234,	-	hypothetical protein
556550568	1;234,	-	NrdR family transcriptional regulator
556550569	1;232,	ribD	diaminohydroxyphosphoribosylaminopyrimidine deaminase
556550570	1;235,	ribH	6,7-dimethyl-8-ribityllumazine synthase
556550571	1;236,	nusB	transcription antitermination protein NusB
556550572	1;231,	-	thiamine monophosphate kinase
556550575	1;235,	-	1-deoxy-D-xylulose-5-phosphate synthase
556550576	1;233,2;1,	-	geranyltranstransferase
556550577	1;236,	-	exodeoxyribonuclease VII small subunit
556550578	1;235,	-	tRNA s(4)U8 sulfurtransferase
556550579	1;235,	-	oxidative-stress-resistance chaperone
556550580	1;233,	-	2-dehydropantoate 2-reductase
556550581	1;236,	-	nucleotide-binding protein
556550584	1;236,	-	cytochrome O ubiquinol oxidase
556550585	1;233,2;1,3;1,	-	cytochrome O ubiquinol oxidase
556550586	1;229,	-	cytochrome O ubiquinol oxidase
556550587	1;226,	-	cytochrome O ubiquinol oxidase
556550589	1;236,	-	hypothetical protein
556550590	1;235,	-	BolA family transcriptional regulator
556550591	1;236,	-	trigger factor
556550592	1;235,2;1,	-	Clp protease proteolytic subunit ClpP
556550593	1;236,	clpX	ATP-dependent protease
556550594	1;233,	-	peptidase
556550595	1;236,	-	transcriptional regulator
556550596	1;233,	-	folding chaperone
556550597	1;235,	-	hypothetical protein
556550598	1;235,	-	thioesterase
556550599	1;234,	-	queuosine biosynthesis protein QueC
556550602	1;234,2;1,	-	transcriptional regulator
556550604	1;234,	-	multidrug ABC transporter ATP-binding protein
556550605	1;236,	-	nitrogen regulatory protein P-II 2
556550606	1;230,	-	ammonium transporter
556550607	1;235,	-	acyl-CoA thioesterase
556550608	1;235,	-	hypothetical protein
556550611	1;235,	-	membrane protein
556550613	1;236,	-	gene expression modulator
556550614	1;1,2;235,	-	Hha toxicity attenuator
556550615	1;229,	-	multidrug transporter
556550616	1;233,	-	multidrug transporter
556550617	1;225,	-	transcriptional regulator
556550622	1;234,	-	adenine phosphoribosyltransferase
556550623	1;233,	-	DNA polymerase III subunits gamma and tau
556550624	1;232,2;1,3;1,4;1,5;1,	-	hypothetical protein
556550625	1;232,	recR	recombinase RecR
556550626	1;233,	-	heat shock protein 90
556550627	1;234,2;1,	adk	adenylate kinase
556550630	1;233,	-	inosine/guanosine kinase
556550633	1;234,	ushA	5'-nucleotidase
556550637	1;229,	copA	copper exporting ATPase
556550639	1;234,	-	amino acid permease
556550642	1;236,	-	protease
556550643	1;235,	-	membrane protein
556550644	1;236,	-	hypothetical protein
556550645	1;233,	-	oxidoreductase
556550646	1;236,	-	multifunctional acyl-CoA thioesterase I and protease I and lysophospholipase L1
556550648	1;224,	-	hypothetical protein
556550649	1;229,	-	tRNA 2-selenouridine synthase
556550650	1;234,	-	LysR family transcriptional regulator
556550655	1;216,	-	tartronate semialdehyde reductase
556550656	1;232,2;1,3;1,	-	allantoin permease
556550657	1;232,2;1,3;1,	-	allantoinase
556550658	1;232,2;1,	-	purine permease
556550660	1;236,	-	hypothetical protein
556550661	1;235,	-	allantoate amidohydrolase
556550662	1;231,	-	ureidoglycolate dehydrogenase
556550663	1;231,	-	membrane protein
556550664	1;233,	-	hypothetical protein
556550665	1;235,	-	hypothetical protein
556550666	1;233,2;1,	-	phosphoribosylaminoimidazole carboxylase
556550668	1;235,	-	UDP-2,3-diacylglucosamine hydrolase
556550669	1;236,	-	peptidyl-prolyl cis-trans isomerase
556550670	1;230,	cysS	cysteinyl-tRNA synthetase
556550672	1;236,	-	ribosome-associated protein
556550676	1;228,	-	hypothetical protein
556550677	1;234,	nfrB	glycosyl transferase family 2
556550678	1;236,	-	sensor kinase CusS
556550679	1;236,	-	transcriptional regulator
556550680	1;234,	-	cation transporter
556550681	1;236,	-	cation transporter
556550682	1;230,	-	metal RND transporter
556550683	1;229,2;1,	-	cation transporter
556550684	1;232,2;1,	-	aromatic amino acid transporter
556550685	1;235,	-	miniconductance mechanosensitive channel
556550686	1;227,	-	dihydropteridine reductase
556550688	1;236,	-	membrane protein
556550691	1;225,	-	short-chain dehydrogenase
556550692	1;220,	rbsC	ribose ABC transporter permease
556550693	1;222,	-	xylose ABC transporter ATP-binding protein
556550694	1;223,	glpK	glycerol kinase
556550697	1;235,	-	hypothetical protein
556550701	1;233,	-	iron-enterobactin transporter permease
556550702	1;236,	-	iron-enterobactin transporter membrane protein
556550704	1;235,2;1,	-	antibiotic ABC transporter substrate-binding protein
556550706	1;230,	entE	enterobactin synthase subunit E
556550707	1;235,	-	isochorismatase
556550708	1;232,	-	2,3-dihydroxybenzoate-2,3-dehydrogenase
556550709	1;235,	-	acyl-CoA esterase
556550710	1;235,	-	carbon starvation protein A
556550712	1;232,	-	oxidoreductase
556550718	1;236,	-	alkyl hydroperoxide reductase subunit C
556550721	1;236,	-	nucleoside diphosphate kinase regulator
556550724	1;221,	citG	triphosphoribosyl-dephospho-CoA synthase
556550725	1;235,	citX	2-(5''-triphosphoribosyl)-3'-dephospho-CoA synthase
556550726	1;233,	-	citrate lyase subunit alpha
556550728	1;234,	-	citrate lyase subunit gamma
556550729	1;232,	-	[citrate [pro-3S]-lyase] ligase
556550730	1;234,	dpiB	sensor histidine kinase DpiB
556550731	1;236,	dpiA	two-protein response regulator DpiA
556550733	1;235,	pagP	phospholipid:lipid A palmitoyltransferase
556550734	1;234,	-	RNA chaperone/anti-terminator
556550735	1;233,	-	camphor resistance protein CrcB
556550737	1;236,	tatE	preprotein translocase subunit TatE
556550738	1;228,2;1,	-	lipoyl synthase
556550740	1;236,	-	hypothetical protein
556550741	1;236,	-	D-alanyl-D-alanine carboxypeptidase
556550743	1;233,	-	cell wall shape-determining protein
556550744	1;235,	-	penicillin-binding protein 2
556550745	1;234,	-	50S rRNA methyltransferase
556550746	1;236,	-	ribosome-associated protein
556550749	1;204,2;2,3;1,	holA	DNA polymerase III subunit delta
556550750	1;232,	-	LPS-assembly lipoprotein RlpB
556550751	1;230,	leuS	leucyl-tRNA synthetase
556550752	1;231,2;1,	-	hypothetical protein
556550753	1;228,	-	hypothetical protein
556550754	1;230,	-	hypothetical protein
556550755	1;229,	-	molecular chaperone HscC
556550756	1;236,	rihA	ribonucleoside hydrolase
556550757	1;234,	-	amino acid ABC transporter ATP-binding protein
556550759	1;229,2;1,3;1,	-	glutamate/aspartate ABC transporter permease GltJ
556550762	1;234,	lnt	apolipoprotein N-acyltransferase
556550763	1;235,	-	cobalt transporter
556550764	1;236,	-	metal-binding heat shock protein
556550765	1;232,	-	nucleoside triphosphate hydrolase
556550766	1;236,	-	(dimethylallyl)adenosine tRNA methylthiotransferase
556550767	1;236,	ubiF	2-octaprenyl-3-methyl-6-methoxy-1,4-benzoquinol hydroxylase
556550768	1;235,2;1,	asnB	asparagine synthetase B
556550769	1;235,	-	UMP phosphatase
556550770	1;233,	-	transcriptional regulator
556550771	1;235,	nagA	N-acetylglucosamine-6-phosphate deacetylase
556550773	1;220,	-	PTS N-acetylglucosamine transporter subunit IIABC
556550774	1;231,	-	Toxin-antitoxin biofilm protein TabA
556550775	1;226,	-	membrane protein
556550778	1;234,2;1,	chiP	chitoporin
556550779	1;236,	-	hypothetical protein
556550780	1;232,	fur	ferric uptake regulator
556550781	1;235,2;1,	-	flavodoxin
556550782	1;236,	-	LexA regulated protein
556550784	1;235,	-	replication initiation regulator SeqA
556550785	1;231,	-	phosphoglucomutase
556550786	1;230,	potE	putrescine transporter
556550787	1;231,2;1,	-	ornithine decarboxylase
556550788	1;231,	-	transcriptional regulator
556550789	1;223,	-	sensor protein KdpD
556550790	1;235,	-	potassium-transporting ATPase subunit C
556550791	1;233,	-	potassium-transporting ATPase subunit B
556550792	1;229,	-	potassium-transporting ATPase subunit A
556550793	1;236,	-	hypothetical protein
556550796	1;236,	-	peptide ABC transporter permease
556550797	1;236,	-	metal-binding protein
556550798	1;231,	-	hypothetical protein
556550799	1;232,	-	hypothetical protein
556550803	1;225,	-	galactonate oxidoreductase
556550804	1;236,	gltA	type II citrate synthase
556550805	1;236,	sdhC	succinate dehydrogenase cytochrome b556 large membrane subunit
556550806	1;236,	sdhD	succinate dehydrogenase cytochrome b556 small membrane subunit
556550808	1;235,	sdhB	succinate dehydrogenase iron-sulfur subunit
556550810	1;235,	-	dihydrolipoamide succinyltransferase
556550811	1;234,2;1,	sucC	malate--CoA ligase subunit beta
556550812	1;236,	-	succinyl-CoA synthetase subunit alpha
556550813	1;227,	-	XRE family transcriptional regulator
556550814	1;219,	-	PTS fructose transporter subunit IIB
556550816	1;231,	-	cytochrome BD oxidase subunit I
556550817	1;236,	-	cytochrome BD oxidase subunit II
556550818	1;236,	-	hypothetical protein
556550819	1;236,	-	hypothetical protein
556550820	1;235,	-	acyl-CoA thioesterase
556550821	1;236,	-	colicin transporter
556550822	1;236,	-	colicin transporter
556550824	1;233,	tolB	translocation protein TolB
556550825	1;231,	-	peptidoglycan-associated outer membrane lipoprotein
556550826	1;236,	-	tol-pal system protein YbgF
556550827	1;234,	-	quinolinate synthetase
556550830	1;233,	-	hypothetical protein
556550831	1;225,	-	phospho-2-dehydro-3-deoxyheptonate aldolase
556550832	1;235,	gpmA	phosphoglyceromutase
556550833	1;233,	galM	galactose-1-epimerase
556550834	1;229,	-	galactokinase
556550835	1;235,	-	galactose-1-phosphate uridylyltransferase
556550837	1;234,	-	molybdenum ABC transporter ATP-binding protein
556550839	1;236,	-	membrane protein
556550840	1;232,	modA	molybdenum ABC transporter substrate-binding protein
556550841	1;235,	modB	molybdate ABC transporter permease
556550842	1;234,	modC	molybdate ABC transporter ATP-binding protein
556550844	1;236,	-	6-phosphogluconolactonase
556550845	1;235,	-	LysR family transcriptional regulator
556550847	1;229,	-	membrane protein
556550848	1;232,2;1,	-	hydratase
556550850	1;236,	-	kinase inhibitor protein
556550851	1;234,	-	adenosylmethionine--8-amino-7-oxononanoate aminotransferase
556550852	1;232,	-	biotin synthase
556550858	1;235,	moaA	molybdenum cofactor biosynthesis protein A
556550859	1;236,	-	molybdopterin biosynthesis protein B
556550860	1;235,	moaC	molybdenum cofactor biosynthesis protein MoaC
556550861	1;236,	moaD	molybdopterin synthase small subunit
556550862	1;236,	moaE	molybdopterin guanine dinucleotide biosynthesis protein MoaE
556550865	1;235,	-	membrane protein
556550866	1;233,	-	cardiolipin synthase 2
556550868	1;236,	-	membrane protein
556550869	1;235,	-	membrane protein
556550872	1;232,	-	transporter
556550873	1;232,	-	transcriptional regulator
556550874	1;222,	-	RNA helicase
556550876	1;3,	-	Swarming motility protein ybiA
556550877	1;230,	dinG	ATP-dependent DNA helicase DinG
556550880	1;235,	-	hypothetical protein
556550881	1;236,	-	hypothetical protein
556550884	1;235,	-	hypothetical protein
556550887	1;233,	-	histidine ABC transporter ATP-binding protein
556550889	1;236,	glnH	amino acid ABC transporter substrate-binding protein
556550890	1;235,	-	DNA starvation/stationary phase protection protein Dps
556550892	1;233,2;1,	ompX	outer membrane protein X
556550894	1;236,	-	transcriptional regulator
556550895	1;233,	-	membrane protein
556550896	1;233,	-	L,D-transpeptidase
556550897	1;235,	-	heme ABC transporter ATP-binding protein
556550900	1;226,2;1,	-	formate acetyltransferase
556550901	1;235,	-	pyruvate formate-lyase 3-activating protein
556550906	1;235,	-	glutathione ABC transporter ATP-binding protein
556550907	1;229,	-	glutathione ABC transporter substrate-binding protein GsiB
556550908	1;233,	-	glutathione ABC transporter permease
556550909	1;234,	-	glutathione ABC transporter permease GsiD
556550912	1;233,2;1,	rimO	ribosomal protein S12 methylthiotransferase
556550913	1;235,	bssR	biofilm formation regulatory protein BssR
556550914	1;226,	-	aldose dehydrogenase
556550915	1;235,	-	glutathione S-transferase
556550916	1;234,	-	D-alanyl-D-alanine carboxypeptidase
556550917	1;235,	-	transcriptional regulator
556550924	1;235,	-	transporter
556550925	1;234,	-	membrane protein
556550926	1;234,2;1,	-	glutaredoxin
556550929	1;227,2;1,	-	ribosomal protein S6 modification protein
556550930	1;232,2;1,3;1,4;1,5;1,	-	hypothetical protein
556550931	1;231,	-	putrescine/spermidine ABC transporter substrate-binding protein
556550934	1;233,	-	putrescine/spermidine ABC transporter permease
556550935	1;235,	-	membrane protein
556550936	1;234,	rumB	23S rRNA methyltransferase
556550938	1;231,2;1,	artM	arginine transporter permease subunit ArtM
556550941	1;235,	-	amino acid ABC transporter ATP-binding protein
556550945	1;234,	-	hypothetical protein
556550947	1;234,	-	threonine aldolase
556550952	1;234,	-	aquaporin Z
556550953	1;235,	-	hypothetical protein
556550955	1;233,	-	macrolide transporter subunit MacA
556550963	1;229,	-	glutathione ABC transporter ATP-binding protein
556550965	1;236,	-	AsnC family transcriptional regulator
556550967	1;230,	lolA	lipoprotein chaperone
556550968	1;235,	-	recombinase RarA
556550969	1;228,	-	seryl-tRNA synthetase
556550973	1;160,	-	major tail tube protein
556550980	1;159,	-	baseplate assembly protein
556550983	1;156,	-	peptidase M15
556550984	1;160,	-	tail protein X
556550985	1;158,2;1,	-	phage head protein
556550994	1;234,	-	dimethyl sulfoxide reductase subunit B
556551001	1;228,	-	hypothetical protein
556551002	1;234,	-	membrane protein
556551003	1;235,	-	3-phosphoserine/phosphohydroxythreonine aminotransferase
556551008	1;178,	-	baseplate protein
556551009	1;189,2;1,	-	baseplate protein
556551011	1;180,	-	regulatory protein
556551012	1;193,	-	membrane protein
556551013	1;186,	-	hypothetical protein
556551014	1;192,	-	hypothetical protein
556551015	1;191,	-	tail protein
556551016	1;191,	-	tail protein
556551017	1;190,	-	hypothetical protein
556551018	1;191,	-	hypothetical protein
556551019	1;190,2;1,	-	hypothetical protein
556551020	1;188,2;1,	-	membrane protein
556551022	1;182,	-	peptidase
556551023	1;192,	-	phage morphogeneis protein
556551024	1;172,2;1,	-	phage head morphogenesis protein
556551025	1;180,2;1,	-	hypothetical protein
556551031	1;186,2;1,3;4,	-	membrane protein
556551039	1;181,	-	transposase
556551044	1;236,	cmk	cytidylate kinase
556551045	1;231,	rpsA	30S ribosomal protein S1
556551046	1;236,	ihfB	integration host factor subunit beta
556551051	1;236,	-	hypothetical protein
556551053	1;235,	-	hypothetical protein
556551055	1;236,	-	S-adenosyl-L-methionine-dependent methyltransferase
556551057	1;232,	-	condesin subunit E
556551058	1;227,	mukB	cell division protein MukB
556551060	1;236,	-	hypothetical protein
556551062	1;235,	-	aromatic amino acid aminotransferase
556551063	1;230,	-	outer membrane phosphoporin protein E
556551064	1;235,	-	asparaginyl-tRNA synthetase
556551066	1;233,	pepN	aminopeptidase N
556551068	1;236,	ssuC	sulfonate ABC transporter
556551079	1;235,	-	hypothetical protein
556551080	1;236,	-	ribosome modulation factor
556551081	1;233,	-	3-hydroxydecanoyl-ACP dehydratase
556551083	1;236,	-	Ter macrodomain organizer matS-binding protein
556551084	1;235,	-	membrane protein
556551085	1;236,	-	SOS cell division inhibitor
556551086	1;236,	-	Crp/Fnr family transcriptional regulator
556551093	1;236,	-	heat shock protein HspQ
556551094	1;227,	-	23S rRNA methyltransferase
556551097	1;235,	-	HflBKC-binding inner membrane protein
556551099	1;235,	-	hydrogenase 2 large subunit
556551100	1;236,	-	hydrogenase 1 b-type cytochrome subunit
556551101	1;235,	-	hydrogenase 1 maturation protease
556551102	1;235,	-	hydrogenase-1 operon protein HyaE
556551105	1;233,	-	cytochrome BD oxidase subunit II
556551107	1;11,	-	cold-shock protein
556551110	1;235,	-	gns
556551113	1;236,	-	chemotaxis protein CheY
556551114	1;227,	-	trimethylamine N-oxide reductase cytochrome C subunit
556551115	1;232,	-	trimethylamine N-oxide reductase I catalytic subunit
556551116	1;235,	torD	chaperone protein TorD
556551117	1;235,	-	chaperone-modulator protein CbpM
556551120	1;236,	-	hypothetical protein
556551121	1;235,	-	NAD(P)H:quinone oxidoreductase
556551125	1;234,	-	malonic semialdehyde reductase
556551126	1;234,	-	aminoacrylate hydrolase
556551127	1;232,	-	aminoacrylate peracid reductase
556551128	1;233,	-	amidohydrolase
556551129	1;233,2;1,	-	pyrimidine monooxygenase
556551131	1;226,	putA	bifunctional proline dehydrogenase/pyrroline-5-carboxylate dehydrogenase
556551134	1;235,	-	iron ABC transporter substrate-binding protein
556551135	1;232,	-	peroxidase
556551136	1;222,	-	nucleoside triphosphate hydrolase
556551137	1;233,	pgaD	permease
556551138	1;231,	-	N-glycosyltransferase
556551144	1;234,	-	molecular chaperone
556551147	1;236,	-	curli assembly protein CsgF
556551148	1;236,	-	curli assembly protein CsgE
556551149	1;236,	-	transcriptional regulator
556551152	1;236,	csgC	curli assembly protein CsgC
556551153	1;232,	-	hypothetical protein
556551157	1;232,	mdoG	glucan biosynthesis protein D
556551158	1;235,	-	glucosyltransferase
556551165	1;235,	-	cytochrome B561
556551168	1;236,	bssS	biofilm formation regulatory protein BssS
556551171	1;231,2;1,	-	lipoprotein
556551172	1;230,	-	glutaredoxin
556551174	1;233,	-	alanine acetyltransferase
556551175	1;235,	-	hypothetical protein
556551181	1;230,	flgB	flagellar basal body rod protein FlgB
556551187	1;234,	flgH	flagellar basal body L-ring protein
556551192	1;223,	rne	ribonuclease E
556551194	1;236,	-	23S rRNA pseudouridylate synthase C
556551196	1;231,	-	hypothetical protein
556551197	1;236,	rpmF	50S ribosomal protein L32
556551198	1;236,	-	phosphate acyltransferase
556551199	1;234,	-	3-oxoacyl-ACP synthase
556551200	1;233,	-	malonyl CoA-ACP transacylase
556551202	1;236,	acpP	acyl carrier protein
556551204	1;230,	-	4-amino-4-deoxychorismate lyase
556551205	1;234,	-	aminodeoxychorismate lyase
556551206	1;236,	-	thymidylate kinase
556551208	1;233,	-	DNAse
556551210	1;228,	-	ferric-rhodotorulic acid outer membrane transporter
556551211	1;1,2;234,	-	purine nucleoside phosphoramidase
556551213	1;220,	-	penicillin-binding protein activator LpoB
556551214	1;226,	thiK	thiamine kinase
556551215	1;235,	-	beta-hexosaminidase
556551216	1;236,	-	hypothetical protein
556551218	1;236,	-	hypothetical protein
556551219	1;235,	-	TetR family transcriptional regulator
556551220	1;236,	-	multiple stress resistance protein BhsA
556551222	1;222,	-	transcription-repair coupling factor
556551225	1;232,	-	cell division protein FtsE
556551227	1;235,	-	N-acetyl-D-glucosamine kinase
556551228	1;235,	-	NAD-dependent deacetylase
556551231	1;230,	potD	putrescine/spermidine ABC transporter substrate-binding protein
556551234	1;233,	potA	putrescine/spermidine ABC transporter ATPase
556551235	1;231,2;1,3;1,4;1,5;1,	-	peptidase T
556551237	1;234,	-	sensor protein PhoQ
556551238	1;235,	-	PhoP family transcriptional regulator
556551239	1;236,	-	adenylosuccinate lyase
556551240	1;236,	-	lysogenization regulator
556551241	1;233,	mnmA	thiouridylase
556551242	1;234,	-	phosphatase
556551243	1;234,2;1,	-	23S rRNA pseudouridine synthase E
556551248	1;8,	-	hypothetical protein
556551251	1;210,2;1,	-	cell division protein FtsZ
556551252	1;194,	-	regulatory protein
556551253	1;194,	-	antirepressor
556551256	1;212,	-	hypothetical protein
556551258	1;208,	-	crossover junction endodeoxyribonuclease RusA
556551259	1;174,	-	holin
556551264	1;207,	-	head-tail joining protein
556551282	1;232,	-	MerR family transcriptional regulator
556551284	1;234,	-	two-component-system connector protein YcgZ
556551285	1;3,	-	two-component-system connector protein YmgA
556551286	1;232,	-	two-component-system connector protein AriR
556551287	1;234,	-	hypothetical protein
556551288	1;229,	-	cyclic di-GMP phosphodiesterase
556551290	1;234,	-	hypothetical protein
556551291	1;233,2;1,3;1,4;1,	-	hypothetical protein
556551292	1;236,	minE	cell division topological specificity factor MinE
556551293	1;235,	-	cell division inhibitor MinD
556551295	1;235,	-	hypothetical protein
556551300	1;236,	-	hypothetical protein
556551301	1;226,	hlyE	hemolysin activation protein
556551304	1;233,	-	disulfide bond formation protein DsbB
556551305	1;235,	nhaB	sodium:proton antiporter
556551307	1;232,	-	SpoVR family protein
556551309	1;233,	-	alanine racemase
556551312	1;231,	emtA	lytic murein endotransglycosylase E
556551314	1;235,	-	hypothetical protein
556551315	1;228,	-	TonB-dependent receptor
556551317	1;233,	-	methyltransferase
556551319	1;218,	-	ABC transporter ATP-binding protein
556551321	1;234,	-	dihydroxyacetone kinase subunit M
556551324	1;223,	-	transcriptional regulator
556551326		-	integrase
556551328	1;235,	ychF	GTP-binding protein YchF
556551329	1;234,	-	peptidyl-tRNA hydrolase
556551330	1;229,	-	membrane protein
556551331	1;234,	-	transporter
556551332	1;234,	-	ribose-phosphate pyrophosphokinase
556551333	1;235,	-	kinase
556551335	1;229,	hemA	glutamyl-tRNA reductase
556551336	1;232,	prfA	peptide chain release factor 1
556551339	1;233,	-	hypothetical protein
556551340	1;234,	-	2-dehydro-3-deoxyphosphooctonate aldolase
556551342	1;233,2;1,	chaB	cation transport regulator
556551343	1;232,	-	transporter
556551346	1;235,	-	transcriptional regulator
556551348	1;233,	-	nitrate transporter
556551349	1;227,	narZ	nitrate reductase A subunit alpha
556551351	1;234,	-	nitrate reductase molybdenum cofactor assembly chaperone NarJ
556551352	1;232,2;1,3;1,	narI	nitrate reductase A subunit gamma
556551353	1;221,	-	hypothetical protein
556551357	1;236,	-	UTP--glucose-1-phosphate uridylyltransferase subunit GalU
556551360	1;227,2;1,	-	acetaldehyde dehydrogenase
556551361	1;235,	-	membrane protein
556551362	1;235,	-	peptide ABC transporter substrate-binding protein
556551363	1;235,	oppB	peptide ABC transporter permease
556551364	1;222,	-	peptide ABC transporter permease
556551365	1;233,	dppD	peptide ABC transporter ATP-binding protein
556551367	1;235,	-	dsDNA-mimic protein
556551371	1;220,	-	transporter
556551373	1;234,	-	intracellular septation protein A
556551376	1;169,	-	integrase
556551388	1;168,	-	antitermination protein
556551396	1;163,	-	membrane protein
556551398	1;164,2;1,	-	DNAse
556551400	1;160,	-	terminase
556551401	1;159,	-	Capsid protein
556551403	1;166,	-	DNA-packaging protein
556551404	1;165,	-	head-tail adaptor protein
556551405	1;166,	-	hypothetical protein
556551406	1;164,	-	hypothetical protein
556551407	1;164,	-	tail protein
556551408	1;158,	-	tail assembly protein
556551409	1;3,2;1,	-	phage tail protein
556551422	1;234,	-	S-adenosylmethionine tRNA ribosyltransferase
556551423	1;235,	-	hypothetical protein
556551424	1;231,	-	hypothetical protein
556551427	1;234,	-	oxoacyl-ACP reductase
556551429	1;235,	-	hypothetical protein
556551430	1;230,	-	topoisomerase I
556551431	1;233,	cysB	CysB family transcriptional regulator
556551435	1;236,	ribA	GTP cyclohydrolase II
556551436	1;235,	-	phosphatidylglycerophosphatase B
556551437	1;236,	-	membrane protein
556551440	1;233,	-	translation initiation factor Sui1
556551443	1;236,	-	hypothetical protein
556551445	1;234,	-	exoribonuclease II
556551448	1;232,2;1,	-	TetR family transcriptional regulator
556551449	1;233,	-	multidrug transporter
556551452	1;233,	-	major facilitator transporter
556551454	1;235,	dppD	peptide ABC transporter ATP-binding protein
556551455	1;233,	-	peptide ABC transporter permease
556551456	1;234,	-	peptide ABC transporter permease
556551457	1;231,2;1,	-	peptide ABC transporter permease
556551460	1;236,	-	phage-shock protein
556551461	1;236,	pspB	phage-shock protein
556551462	1;235,	-	transcriptional regulator
556551463	1;230,	-	phage-shock protein
556551464	1;236,	-	thiosulfate:cyanide sulfurtransferase
556551465	1;230,	-	sugar ABC transporter ATP-binding protein
556551466	1;233,	-	membrane protein
556551471	1;235,	tpx	lipid hydroperoxide peroxidase
556551474	1;233,	-	NAD-dependent dehydratase
556551475	1;227,	-	hypothetical protein
556551476	1;233,	-	LysR family transcriptional regulator
556551481	1;235,	-	fumarate/nitrate reduction transcriptional regulator
556551486	1;234,	-	universal stress protein F
556551489	1;236,	-	hypothetical protein
556551491	1;234,	-	D-lactate dehydrogenase
556551500	1;236,	-	glyceraldehyde-3-phosphate dehydrogenase
556551507	1;234,	-	hypothetical protein
556551511	1;236,	-	tellurite resistance protein TehB
556551514	1;233,	-	XRE family transcriptional regulator
556551515	1;224,2;1,3;1,4;1,5;1,	-	protease
556551522	1;226,	-	spermidine/putrescine ABC transporter permease
556551525	1;236,	-	hypothetical protein
556551529	1;233,	-	hypothetical protein
556551530	1;220,2;10,3;1,	-	L-asparagine permease
556551531	1;222,	-	hypothetical protein
556551532	1;231,	-	hypothetical protein
556551533	1;229,	-	N-hydroxyarylamine O-acetyltransferase
556551537	1;228,	narH	nitrate reductase A subunit beta
556551542	1;234,	-	formate dehydrogenase-N subunit gamma
556551544	1;235,	adhP	acetaldehyde reductase
556551546	1;236,	rpsV	30S ribosomal protein S22
556551547	1;235,2;1,	-	biofilm-dependent modulation protein
556551548	1;231,2;1,	-	peroxiredoxin
556551551	1;234,	-	antiporter
556551555	1;235,	-	AraC family transcriptional regulator
556551556	1;219,	-	Two-protein-system connector protein SafA
556551558	1;234,	-	fimbrial protein FimH
556551559	1;234,2;1,	-	fimbrial protein FimG
556551560	1;229,2;1,	-	fimbrial protein ydeS
556551562	1;220,2;1,3;1,4;1,5;1,	-	fimbrial chaperone protein FimC
556551566	1;226,	-	hypothetical protein
556551567	1;225,2;1,	-	altronate oxidoreductase
556551569	1;235,	-	hypothetical protein
556551570	1;232,	-	glutaminase
556551572	1;234,	-	LysR family transcripitonal regulator
556551575	1;235,	-	transcriptional regulator
556551576	1;227,	-	transcriptional regulator
556551577	1;233,	-	hypothetical protein
556551578	1;235,	-	O-acetylserine/cysteine export protein
556551584	1;236,	-	hypothetical protein
556551586	1;234,	-	galactonate oxidoreductase
556551590	1;236,	-	spermidine N1-acetyltransferase
556551598	1;233,	bioD	dithiobiotin synthetase
556551604	1;234,	-	multidrug transporter
556551607	1;233,2;1,	pntB	pyridine nucleotide transhydrogenase
556551608	1;233,	pntA	NAD(P) transhydrogenase subunit alpha
556551609	1;233,	-	hypothetical protein
556551611	1;228,2;1,3;1,4;1,5;1,	-	dihydromonapterin reductase
556551612	1;235,	-	membrane protein
556551615	1;226,	-	DNA-binding protein
556551616	1;230,2;1,	fumC	fumarate hydratase
556551617	1;229,	-	fumarate hydratase
556551618	1;233,	-	mannose-6-phosphate isomerase
556551619	1;236,	-	hypothetical protein
556551620	1;229,2;1,	-	beta-D-glucuronidase
556551622	1;231,	-	7-alpha-hydroxysteroid dehydrogenase
556551626	1;232,	-	adenosine deaminase
556551628		-	oriC-binding nucleoid-associated protein
556551629	1;236,	-	membrane protein
556551630	1;236,	-	electron transport complex RsxE subunit
556551631	1;234,	-	electron transporter RnfD
556551633	1;233,	rnfD	electron transporter RnfG
556551635	1;231,	-	elongation factor G
556551639	1;234,	-	pyridoxamine kinase
556551640	1;231,	-	tyrosyl-tRNA synthetase
556551642	1;232,	-	lysozyme inhibitor
556551645	1;234,	-	MarR family transcriptional regulator
556551646	1;236,	-	membrane protein
556551648	1;224,2;1,	-	fusaric acid resistance protein
556551649	1;233,	-	superoxide dismutase
556551653	1;234,	-	glyoxalase I
556551654	1;233,	-	ribonuclease T
556551655	1;235,	-	glutaredoxin
556551658	1;225,	-	MFS transporter
556551660	1;235,	-	LysR family transcripitonal regulator
556551661	1;232,	-	transporter
556551662	1;235,	-	cyclopropane fatty acyl phospholipid synthase
556551669	1;234,	-	thiosulfate reductase cytochrome B
556551670	1;235,	-	ferredoxin
556551671	1;233,	-	hypothetical protein
556551672	1;224,	-	oxidoreductase
556551673	1;235,	-	hypothetical protein
556551676	1;236,	-	murein lipoprotein
556551678	1;235,	-	cysteine desufuration protein SufE
556551679	1;233,	-	bifunctional cysteine desulfurase/selenocysteine lyase
556551681	1;233,	sufC	cysteine desulfurase
556551682	1;230,	-	cysteine desulfurase activator complex subunit SufB
556551684	1;235,	-	acyl-CoA esterase
556551691	1;234,	-	3-dehydroquinate dehydratase
556551692	1;234,2;1,	-	hypothetical protein
556551693	1;232,	-	acyl-CoA dehydrogenase
556551696	1;231,	fixB	electron transfer flavoprotein subunit alpha
556551697	1;225,	-	oxidoreductase FixC
556551698	1;236,	-	ferredoxin ydiT
556551699	1;231,	-	short chain acyl-CoA synthetase
556551700	1;231,	-	phosphoenolpyruvate synthase
556551701	1;234,	-	PEP synthetase regulatory protein
556551702	1;233,	-	phospho-2-dehydro-3-deoxyheptonate aldolase
556551703	1;234,	-	hypothetical protein
556551709	1;236,	ihfA	integration host factor subunit alpha
556551710	1;220,	pheT	phenylalanyl-tRNA synthetase
556551712	1;234,	rplT	50S ribosomal protein L20
556551713	1;236,	-	50S ribosomal protein L35
556551714	1;234,2;1,3;1,	thrS	threonyl-tRNA synthetase
556551715	1;229,	-	membrane protein
556551718	1;233,	-	hypothetical protein
556551719	1;236,	-	membrane protein
556551720	1;234,	-	2-deoxyglucose-6-phosphatase
556551721	1;233,	-	membrane protein
556551722	1;224,	-	L-cystine transporter tcyP
556551728	1;235,	-	PTS N'-diacetylchitobiose transporter subunit IIA
556551729	1;234,	-	PTS N'-diacetylchitobiose transporter subunit IIC
556551730	1;235,	-	PTS N'-diacetylchitobiose transporter subunit IIB
556551731	1;236,	-	transcriptional regulator
556551733	1;231,	-	nucleotide excision repair endonuclease
556551734	1;234,	-	hypothetical protein
556551735	1;236,	-	hypothetical protein
556551741	1;234,	-	exonuclease III
556551744	1;231,	-	TVP38/TMEM64 family inner membrane protein ydjZ
556551752	1;227,2;1,	-	glutamate dehydrogenase
556551755	1;234,	-	oxidoreductase
556551756	1;234,	-	protease
556551759	1;232,	-	MFS transporter
556551763	1;233,	gatY	fructose-bisphosphate aldolase
556551765	1;224,	-	transporter
556551766	1;233,	-	alcohol dehydrogenase
556551769	1;235,	-	glyceraldehyde-3-phosphate dehydrogenase
556551771	1;235,	-	hypothetical protein
556551772	1;234,2;1,	-	MltA-interacting protein MipA
556551773	1;229,	-	PrkA family serine protein kinase
556551774	1;233,	-	hypothetical protein
556551776	1;228,2;1,3;1,	-	diguanylate cylase
556551777	1;234,	-	hypothetical protein
556551778	1;233,	-	membrane protein
556551779	1;232,	-	AraC family transcriptional regulator
556551780	1;229,	-	membrane protein
556551781	1;235,2;1,	-	hypothetical protein
556551786	1;236,	-	hypothetical protein
556551788	1;234,2;1,	-	ribonuclease D
556551789	1;233,	-	long-chain fatty acid--CoA ligase
556551790	1;228,	-	membrane protein
556551791	1;234,	-	hypothetical protein
556551793	1;236,	-	endoribonuclease L-PSP
556551794	1;236,	-	hypothetical protein
556551796	1;236,	-	NUDIX hydrolase
556551797	1;230,	-	L-serine dehydratase
556551799	1;232,	-	membrane protein
556551800	1;234,	-	PTS mannose transporter subunit IIAB
556551801	1;235,	-	PTS mannose transporter subunit IIC
556551802	1;235,	-	PTS mannose transporter subunit IID
556551806	1;234,2;1,	-	RNA chaperone/anti-terminator
556551810	1;235,	-	transcriptional regulator
556551812	1;233,	-	heat shock protein HtpX
556551814	1;230,	-	prop expression regulator
556551815	1;235,	-	Free methionine-R-sulfoxide reductase
556551819	1;235,	-	hypothetical protein
556551821	1;235,	-	hypothetical protein
556551830	1;235,	-	DNA damage-inducible protein YebG
556551831	1;229,	-	phosphoribosylglycinamide formyltransferase
556551832	1;235,	-	ketohydroxyglutarate aldolase
556551834	1;232,	-	glucose-6-phosphate 1-dehydrogenase
556551835	1;235,	-	transcriptional regulator
556551836	1;231,	-	pyruvate kinase
556551837	1;230,2;1,	-	lipid A biosynthesis (KDO)2-(lauroyl)-lipid IVA acyltransferase
556551838	1;230,	-	peptidase
556551839	1;230,	znuA	zinc ABC transporter substrate-binding protein
556551845	1;234,	ruvC	Holliday junction resolvase
556551846	1;231,2;1,	-	hypothetical protein
556551848	1;229,	-	aspartyl-tRNA synthetase
556551851	1;236,	-	membrane protein
556551852	1;236,	-	rRNA cytosine-C5-methyltransferase
556551853	1;233,	-	tRNA methyltransferase
556551854	1;230,	bisC	biotin sulfoxide reductase
556551855	1;234,	-	cytochrome C
556551856	1;232,	-	copper homeostasis protein CutC
556551858	1;219,2;1,3;1,4;1,5;1,6;1,	-	arginyl-tRNA synthetase
556551863	1;236,	-	chemotaxis protein CheY
556551864	1;230,	-	chemotaxis protein
556551871	1;234,	-	AraC family transcriptional regulator
556551872	1;232,	-	transcriptional activator FlhD
556551875	1;235,2;1,	-	trehalose-6-phosphate phosphatase
556551877	1;234,	araG	arabinose ABC transporter ATP-binding protein
556551879	1;234,	-	ferritin
556551881	1;235,2;1,	-	ferritin
556551882	1;236,	-	hypothetical protein
556551883	1;233,	-	tyrosine transporter TyrP
556551884	1;232,2;1,	-	hypothetical protein
556551885	1;206,	-	tail sheath protein
556551886	1;205,	-	tail protein
556551888	1;207,	-	phage baseplate protein
556551889	1;207,	-	head protein
556551890	1;207,	-	Head decoration protein
556551891	1;201,	-	capsid assembly protein
556551892	1;203,	-	plasmid partitioning protein ParB
556551893	1;205,	-	terminase
556551897	1;207,	-	hypothetical protein
556551898	1;206,	-	integrase
556551899	1;236,	-	phosphatidylglycerophosphate synthetase
556551900	1;230,	uvrC	excinuclease ABC subunit C
556551901	1;228,	sirA	response regulator
556551902	1;235,2;1,	-	hypothetical protein
556551903	1;236,	-	transcriptional regulator
556551904	1;232,	-	arginine ABC transporter ATP-binding protein
556551905	1;234,	-	amino acid ABC transporter permease
556551909	1;233,2;1,	fliA	flagellar biosynthesis sigma factor
556551914	1;230,2;1,3;1,	-	alpha-amylase
556551916	1;230,	-	membrane protein
556551917	1;235,	-	hypothetical protein
556551918	1;208,	-	hypothetical protein
556551920	1;230,2;1,3;1,	-	kinase inhibitor protein
556551921	1;234,2;1,	fliE	flagellar hook-basal body protein FliE
556551923	1;231,	fliG	flagellar motor switch protein FliG
556551925	1;232,	fliI	ATP synthase
556551926	1;236,	fliJ	flagellar biosynthesis chaperone
556551928	1;234,	fliL	flagellar basal body protein FliL
556551929	1;229,	fliM	flagellar motor switch protein FliM
556551930	1;235,	fliN	flagellar motor switch protein FliN
556551931	1;234,	-	flagellar biosynthesis protein FliO
556551932	1;236,	fliP	flagellar biosynthesis protein FliP
556551933	1;236,	fliQ	flagellar biosynthesis protein FliQ
556551934	1;231,	fliR	flagellar biosynthesis protein FliR
556551935	1;236,	rcsA	colanic acid capsular biosynthesis activation protein A
556551936	1;235,	-	hypothetical protein
556551937	1;235,	-	hypothetical protein
556551941	1;232,	-	membrane protein
556551947	1;228,	-	sensor histidine kinase
556551948	1;234,	-	transcriptional regulator
556551949	1;235,	-	hydroxyisourate hydrolase
556551951	1;235,	-	sulfite oxidase subunit YedZ
556551960	1;83,	-	tail protein
556551962	1;84,	-	phage tail protein
556551966	1;84,	-	hypothetical protein
556551967	1;79,	-	head-tail adaptor protein
556551969	1;77,	-	phage capsid protein
556551970	1;84,	-	peptidase
556551972	1;82,	-	terminase
556551976	1;1,2;59,3;1,4;1,	-	lysozyme
556551981	1;74,2;1,	-	antitermination protein
556551987	1;58,2;1,	-	hypothetical protein
556551988	1;101,2;1,	-	cell division inhibition protein DicB
556551989	1;99,2;1,3;1,4;1,	-	hypothetical protein
556551991	1;86,	-	integrase
556551994	1;230,	thiQ	thiamine ABC transporter ATP-binding protein
556551995	1;230,	entE	enterobactin synthase subunit E
556551997	1;230,2;1,3;1,	-	shikimate transporter
556551998	1;232,	-	AMP nucleosidase
556551999	1;233,2;1,	-	hypothetical protein
556552003	1;235,	-	L,D-transpeptidase
556552005	1;231,	cobS	cobalamin synthase
556552007	1;226,	-	ligand-gated channel
556552013	1;221,	-	hypothetical protein
556552014	1;226,	-	hypothetical protein
556552015	1;3,2;1,	-	hypothetical protein
556552016	1;231,	-	hypothetical protein
556552018	1;124,2;2,3;62,4;1,	-	hypothetical protein
556552023	1;230,2;1,3;1,4;1,	-	hypothetical protein
556552024	1;236,	-	hypothetical protein
556552025	1;234,2;1,	-	membrane protein
556552027	1;234,	-	D-alanyl-D-alanine carboxypeptidase
556552028	1;234,	sbcB	exonuclease I
556552032	1;232,	-	toxin YoeB
556552033	1;233,	-	antitoxin
556552034	1;232,	hisG	ATP phosphoribosyltransferase
556552035	1;235,	hisD	bifunctional histidinal dehydrogenase/ histidinol dehydrogenase
556552036	1;234,	-	histidinol-phosphate aminotransferase
556552037	1;230,	-	imidazoleglycerol-phosphate dehydratase
556552039	1;232,	-	1-(5-phosphoribosyl)-5-[(5-phosphoribosylamino)methylideneamino] imidazole-4-carboxamide isomerase
556552040	1;229,	-	imidazole glycerol phosphate synthase
556552051	1;230,	-	colanic acid biosynthesis glycosyltransferase WcaL
556552054	1;223,	-	UDP-glucose lipid carrier transferase
556552061	1;233,	-	acyl transferase
556552063	1;235,	wcaD	colanic acid biosynthesis protein
556552064	1;230,	-	glycosyl transferase
556552065	1;234,	-	acyl transferase
556552068	1;235,	-	protein-tyrosine phosphatase
556552072	1;235,	-	deoxycytidine triphosphate deaminase
556552073	1;235,2;1,	-	uridine/cytidine kinase
556552078	1;233,	-	hypothetical protein
556552079	1;233,	-	hypothetical protein
556552081	1;230,	-	multidrug transporter
556552082	1;233,	-	multidrug transporter
556552083	1;227,	-	transporter
556552085	1;236,	-	transcriptional regulator
556552087	1;235,	-	protease
556552090	1;233,	-	galactitol-1-phosphate 5-dehydrogenase
556552091	1;235,	-	PTS galactitol transporter subunit IIB
556552092	1;234,	-	PTS galactitol transporter subunit IIA
556552093	1;234,	-	tagatose-bisphosphate aldolase
556552095	1;235,	-	fructose-bisphosphate aldolase
556552096	1;232,2;1,	-	nucleoside transporter
556552097	1;234,	-	hypothetical protein
556552099	1;235,	-	GntR family transcriptional regulator
556552103	1;234,	-	transcriptional regulator
556552105	1;234,	-	nickel/cobalt homeostasis protein RcnB
556552107	1;233,	-	fimbrial assembly chaperone protein StcB
556552109	1;235,	-	hypothetical protein
556552111	1;228,	metG	methionyl-tRNA synthetase
556552115	1;229,	-	hypothetical protein
556552117	1;234,2;1,	-	hypothetical protein
556552118	1;236,	-	hypothetical protein
556552119	1;236,	-	transcriptional regulator
556552120	1;233,	-	sensor histidine kinase
556552121	1;235,	-	MerR family transcriptional regulator
556552122	1;236,	-	membrane protein
556552123	1;233,	-	osmoprotectant uptake system permease
556552127	1;233,	-	beta-D-glucoside glucohydrolase
556552128	1;230,	-	D-lactate dehydrogenase
556552129	1;235,	pbpG	D-alanyl-D-alanine endopeptidase
556552130	1;236,	-	membrane protein
556552132	1;234,	-	oxidoreductase
556552135	1;235,2;1,	-	hypothetical protein
556552136	1;233,	-	membrane protein
556552137	1;234,	-	cytidine deaminase
556552138	1;234,2;1,3;1,	-	vancomycin high temperature exclusion protein
556552139	1;235,	-	hypothetical protein
556552142	1;233,	mglC	beta-methylgalactoside transporter
556552143	1;235,	-	D-ribose transporter ATP binding protein
556552144	1;234,2;1,	-	methyl-galactoside ABC transporter substrate-binding protein
556552145	1;234,	-	transcriptional regulator
556552148	1;234,	-	S-formylglutathione hydrolase
556552149	1;220,	-	catecholate siderophore receptor CirA
556552151	1;235,	-	transcriptional regulator
556552152	1;235,	-	membrane protein
556552153	1;235,	-	endonuclease V
556552155	1;229,	rihB	ribonucleoside hydrolase
556552156	1;234,	-	Crp/Fnr family transcriptional regulator
556552161	1;235,	fruK	1-phosphofructokinase
556552162	1;236,	-	PTS fructose transporter subunit IIA
556552163	1;234,	-	sugar transporter
556552164	1;219,2;1,3;1,4;1,5;1,	-	elongation factor Ts
556552166	1;232,	-	hypothetical protein
556552168	1;236,	-	endopeptidase
556552170	1;228,	-	peptide ABC transporter substrate-binding protein
556552171	1;235,	-	microcin C ABC transporter permease YejB
556552172	1;224,2;1,3;1,	-	microcin C ABC transporter permease
556552174	1;235,	-	hypothetical protein
556552176	1;232,	-	16S rRNA pseudouridylate synthase
556552177	1;226,	-	hypothetical protein
556552178	1;236,	-	50S ribosomal protein L25
556552179	1;234,	-	nucleoid-associated protein NdpA
556552180	1;236,	-	hypothetical protein
556552181	1;233,	-	membrane protein
556552182	1;235,2;1,	-	transcriptional regulator
556552184	1;235,2;1,	-	thiol:disulfide interchange protein
556552185	1;232,	-	heme lyase subunit CcmF
556552186	1;236,	-	cytochrome C biogenesis protein
556552187	1;236,	-	cytochrome C biogenesis protein CcmD
556552188	1;235,	-	heme ABC transporter permease
556552189	1;234,	-	heme ABC transporter permease
556552190	1;236,	-	cytochrome C biogenesis protein CcmA
556552193	1;236,	napH	quinol dehydrogenase
556552195	1;233,	-	nitrate reductase catalytic subunit
556552196	1;236,	-	nitrate reductase
556552197	1;233,2;1,	-	ferredoxin
556552199	1;235,	-	malate:quinone oxidoreductase
556552200	1;231,	-	multidrug ABC transporter ATP-binding protein
556552202	1;234,	-	transcriptional regulator
556552203	1;234,	-	thiamine biosynthesis lipoprotein ApbE
556552205	1;234,2;1,	-	phosphotransfer intermediate protein in two-component regulatory system with RcsBC
556552206	1;234,	-	transcriptional regulator
556552208	1;230,	-	sensor protein ZraS
556552210	1;233,	-	acetyl-CoA:acetoacetyl-CoA transferase subunit alpha
556552211	1;231,	-	succinyl-CoA:3-ketoacid-CoA transferase
556552212	1;231,2;1,3;1,4;1,	-	short-chain fatty acid transporter
556552216	1;236,	-	hypothetical protein
556552219	1;233,2;1,	-	bifunctional 3-demethylubiquinone-9 3-methyltransferase/ 2-octaprenyl-6-hydroxy phenol methylase
556552223	1;236,	-	2Fe-2S ferredoxin
556552229	1;232,2;1,3;1,4;1,5;1,	glpC	sn-glycerol-3-phosphate dehydrogenase subunit C
556552231	1;233,	-	alpha-dehydro-beta-deoxy-D-glucarate aldolase
556552233	1;233,	-	L-rhamnonate dehydratase
556552234	1;233,	-	IclR family transcriptional regulator
556552236	1;235,	-	membrane protein
556552240	1;221,	-	UDP phosphate 4-deoxy-4-formamido-L-arabinose transferase
556552248	1;236,	-	O-succinylbenzoate synthase
556552249	1;236,	-	dihydroxynaphthoic acid synthetase
556552250	1;232,	-	2-succinyl-6-hydroxy-2,4-cyclohexadiene-1-carboxylate synthase
556552253	1;234,	-	membrane protein
556552257	1;235,2;1,	-	hypothetical protein
556552258	1;233,	-	NADH:ubiquinone oxidoreductase subunit N
556552259	1;230,	-	NADH:ubiquinone oxidoreductase subunit M
556552260	1;230,	-	NADH:ubiquinone oxidoreductase subunit L
556552261	1;236,	-	NADH:ubiquinone oxidoreductase subunit K
556552262	1;236,	-	NADH:ubiquinone oxidoreductase subunit J
556552263	1;234,	-	NADH dehydrogenase subunit I
556552265	1;231,	-	NADH dehydrogenase subunit G
556552266	1;223,	-	NADH dehydrogenase subunit F
556552267	1;235,	-	NADH dehydrogenase subunit E
556552268	1;230,	-	bifunctional NADH:ubiquinone oxidoreductase subunit C/D
556552269	1;236,	-	NADH dehydrogenase subunit B
556552270	1;230,	-	NADH:ubiquinone oxidoreductase subunit A
556552272	1;231,2;1,	-	aminotransferase AlaT
556552273	1;236,	-	5'-nucleotidase
556552274	1;234,	-	citrate transporter
556552276	1;235,2;1,	-	hypothetical protein
556552277	1;236,	-	membrane protein
556552278	1;231,2;1,	-	acetate kinase
556552279	1;234,	-	phosphate acetyltransferase
556552282	1;235,	-	phosphodiesterase
556552285	1;232,2;1,	folX	D-erythro-7,8-dihydroneopterin triphosphate 2'-epimerase
556552287	1;234,	glnQ	glutamine ABC transporter ATP-binding protein
556552288	1;235,	-	histidine/lysine/arginine/ornithine ABC transporter permease HisM
556552289	1;236,	-	histidine/lysine/arginine/ornithine ABC transporter permease HisQ
556552290	1;236,	-	zinc transporter
556552291	1;234,	-	amino acid ABC transporter substrate-binding protein
556552292	1;236,	-	3-octaprenyl-4-hydroxybenzoate carboxy-lyase
556552293	1;235,	-	amidophosphoribosyltransferase
556552294	1;233,2;1,3;1,4;1,	-	colicin V production protein
556552296	1;235,	-	bifunctional folylpolyglutamate synthase/ dihydrofolate synthase
556552297	1;235,	-	acetyl-CoA carboxylase subunit beta
556552299	1;234,	truA	tRNA pseudouridine synthase A
556552303	1;231,2;1,	-	transporter
556552304	1;230,	-	3-oxoacyl-ACP synthase
556552306	1;236,	-	hypothetical protein
556552307	1;232,	-	hypothetical protein
556552308	1;235,	-	membrane protein
556552311	1;230,	-	N5-glutamine S-adenosyl-L-methionine-dependent methyltransferase
556552322	1;220,	fadI	3-ketoacyl-CoA thiolase
556552323	1;234,	-	hypothetical protein
556552325	1;236,	-	membrane protein
556552330	1;202,	-	transcriptional regulator
556552332	1;199,2;1,	-	oxidoreductase
556552334	1;212,2;1,	-	transcriptional regulator
556552335	1;213,	-	permease
556552337	1;227,	emrB	multidrug resistance protein B
556552338	1;234,	-	multidrug transporter
556552340	1;218,	-	sensory histidine kinase
556552341	1;234,2;1,	-	CoA-transferase
556552342	1;233,	-	transporter
556552343	1;235,	-	oxalyl-CoA decarboxylase
556552344	1;231,	-	formyl-CoA transferase
556552345	1;233,	-	hypothetical protein
556552346	1;234,	-	hypothetical protein
556552349	1;235,	-	aspartate aminotransferase
556552350	1;232,2;1,	-	membrane protein
556552355	1;235,	-	aminopeptidase
556552358	1;235,	glk	glucokinase
556552359	1;236,	-	hypothetical protein
556552360	1;234,	-	manganese transporter
556552361	1;232,2;1,3;1,	-	nucleoside permease
556552363	1;236,	-	hypothetical protein
556552365	1;232,	gltX	glutaminyl-tRNA synthetase
556552366	1;233,2;1,	-	transcriptional regulator
556552367	1;235,	-	nucleoside permease
556552368	1;235,	-	purine nucleoside phosphorylase
556552372	1;235,	-	hypothetical protein
556552376	1;234,	-	cysteine synthase A
556552377	1;236,	-	PTS sugar transporter
556552378	1;232,2;1,3;1,	-	phosphoenolpyruvate-protein phosphotransferase
556552379	1;236,	-	PTS glucose transporter subunit IIA
556552382	1;232,	cysM	cysteine synthase B
556552383	1;234,	-	sulfate ABC transporter ATP-binding protein
556552384	1;234,	cysW	sulfate/thiosulfate transporter permease subunit
556552385	1;234,	-	sulfate/thiosulfate transporter subunit
556552386	1;232,	-	thiosulfate transporter subunit
556552389	1;226,	murP	PTS N-acetylmuramic acid transporter subunit IIBC
556552390	1;233,	-	deferrochelatase/peroxidase YfeX
556552391	1;235,	-	RpoE-regulated lipoprotein
556552392	1;236,	-	membrane protein
556552393	1;232,	-	acetyltransferase
556552394	1;236,	-	N-acetylmuramoyl-L-alanine amidase
556552395	1;225,	-	coproporphyrinogen III oxidase
556552396	1;235,	-	transcriptional regulator
556552397	1;234,	-	carboxysome shell protein
556552398	1;234,	-	ethanolamine utilization protein EutL
556552400	1;232,2;1,	-	ethanolamine ammonia lyase large subunit
556552401	1;229,	eutA	ethanolamine utilization protein EutA
556552404	1;213,	-	ethanolamine utilization protein EutJ
556552405	1;235,	-	aldehyde dehydrogenase
556552406	1;236,	-	ethanolamine catabolic microcompartment shell protein EutN
556552407	1;235,	-	carboxysome shell protein
556552409	1;231,	-	ethanolamine utilization cobalamin adenosyltransferase
556552411	1;231,	-	ethanolamine utilization protein EutP
556552412	1;233,2;1,	-	carboxysome shell protein
556552413	1;231,	-	malic enzyme
556552414	1;234,	-	transaldolase
556552415	1;234,	-	transketolase
556552417	1;235,	-	GDP-mannose pyrophosphatase NudK
556552418	1;235,	-	oxidoreductase Fe-S binding subunit
556552419	1;236,	-	nitrate/nitrite sensor protein NarQ
556552420	1;232,2;1,	-	multidrug transporter
556552421	1;236,	-	reductase
556552423	1;235,	-	membrane protein
556552424	1;234,	-	hydrolase
556552427	1;223,	-	phosphoribosylaminoimidazole-succinocarboxamide synthase
556552428	1;236,	-	lipoprotein
556552429	1;236,	-	dihydrodipicolinate synthase
556552430	1;236,	gcvR	glycine cleavage system regulatory protein
556552431	1;235,	bcp	thioredoxin-dependent thiol peroxidase
556552432	1;234,	-	permase
556552433	1;230,	-	hypothetical protein
556552434	1;235,	-	arsenate reductase
556552435	1;235,	-	DNA replication initiation factor
556552436	1;224,	-	uracil transporter
556552437	1;235,	upp	uracil phosphoribosyltransferase
556552438	1;236,	-	phosphoribosylaminoimidazole synthetase
556552439	1;236,	purN	phosphoribosylglycinamide formyltransferase
556552441	1;228,	-	exopolyphosphatase
556552443	1;235,	-	hypothetical protein
556552444	1;235,	-	membrane protein
556552445	1;236,	-	membrane protein
556552447	1;230,	guaA	GMP synthase
556552448	1;232,	-	inosine 5'-monophosphate dehydrogenase
556552451	1;235,	-	GTP-binding protein Der
556552452	1;235,2;1,	-	outer membrane biogenesis protein BamB
556552453	1;235,	-	membrane protein
556552454	1;230,	hisS	histidyl-tRNA synthetase
556552455	1;236,	-	4-hydroxy-3-methylbut-2-en-1-yl diphosphate synthase
556552457	1;229,	-	50S rRNA methyltransferase
556552460	1;222,	-	hypothetical protein
556552462	1;234,2;1,3;1,	-	enhanced serine sensitivity protein SseB
556552464	1;235,	-	hypothetical protein
556552465	1;234,	-	2Fe-2S ferredoxin
556552466	1;230,	hscA	chaperone protein HscA
556552467	1;236,	hscB	co-chaperone HscB
556552468	1;236,	iscA	iron-sulfur cluster assembly protein
556552469	1;236,	-	FeS cluster assembly scaffold IscU
556552470	1;234,	-	cysteine desulfurase
556552471	1;235,2;1,	-	transcriptional regulator
556552472	1;235,	-	tRNA methyltransferase
556552473	1;235,	-	inositol monophosphatase
556552478	1;228,	-	hypothetical protein
556552479	1;232,	-	alcohol dehydrogenase
556552480	1;233,	-	sugar ABC transporter permease
556552481	1;222,	-	heme ABC transporter ATP-binding protein
556552482	1;234,	-	sugar ABC transporter substrate-binding protein
556552483	1;231,	-	hypothetical protein
556552484	1;236,	-	hypothetical protein
556552485	1;229,	glyA	serine hydroxymethyltransferase
556552486	1;236,	-	bifunctional nitric oxide dioxygenase/dihydropteridine reductase 2
556552487	1;236,	-	nitrogen regulatory protein P-II
556552488	1;235,	-	response regulator
556552496	1;234,	-	ferredoxin
556552498	1;232,	-	pyridoxine 5'-phosphate synthase
556552500	1;236,	-	GTPase Era
556552501	1;236,	rnc	ribonuclease III
556552502	1;231,	-	signal peptidase
556552503	1;228,	-	elongation factor 4
556552504	1;235,	-	SoxR reducing system protein RseC
556552506	1;232,	-	anti-RNA polymerase sigma factor SigE
556552510	1;235,	-	RNA helicase
556552511	1;234,	-	LysR family transcriptional regulator
556552512	1;235,	-	cysteine/O-acetylserine exporter
556552513	1;236,	-	autonomous glycyl radical cofactor GrcA
556552514	1;236,	-	uracil-DNA glycosylase
556552515	1;234,	-	methyltransferase
556552516	1;236,	-	thioredoxin
556552517	1;233,	-	hypothetical protein
556552519	1;236,	pssA	phosphatidylserine synthase
556552520	1;235,	-	lipoprotein
556552522	1;235,	-	protein disaggregation chaperone
556552524	1;233,	rluD	23S rRNA pseudouridine synthase D
556552525	1;235,	-	outer membrane biogenesis protein BamD
556552528	1;233,	tyrA	chorismate mutase
556552529	1;235,	-	phospho-2-dehydro-3-deoxyheptonate aldolase
556552531	1;235,	-	hypothetical protein
556552533	1;233,	-	membrane protein
556552534	1;236,	-	50S ribosomal protein L19
556552535	1;234,	trmD	tRNA (guanine-N1)-methyltransferase
556552536	1;236,	rimM	16S rRNA-processing protein M
556552537	1;233,2;1,3;1,	-	30S ribosomal protein S16
556552538	1;233,2;1,	-	signal recognition particle protein Srp54
556552539	1;235,2;1,	-	membrane protein
556552540	1;234,	-	membrane protein
556552541	1;235,	-	heat shock protein GrpE
556552542	1;236,	ppnK	inorganic polyphosphate/ATP-NAD kinase
556552543	1;235,	-	recombinase
556552544	1;236,	-	outer membrane biogenesis protein BamE
556552546	1;234,	-	hypothetical protein
556552547	1;233,	smpB	single-stranded DNA-binding protein
556552553	1;37,	-	tail protein
556552554	1;38,	-	tail protein
556552557	1;38,	-	DNA breaking-rejoining protein
556552558	1;38,	-	hypothetical protein
556552567	1;2,	-	hypothetical protein
556552570	1;9,2;8,3;6,4;3,5;1,	-	hypothetical protein
556552576	1;39,2;1,	-	methyltransferase
556552582	1;28,	-	DNA-binding protein
556552583	1;28,	-	transcriptional regulator
556552585	1;40,	-	hypothetical protein
556552586	1;46,2;1,3;1,	-	hypothetical protein
556552590	1;221,	gabD	succinate-semialdehyde dehdyrogenase
556552594	1;235,	-	peptidoglycan-binding protein LysM
556552595	1;235,	-	hypothetical protein
556552598	1;235,2;1,	-	DNA-binding protein
556552599	1;235,2;1,	-	membrane protein
556552600	1;234,2;1,	-	hypothetical protein
556552601	1;233,2;1,	-	membrane protein
556552603	1;225,	nrdI	ribonucleotide reductase stimulatory protein
556552604	1;234,	-	ribonucleotide-diphosphate reductase subunit alpha
556552605	1;231,	-	ribonucleotide-diphosphate reductase subunit beta
556552606	1;235,	-	glycine/betaine ABC transporter ATP-binding protein
556552607	1;224,	-	glycine betaine transporter membrane protein
556552608	1;235,	proX	glycine/betaine ABC transporter substrate-binding protein
556552610	1;232,	-	membrane protein
556552612	1;233,2;1,	-	transcriptional regulator
556552613	1;233,	-	multidrug transporter
556552614	1;215,	emrB	multidrug resistance protein B
556552615	1;235,	-	S-ribosylhomocysteinase
556552617	1;236,	-	membrane protein
556552619	1;236,	-	carbon storage regulator
556552620	1;235,	-	alanyl-tRNA synthetase
556552622	1;235,	recA	recombinase RecA
556552624	1;236,	-	murein hydrolase B
556552625	1;235,	srlA	PTS sorbitol transporter subunit IIC
556552626	1;230,	srlE	PTS sorbitol transporter subunit IIB
556552627	1;232,2;1,	-	PTS sorbitol transporter subunit IIA
556552629	1;235,2;1,	-	transcriptional regulator
556552630	1;235,	srlR	transcriptional regulator
556552631	1;229,	-	arabinose 5-phosphate isomerase
556552632	1;231,	-	transcriptional regulator
556552633	1;232,	-	nitric oxide reductase
556552634	1;235,	-	NADH:flavorubredoxin oxidoreductase
556552635	1;227,	-	carbamoyl phosphate phosphatase
556552637	1;231,2;1,	-	XRE family transcriptional regulator
556552638	1;236,	hycI	hydrogenase 3 maturation protease
556552645	1;236,	-	formate hydrogenlyase subunit 2
556552646	1;235,	-	formate hydrogenlyase regulatory protein HycA
556552647	1;236,	hypA	hydrogenase nickel incorporation protein
556552648	1;231,	-	hydrogenase nickel incorporation protein HypB
556552649	1;236,	-	hydrogenase assembly chaperone
556552650	1;236,	-	hydrogenase formation protein HypD
556552651	1;235,	-	carbamoyl dehydratase
556552653	1;236,	-	hypothetical protein
556552654	1;2,	-	hypothetical protein
556552655	1;233,	-	DNA mismatch repair protein MutS
556552657	1;234,	-	DeoR family transcriptional regulator
556552658	1;234,	-	oxidoreductase
556552660	1;233,	-	hydroxypyruvate isomerase
556552662	1;236,	nlpD	lipoprotein NlpD
556552663	1;234,	pcm	protein-L-isoaspartate O-methyltransferase
556552664	1;236,	surE	stationary phase survival protein SurE
556552665	1;235,	truD	tRNA pseudouridine synthase D
556552666	1;236,	ispF	2-C-methyl-D-erythritol 2,4-cyclodiphosphate synthase
556552667	1;236,	-	2-C-methyl-D-erythritol 4-phosphate cytidylyltransferase
556552668	1;236,	ftsB	cell division protein FtsB
556552671	1;233,	cysN	sulfate adenylyltransferase subunit 1
556552672	1;235,2;1,	-	sulfate adenylyltransferase subunit 2
556552674	1;236,	-	hypothetical protein
556552675	1;236,	-	phosphoadenosine phosphosulfate reductase
556552676	1;234,	-	sulfite reductase subunit beta
556552677	1;228,	cysJ	sulfite reductase subunit alpha
556552678	1;236,	-	6-carboxy-5,6,7,8-tetrahydropterin synthase
556552681	1;234,	-	hypothetical protein
556552685	1;234,	-	FAD-linked oxidoreductase
556552687	1;230,	-	membrane protein
556552688	1;235,	-	sugar kinase
556552689	1;227,	-	aminoimidazole riboside kinase
556552690	1;227,	-	glycosyl hydrolase family 32
556552692	1;231,	eno	enolase
556552693	1;232,	pyrG	CTP synthetase
556552695	1;234,	relA	GTP pyrophosphokinase
556552696	1;236,	rumA	23S rRNA methyltransferase
556552699	1;234,	gudD	glucarate dehydratase
556552700	1;232,	-	glucarate transporter
556552704	1;236,	-	SecY interacting protein Syd
556552705	1;236,	queF	7-cyano-7-deazaguanine reductase
556552706	1;231,	-	LOG family protein ygdH
556552707	1;235,	-	serine/threonine transporter
556552708	1;236,	-	L-serine dehydratase
556552709	1;233,	-	endonuclease
556552712	1;234,	-	L-fucose transporter
556552713	1;234,2;1,	fucI	fucose isomerase
556552714	1;231,	-	L-fuculokinase
556552716	1;235,2;1,	-	transcriptional regulator
556552717	1;232,	-	23S rRNA methyltransferase
556552718	1;236,	-	membrane protein
556552719	1;234,	-	transcriptional regulator
556552722	1;234,	-	CsdA-binding activator
556552723	1;235,2;1,	-	sulfur acceptor protein CsdL
556552724	1;235,2;1,	mltA	murein transglycosylase A
556552725	1;228,	-	hypothetical protein
556552728	1;232,	-	PTS maltose transporter subunit IICB
556552729	1;232,	amiC	N-acetylmuramoyl-L-alanine amidase
556552730	1;234,	-	N-acetylglutamate synthase
556552731	1;235,	recD	exonuclease V subunit alpha
556552732	1;232,	recB	exonuclease V subunit beta
556552733	1;228,2;1,3;1,4;1,5;1,	-	protease
556552734	1;234,	recC	exonuclease V subunit gamma
556552735	1;236,	-	hypothetical protein
556552739	1;236,	-	thymidylate synthase
556552740	1;229,	-	prolipoprotein diacylglyceryl transferase
556552741	1;233,	-	phosphoenolpyruvate-protein phosphotransferase
556552742	1;235,	-	RNA pyrophosphohydrolase
556552743	1;235,	-	DNA mismatch repair protein
556552744	1;236,	-	membrane protein
556552745	1;236,	-	hypothetical protein
556552746	1;235,	tas	aldo-keto reductase
556552750	1;236,	-	diaminopimelate decarboxylase
556552753	1;232,	-	D-galactose transporter
556552755	1;235,2;1,	-	5-keto-4-deoxyuronate isomerase
556552757	1;235,	-	transporter
556552759	1;224,2;1,3;1,	-	xanthine dehydrogenase subunit A
556552760	1;236,	-	xanthine dehydrogenase subunit B
556552763	1;235,	-	ornithine carbamoyltransferase
556552764	1;232,	-	diaminopropionate ammonia-lyase
556552765	1;233,	-	peptidase
556552766	1;234,	-	phenylhydantoinase
556552771	1;223,	-	selenate reductase
556552772	1;233,	-	chlorohydrolase/aminohydrolase
556552775	1;231,2;1,3;1,4;1,5;1,	-	xanthine permease
556552776	1;235,	-	guanine deaminase
556552778	1;234,	-	electron transporter
556552782	1;236,	lysS	lysyl-tRNA synthetase
556552783	1;232,	prfA	peptide chain release factor 1
556552787	1;236,	-	flavodoxin
556552789	1;236,	-	hypothetical protein
556552791	1;234,	-	hemolysin
556552792	1;236,	-	hypothetical protein
556552794	1;227,	-	glycine dehydrogenase
556552795	1;236,	-	glycine cleavage system protein H
556552796	1;235,	gcvT	glycine cleavage system aminomethyltransferase T
556552798	1;232,2;1,3;1,4;1,	-	2-octaprenyl-6-methoxyphenyl hydroxylase
556552799	1;235,	-	proline aminopeptidase P II
556552800	1;236,	-	hypothetical protein
556552801	1;236,	-	Z-ring-associated protein
556552803	1;236,	-	3-phosphoglycerate dehydrogenase
556552806	1;230,	-	methylmalonyl-CoA mutase
556552811	1;233,	-	phosphoglycerate kinase
556552821	1;233,	-	L-sorbose 1-phosphate reductase
556552822	1;236,	-	PTS mannitol transporter subunit IIBC
556552824	1;232,	-	transketolase
556552826	1;234,	-	agmatinase
556552828	1;234,	-	arginine decarboxylase
556552830	1;235,	-	membrane protein
556552833	1;235,	-	hypothetical protein
556552835	1;235,	-	16S rRNA methyltransferase
556552837	1;235,	-	hypothetical protein
556552838	1;236,	-	Holliday junction resolvase
556552839	1;234,	-	hypothetical protein
556552840	1;235,	-	hypothetical protein
556552841	1;234,	-	hypothetical protein
556552842	1;236,	-	hypothetical protein
556552843	1;236,	-	nucleoside-triphosphate diphosphatase
556552844	1;233,	-	HemN family oxidoreductase
556552845	1;234,	-	hypothetical protein
556552847	1;236,	-	hypothetical protein
556552848	1;235,	-	hypothetical protein
556552849	1;234,	trmB	tRNA (guanine-N(7)-)-methyltransferase
556552850	1;229,	-	adenine DNA glycosylase
556552851	1;234,2;1,	-	oxidative damage protection protein
556552854	1;231,	-	ornithine decarboxylase
556552855	1;232,	-	membrane protein
556552861	1;191,	-	9-O-acetyl-N-acetylneuraminic acid deacetylase
556552862	1;194,	-	transcriptional regulator
556552863	1;189,	-	N-acetylneuraminic acid mutarotase
556552864	1;193,	-	N-acetylneuraminic acid channel protein
556552865	1;192,	-	sialic acid transporter
556552866	1;171,	-	N-acetylmannosamine kinase
556552867	1;192,	-	N-acetylneuraminate lyase
556552868	1;189,	-	isocitrate lyase
556552877	1;145,2;1,3;1,	-	hypothetical protein
556552884	1;224,	-	3-deoxy-manno-octulosonate cytidylyltransferase
556552885	1;202,	-	general secretion pathway protein
556552886	1;177,	-	general secretion pathway protein G
556552887	1;169,2;1,	-	general secretion pathway protein F
556552889	1;169,	-	secretion system protein D
556552890	1;176,	-	hypothetical protein
556552892	1;202,2;1,	-	L-lactate permease
556552893	1;225,	-	malate synthase
556552894	1;226,	-	hypothetical protein
556552895	1;225,	glcF	glycolate oxidase
556552896	1;224,	glcE	FAD-binding protein
556552897	1;223,	-	FAD-binding protein
556552899	1;225,	-	membrane protein
556552901	1;222,	-	hypothetical protein
556552903	1;231,2;1,	-	phosphate transporter PitA
556552904	1;228,2;1,3;1,4;1,5;1,	-	bifunctional glutathionylspermidine amidase/glutathionylspermidine synthetase
556552906	1;234,	-	hydrogenase 2 accessory protein HypG
556552907	1;220,	hypA	hydrogenase nickel incorporation protein
556552908	1;234,	-	hydrogenase
556552909	1;234,	hybD	hydrogenase 2 maturation endopeptidase
556552910	1;230,2;1,3;1,	-	hydrogenase 2 large subunit
556552913	1;233,	-	hydrogenase 2 small subunit
556552914	1;233,2;1,	-	hypothetical protein
556552915	1;227,	-	dienelactone hydrolase
556552916	1;207,	-	L-glyceraldehyde 3-phosphate reductase
556552917	1;233,2;1,	-	membrane protein
556552918	1;234,	-	oxidoreductase
556552919	1;235,	-	biopolymer transporter ExbD
556552920	1;231,2;1,3;1,4;1,	-	biopolymer transporter ExbB
556552922	1;231,	-	membrane protein
556552924	1;234,	-	aldehyde oxidoreductase
556552925	1;232,	dkgA	2,5-diketo-D-gluconic acid reductase
556552927	1;234,2;1,	-	membrane protein
556552929	1;226,	-	transcriptional regulator
556552930	1;226,	-	D-mannonate oxidoreductase
556552931	1;227,	-	galactonate oxidoreductase
556552932	1;226,2;1,	-	ureidoglycolate dehydrogenase
556552934	1;229,	-	cell division protein FtsI
556552935	1;236,	-	1-acyl-sn-glycerol-3-phosphate acyltransferase
556552939	1;235,	-	hypothetical protein
556552940	1;236,	-	transcriptional regulator
556552943	1;223,	-	Hcp
556552945	1;236,	-	quinol monooxygenase
556552946	1;233,	-	RpiR family transcriptional regulator
556552947	1;233,	-	preprotein translocase subunit YidC
556552948	1;230,	-	iron ABC transporter
556552950	1;234,	-	ABC transporter
556552951	1;232,	-	TonB-dependent receptor
556552952	1;236,	-	DNA topoisomerase IV subunit B
556552953	1;235,	-	esterase
556552954	1;235,	-	3',5'-cyclic-nucleotide phosphodiesterase
556552955	1;236,	-	dehydrogenase
556552956	1;232,	nudF	ADP-ribose pyrophosphatase
556552957	1;233,	tolC	outer membrane channel protein
556552958	1;236,	-	membrane protein
556552959	1;235,	-	hypothetical protein
556552967	1;232,	ribB	3,4-dihydroxy-2-butanone 4-phosphate synthase
556552969	1;235,	-	glycogen synthesis protein GlgS
556552972	1;234,	-	bifunctional heptose 7-phosphate kinase/heptose 1-phosphate adenyltransferase
556552973	1;235,	-	bifunctional glutamine-synthetase adenylyltransferase/deadenyltransferase
556552977	1;235,	-	UDP pyrophosphate phosphatase
556552978	1;236,	folB	dihydroneopterin triphosphate 2'-epimerase
556552979	1;234,	-	glycerol-3-phosphate acyltransferase
556552980	1;234,	-	LysR family transcriptional regulator
556552981	1;234,	-	tartrate dehydratase subunit alpha
556552982	1;234,2;1,	-	L(+)-tartrate dehydratase subunit beta
556552983	1;229,	-	antiporter
556552984	1;231,	-	UGMP family protein
556552985	1;234,	rpsU	30S ribosomal protein S21
556552986	1;232,2;1,3;1,	dnaG	DNA primase
556552987	1;226,	-	RNA polymerase sigma factor RpoD
556552989	1;236,	-	FMN reductase
556552990	1;236,	-	transcriptional regulator
556552993	1;236,	-	methionyl-tRNA synthetase
556552994	1;233,	-	LacI family transcriptional regulator
556552995	1;232,	ebgA	beta-D-galactosidase subunit alpha
556552996	1;235,	ebgC	beta-D-galactosidase subunit beta
556552997	1;230,	-	amino acid permease
556552998	1;233,	-	alpha-glucosidase
556553001	1;226,	-	mRNA interferase HigB
556553002	1;233,	-	23S rRNA methyltransferase
556553003	1;236,	-	hypothetical protein
556553005	1;232,	-	oxidoreductase
556553006	1;234,	-	membrane protein
556553008	1;236,	-	membrane protein
556553009	1;232,	-	altronate hydrolase
556553010	1;235,	-	glucuronate isomerase
556553011	1;235,	-	hexuronate transporter ExuT
556553013	1;234,	-	membrane protein
556553014	1;234,	-	membrane protein
556553015	1;235,2;1,	-	hypothetical protein
556553016	1;236,	-	membrane protein
556553017	1;236,	-	membrane protein
556553018	1;236,	-	membrane protein
556553019	1;236,	-	membrane protein
556553024	1;235,	-	hypothetical protein
556553025	1;235,	-	membrane protein
556553026	1;137,	-	membrane protein
556553029	1;236,	-	endoribonuclease L-PSP
556553030	1;234,	-	keto-acid formate acetyltransferase
556553031	1;232,2;1,3;1,4;1,	-	propionate/acetate kinase
556553032	1;236,	-	serine/threonine transporter
556553033	1;231,	-	threonine dehydratase
556553034	1;232,	-	transcriptional regulator
556553038	1;235,	-	galactonate transporter
556553040	1;230,	-	regulator
556553041	1;230,	-	toxin YhaV
556553042	1;236,	-	DeoR family transcriptional regulator
556553043	1;231,	-	tagatose-bisphosphate aldolase
556553044	1;235,2;1,	-	PTS N-acetylgalactosamine transporter subunit IIB
556553046	1;227,	-	PTS N-acetylgalactosamine transporter subunit IID
556553047	1;236,	-	PTS N-acetylgalactosamine transporter subunit IIA
556553048	1;234,	-	aldose isomerase
556553049	1;232,2;1,	kbaY	tagatose-bisphosphate aldolase
556553050	1;235,2;1,	-	PTS N-acetylgalactosamine transporter subunit IIB
556553051	1;230,	-	PTS N-acetylgalactosamine transporter subunit IIC
556553052	1;234,	-	PTS N-acetylgalactosamine transporter subunit IID
556553054	1;235,	-	16S rRNA methyltransferase
556553055	1;170,	-	penicillin-binding protein activator LpoA
556553056	1;231,	-	hypothetical protein
556553057	1;236,	-	DnaA initiator-associating protein DiaA
556553058	1;236,	-	outer membrane lipoprotein
556553059	1;235,	-	membrane protein
556553061	1;233,	-	general stress protein
556553062	1;235,	-	hypothetical protein
556553064	1;236,	-	N-acetyltransferase
556553065	1;236,	-	hypothetical protein
556553066	1;235,	-	protease
556553067	1;236,	-	protease
556553069	1;236,	-	tryptophan permease
556553070	1;236,	-	RNA helicase
556553071	1;235,	-	lipoprotein NlpI
556553072	1;235,	-	polynucleotide phosphorylase/polyadenylase
556553073	1;236,	-	30S ribosomal protein S15
556553074	1;236,	truB	tRNA pseudouridine synthase B
556553075	1;236,	rbfA	ribosome-binding factor A
556553077	1;233,	nusA	peptidase M54
556553078	1;236,	-	ribosome maturation protein RimP
556553079	1;234,	-	argininosuccinate synthase
556553080	1;232,	-	phosphate starvation-inducible protein PsiE
556553082	1;235,	glmM	phosphoglucosamine mutase
556553083	1;234,	folP	dihydropteroate synthase
556553084	1;235,	hflB	ATP-dependent metalloprotease
556553085	1;235,	rrmJ	23S rRNA methyltransferase
556553086	1;236,	-	RNA-binding protein YhbY
556553087	1;236,	greA	transcription elongation factor GreA
556553089	1;235,	obgE	GTPase CgtA
556553090	1;235,	-	membrane protein
556553091	1;236,	rpmA	50S ribosomal protein L27
556553092	1;236,	rplU	50S ribosomal protein L21
556553093	1;236,	-	octaprenyl diphosphate synthase
556553095	1;234,	-	UDP-N-acetylglucosamine 1-carboxyvinyltransferase
556553096	1;236,	-	hypothetical protein
556553098	1;235,	-	organic solvent ABC transporter substrate-binding protein
556553099	1;235,	-	phospholipid ABC transporter substrate-binding protein
556553100	1;233,	-	ABC transporter permease
556553101	1;231,	-	sodium:proton antiporter
556553102	1;233,	-	D-arabinose 5-phosphate isomerase
556553103	1;236,	-	3-deoxy-D-manno-octulosonate 8-phosphate phosphatase
556553104	1;236,	-	sugar ABC transporter substrate-binding protein
556553105	1;236,	-	sugar ABC transporter substrate-binding protein
556553106	1;233,	-	RNA polymerase factor sigma-54
556553107	1;236,	-	ribosome hibernation promoting factor HPF
556553108	1;236,	-	PTS sugar transporter subunit IIA
556553109	1;234,	-	glmZ(sRNA)-inactivating NTPase
556553110	1;236,	-	phosphohistidinoprotein-hexose phosphotransferase
556553113	1;236,	-	isoprenoid biosynthesis protein
556553114	1;233,	-	aerobic respiration control sensor protein ArcB
556553116	1;231,	gltB	glutamate synthase subunit alpha
556553117	1;232,	-	glutamate synthase subunit beta
556553119	1;231,	-	N-acetylmannosamine kinase
556553120	1;236,	-	N-acetylmannosamine-6-phosphate 2-epimerase
556553121	1;233,2;1,	-	sialic acid transporter
556553122	1;236,	-	N-acetylneuraminate lyase
556553124	1;236,	-	peptidase
556553125	1;236,	sspA	stringent starvation protein A
556553126	1;234,2;1,	-	30S ribosomal protein S9
556553127	1;231,	-	50S ribosomal protein L13
556553129	1;236,	-	hypothetical protein
556553131	1;236,	-	serine endoprotease
556553132	1;235,2;1,	-	malate dehydrogenase
556553134	1;236,	-	membrane protein
556553135	1;235,	-	hypothetical protein
556553137	1;235,	-	hydroxybenzoic acid transporter
556553139	1;231,	-	transcriptional regulator
556553140	1;235,	tldD	protease TldD
556553141	1;231,	-	membrane protein
556553142	1;230,	-	ribonuclease G
556553144	1;231,2;1,	-	rod shape-determining protein MreD
556553146	1;233,	-	rod shape-determining protein Mbl
556553149	1;236,	-	acetyl-CoA carboxylase biotin carboxyl carrier protein
556553150	1;232,	-	acetyl-CoA carboxylase biotin carboxylase subunit
556553151	1;230,	rbsC	ribose ABC transporter permease
556553152	1;229,	-	xylose ABC transporter ATP-binding protein
556553153	1;229,	gatY	fructose-bisphosphate aldolase
556553156	1;234,	prmA	ribosomal protein L11 methyltransferase
556553157	1;235,	-	tRNA-dihydrouridine synthase B
556553158	1;236,	fis	Fis family transcriptional regulator
556553159	1;236,	-	methyltransferase
556553160	1;235,2;1,	-	hypothetical protein
556553164	1;235,2;1,	-	membrane protein
556553169	1;235,	-	hypothetical protein
556553170	1;234,	-	hypothetical protein
556553172	1;235,	-	tRNA(ANN) t(6)A37 threonylcarbamoyladenosine modification protein
556553173	1;236,	-	hypothetical protein
556553174	1;236,	-	hypothetical protein
556553175	1;235,	-	hypothetical protein
556553176	1;233,2;1,	-	peptide deformylase
556553177	1;233,	fmt	methionyl-tRNA formyltransferase
556553179	1;236,	trkA	potassium transporter peripheral membrane protein
556553180	1;234,2;1,3;1,	mscL	large-conductance mechanosensitive channel
556553181	1;236,	-	Alternative ribosome-rescue factor A
556553184	1;231,	rplQ	50S ribosomal protein L17
556553185	1;236,	-	DNA-directed RNA polymerase subunit alpha
556553186	1;236,	-	30S ribosomal protein S4
556553187	1;236,	-	30S ribosomal protein S11
556553188	1;236,	-	30S ribosomal protein S13
556553189	1;236,	-	50S ribosomal protein L36
556553191	1;236,	-	50S ribosomal protein L15
556553192	1;236,	rpmD	50S ribosomal protein L30
556553194	1;235,	-	50S ribosomal protein L18
556553195	1;236,	-	50S ribosomal protein L6
556553196	1;233,	-	30S ribosomal protein S8
556553197	1;236,	rpsN	30S ribosomal protein S14
556553199	1;232,	rplX	50S ribosomal protein L24
556553200	1;234,	-	50S ribosomal protein L14
556553201	1;236,	-	30S ribosomal protein S17
556553202	1;236,	-	50S ribosomal protein L29
556553203	1;232,	-	50S ribosomal protein L16
556553205	1;236,	-	50S ribosomal protein L22
556553206	1;236,	rpsS	30S ribosomal protein S19
556553207	1;236,	-	50S ribosomal protein L2
556553208	1;235,	rplW	50S ribosomal protein L23
556553209	1;235,	rplD	50S ribosomal protein L4
556553210	1;235,	-	50S ribosomal protein L3
556553212	1;231,	-	protein secretion protein GspB
556553213	1;229,2;1,	-	general secretion pathway protein A
556553214	1;229,2;1,	-	pilus assembly protein PilZ
556553215	1;229,	-	secretion system protein D
556553216	1;222,	-	hypothetical protein
556553217	1;229,	-	general secretion pathway protein F
556553218	1;230,	-	general secretion pathway protein G
556553219	1;226,	-	general secretion pathway protein H
556553220	1;230,	-	type II secretion system protein I
556553221	1;226,	-	type II secretion system protein J
556553224	1;230,	-	general secretion pathway protein M
556553226	1;229,	-	bacterioferritin-associated ferredoxin
556553227	1;233,	fusA	elongation factor G
556553228	1;232,2;1,3;1,4;1,5;1,	-	30S ribosomal protein S7
556553229	1;236,	-	30S ribosomal protein S12
556553230	1;236,	-	sulfur transfer complex subunit TusB
556553233	1;234,2;1,	-	hypothetical protein
556553234	1;235,	-	peptidyl-prolyl cis-trans isomerase
556553235	1;236,	-	lysis protein
556553237	1;236,	-	hypothetical protein
556553238	1;229,2;1,	-	potassium transporter
556553239	1;228,	-	potassium transporter
556553240	1;234,	-	glutathione ABC transporter ATP-binding protein
556553242	1;236,	-	hypothetical protein
556553243	1;236,	-	phosphoribulokinase
556553244	1;236,	-	hypothetical protein
[truncated: 970 more rows]

## Sheet: Regions with allele switches
GI accession	Allele of region; number of genomes with allele	name of upstream CDS	Putative function
556550265	1;230,2;4,	-	peptidyl-prolyl cis-trans isomerase
556550271	1;226,2;5,	-	transcriptional regulator
556550304	1;234,2;2,	tbpA	thiamine ABC transporter substrate-binding protein
556550341	1;231,2;4,	-	aromatic amino acid transporter
556550343	1;232,2;4,	pdhR	transcriptional regulator
556550397	1;232,2;4,	tsf	endo-1,4-D-glucanase
556550399	1;231,2;4,	frr	ribosome recycling factor
556550404	1;232,2;4,	-	outer membrane protein assembly factor YaeT
556550431	1;231,2;4,	-	hypothetical protein
556550443	1;230,2;3,	-	transpeptidase
556550495	1;228,2;2,	-	cyclic di-GMP phosphodiesterase
556550523	1;227,2;5,	-	hypothetical protein
556550531	1;233,2;3,	-	delta-aminolevulinic acid dehydratase
556550636	1;2,2;231,	-	XRE family transcriptional regulator
556550640	1;234,2;2,	-	transcriptional regulator
556550667	1;4,2;230,	purE	N5-carboxyaminoimidazole ribonucleotide mutase
556550673	1;229,2;4,	-	methenyltetrahydrofolate cyclohydrolase
556550760	1;229,2;3,	-	amino acid transporter
556550802	1;10,2;216,	-	AbrB family transcriptional regulator
556550849	1;232,2;4,	-	acyl-CoA thioesterase
556550870	1;230,2;3,	-	membrane protein
556550957	1;219,2;17,	-	cold-shock protein
556550958	1;219,2;17,	clpS	ATP-dependent Clp protease adaptor protein ClpS
556550960	1;2,2;234,	-	translation initiation factor IF-1
556550993	1;146,2;82,	-	dimethyl sulfoxide reductase subunit A
556550998	1;30,2;206,	pflA	pyruvate formate lyase-activating protein
556551035	1;159,2;28,	-	hypothetical protein
556551041	1;8,2;181,	-	Mu gp16 gemA
556551071	1;229,2;4,	-	NAD(P)H-dependent FMN reductase
556551072	1;231,2;4,	-	dihydroorotate dehydrogenase
556551074	1;228,2;3,	-	hypothetical protein
556551075	1;229,2;4,	rlmL	23S rRNA methyltransferase
556551124	1;232,2;3,	-	FMN reductase
556551133	1;233,2;3,	-	iron permease
556551186	1;227,2;4,	flgG	flagellar basal body rod protein FlgG
556551232	1;208,2;23,	potC	putrescine/spermidine ABC transporter permease
556551236	1;231,2;4,	-	hypothetical protein
556551325	1;203,2;19,	-	hypothetical protein
556551341	1;227,2;3,	-	sodium:proton antiporter
556551383	1;161,2;2,	-	transcriptional regulator
556551384	1;155,2;12,	-	DNA replication protein DnaC
556551425	1;231,2;2,	-	23S rRNA pseudouridylate synthase B
556551432	1;232,2;2,	-	hypothetical protein
556551468	1;229,2;2,	-	hypothetical protein
556551543	1;229,2;4,	-	XRE family transcriptional regulator
556551641	1;220,2;4,	-	pyridoxamine 5'-phosphate oxidase
556551683	1;231,2;3,	sufA	iron-sulfur cluster assembly scaffold protein
556551685	1;224,2;4,	-	membrane protein
556551686	1;228,2;4,	-	membrane protein
556551711	1;229,2;2,	-	phenylalanyl-tRNA synthetase
556551762	1;231,2;2,	-	sugar kinase
556551784	1;233,2;2,	-	membrane protein
556551847	1;3,2;231,	nudB	dihydroneopterin triphosphate pyrophosphatase
556551912	1;232,2;3,	fliS	flagellar biosynthesis protein FliS
556551919	1;204,2;3,	-	transposase
556551984	1;101,2;4,	-	hypothetical protein
556551993	1;205,2;5,	-	integrase
556552031	1;233,2;2,	-	hypothetical protein
556552048	1;222,2;5,	-	dTDP-glucose 4,6-dehydratase
556552089	1;230,2;4,	srlR	transcriptional regulator
556552094	1;233,2;2,	gatY	fructose-bisphosphate aldolase
556552141	1;232,2;3,	-	dihydropyrimidine dehydrogenase subunit B
556552147	1;233,2;2,	-	GTP cyclohydrolase I
556552192	1;234,2;2,	napB	nitrate reductase cytochrome C550 subunit
556552198	1;234,2;2,	-	ecotin
556552214	1;223,2;4,	-	hypothetical protein
556552264	1;229,2;4,	-	NADH:ubiquinone oxidoreductase subunit H
556552333	1;199,2;2,	-	AlpA family transcriptional regulator
556552336	1;215,2;4,	-	D-serine dehydratase
556552351	1;229,2;3,	-	LytTR family transcriptional regulator
556552410	1;232,2;3,	-	ethanolamine utilization protein EutQ
556552426	1;233,2;2,	-	hypothetical protein
556552440	1;225,2;2,	-	polyphosphate kinase
556552505	1;232,2;3,	rseB	anti-sigma E factor
556552555	1;20,2;18,	-	tail protein
556552564	1;30,2;20,	-	hypothetical protein
556552569	1;27,2;5,	-	DNA adenine methylase
556552575	1;38,2;7,	-	LexA family transcriptional regulator
556552577	1;18,2;29,	-	hypothetical protein
556552602	1;227,2;8,	-	glutaredoxin
556552621	1;234,2;2,	recX	recombination protein RecX
556552628	1;232,2;3,	-	sorbitol-6-phosphate dehydrogenase
556552641	1;232,2;4,	-	formate hydrogenlyase complex iron-sulfur subunit
556552669	1;227,2;4,	-	membrane protein
556552694	1;207,2;9,	mazG	nucleoside triphosphate pyrophosphohydrolase
556552738	1;231,2;4,	-	hypothetical protein
556552819	1;211,2;25,	-	mannitol repressor
556552928	1;224,2;7,	-	hypothetical protein
556552936	1;225,2;3,	-	DNA topoisomerase IV subunit A
556552962	1;216,2;5,	-	hypothetical protein
556552974	1;229,2;3,	-	hypothetical protein
556552975	1;231,2;3,	-	hypothetical protein
556552992	1;3,2;232,	-	putrescine--2-oxoglutarate aminotransferase
556553000	1;226,2;2,	-	XRE family transcriptional regulator
556553068	1;233,2;2,	-	hypothetical protein
556553143	1;231,2;4,	-	Maf
556553154	1;231,2;5,	-	membrane protein
556553155	1;228,2;5,	panF	sodium:pantothenate symporter
556553198	1;230,2;5,	-	50S ribosomal protein L5
556553211	1;231,2;5,	rpsJ	30S ribosomal protein S10
556553222	1;213,2;4,	-	type II secretion system protein K
556553250	1;202,2;34,	-	hypothetical protein
556553361	1;228,2;5,	-	membrane protein
556553408	1;232,2;3,	-	hypothetical protein
556553416	1;222,2;8,	-	peptide ABC transporter permease
556553456	1;219,2;3,	-	transcriptional regulator
556553457	1;220,2;3,	-	permease
556553482	1;231,2;2,	-	peptidase M37
556553511	1;227,2;9,	-	membrane protein
556553591	1;231,2;3,	atpC	F0F1 ATP synthase subunit epsilon
556553627	1;231,2;4,	-	ATP-dependent DNA helicase Rep
556553630	1;232,2;4,	trxA	thioredoxin
556553648	1;215,2;21,	-	protoheme IX biogenesis protein
556553676	1;226,2;4,	-	PTS glucose transporter subunit IIBC
556553684	1;231,2;4,	-	DNA recombination protein RmuC
556553724	1;231,2;4,	-	hypothetical protein
556553726	1;226,2;4,	-	hypothetical protein
556553755	1;233,2;3,	-	ferredoxin-NADP reductase
556553792	1;224,2;9,	-	transcriptional regulator
556553793	1;226,2;5,	-	soluble pyridine nucleotide transhydrogenase
556553796	1;227,2;4,	-	transcriptional regulator
556553807	1;233,2;3,	rplJ	50S ribosomal protein L10
556553854	1;233,2;3,	-	phosphate-starvation-inducible protein PsiE
556553861	1;232,2;4,	ubiC	chorismate pyruvate lyase
556553902	1;232,2;4,	-	hypothetical protein
556553914	1;227,2;2,	-	cytochrome C
556553980	1;226,2;6,	-	membrane protein
556553985	1;233,2;2,	-	iron-sulfur cluster binding protein
556554007	1;234,2;2,	-	hypothetical protein
556554016	1;234,2;2,	-	L-xylulose 5-phosphate 3-epimerase
556554149	1;229,2;2,	-	fimbrin fimI
556554153	1;229,2;2,	-	fimbrial protein FimG
556554169	1;18,2;167,	-	multidrug transporter
556554173	1;185,2;50,	-	GTP-binding protein YjiA
556554174	1;185,2;51,	-	hypothetical protein
556554201	1;230,2;3,	deoD	purine nucleoside phosphorylase
556554220	1;225,2;5,	-	hypothetical protein
556554235	1;152,2;7,	-	colicin immunity protein / pyocin immunity protein
556554246	1;191,2;8,	-	flagellar biosynthesis protein FlhB
556554280	1;193,2;6,	-	flagellar motor protein MotA
556554293	1;229,2;2,	-	membrane protein
556554334	1;228,2;2,	-	DeoR family transcriptional regulator
556554345	1;223,2;5,	-	hypothetical protein
556554367	1;155,2;2,	-	hypothetical protein
556554384	1;190,2;2,	-	hypothetical protein
556554396	1;185,2;3,	-	hypothetical protein
556554411	1;194,2;16,	-	regulator
556554435	1;217,2;2,	-	ribonuclease H
556554469	1;161,2;3,	-	repressor
556554504	1;228,2;3,	-	beta-phosphoglucomutase
556554507	1;227,2;3,	-	MFS transporter
556554525	1;218,2;8,	-	hypothetical protein
556554565	1;201,2;5,	-	hypothetical protein
556554577	1;205,2;2,	-	hypothetical protein
556554610	1;14,2;85,	-	membrane protein
556554618	1;86,2;2,	-	hypothetical protein
556554643	1;100,2;3,	-	hypothetical protein
556554647	1;221,2;10,	-	Rha family transcriptional regulator
556554648	1;224,2;3,	-	hypothetical protein
556554676	1;6,2;2,	-	hypothetical protein
556554710	1;10,2;5,	-	integrase
556554740	1;18,2;38,	-	type IV secretion protein Rhs
556554760	1;229,2;2,	-	hypothetical protein
556554771	1;66,2;4,	-	S-adenosylmethionine synthetase
556554778	1;204,2;6,	-	Major pilus subunit operon regulatory protein
556554796	1;190,2;2,	-	lactate permease
556554811	1;135,2;2,	-	hypothetical protein
556554814	1;170,2;2,	-	antitoxin of the YeeV-YeeU toxin-antitoxin system
556554869	1;224,2;5,	-	hypothetical protein
556554879	1;19,2;65,	-	hypothetical protein
556554898	1;222,2;5,	-	6-phospho 3-hexuloisomerase
556554910	1;221,2;4,	-	acidic carbohydrate kinase
556554931	1;221,2;9,	-	hypothetical protein
556554957	1;207,2;19,	-	outer membrane usher protein LpfC
556554976	1;172,2;64,	-	cytochrome B562
556554987	1;4,2;160,	-	4-hydroxythreonine-4-phosphate dehydrogenase
556554990	1;158,2;5,	-	PTS ascorbate transporter subunit IIC
556555070	1;162,2;21,	-	membrane protein
556555072	1;233,2;3,	-	hypothetical protein
556555073	1;216,2;18,	prfC	peptide chain release factor 3
556550258	1;232,2;3,3;1,	nhaA	sodium:proton antiporter
556550301	1;223,2;6,3;4,	-	membrane protein
556550429	1;227,2;8,3;1,	dkgB	2,5-diketo-D-gluconic acid reductase
556550455	1;199,2;2,3;1,	-	hypothetical protein
556550467	1;229,2;3,3;1,	-	membrane protein
556550507	1;223,2;8,3;1,	-	methylcitrate synthase
556550538	1;233,2;1,3;2,	-	D-alanine--D-alanine ligase
556550559	1;1,2;229,3;6,	-	ACP phosphodiesterase
556550560	1;229,2;6,3;1,	queA	S-adenosylmethionine tRNA ribosyltransferase
556550574	1;233,2;2,3;1,	-	oxidoreductase
556550719	1;228,2;2,3;1,	-	alkyl hydroperoxide reductase subunit F
556550777	1;230,2;4,3;1,	-	glutaminyl-tRNA synthetase
556550794	1;232,2;1,3;3,	-	hypothetical protein
556550809	1;228,2;3,3;1,	-	2-oxoglutarate dehydrogenase E1
556550888	1;223,2;10,3;1,	glnP	glutamine ABC transporter permease
556550937	1;231,2;2,3;1,	-	arginine ABC transporter substrate-binding protein
556551005	1;158,2;1,3;28,	-	DNA invertase
556551038	1;145,2;25,3;1,	-	integrase
556551118	1;230,2;1,3;4,	-	DNA-binding protein
556551150	1;232,2;2,3;1,	csgB	curlin
556551294	1;229,2;4,3;1,	minC	septum formation inhibitor
556551380	1;164,2;3,3;1,	-	hypothetical protein
556551441	1;225,2;7,3;3,	-	lipoprotein
556551447	1;233,2;2,3;1,	-	enoyl-ACP reductase
556551458	1;231,2;4,3;1,	-	hypothetical protein
556551527	1;231,2;1,3;2,	-	N-acetyltransferase
556551594	1;219,2;8,3;1,	-	dimethyl sulfoxide reductase subunit B
556551637	1;219,2;1,3;2,	tppB	peptide ABC transporter permease
556551857	1;86,2;1,3;149,	-	hypothetical protein
556551983	1;64,2;1,3;4,	-	hypothetical protein
556552062	1;210,2;22,3;1,	-	glycosyl transferase
556552066	1;213,2;21,3;1,	-	glycosyl transferase
556552222	1;225,2;6,3;1,	-	ribonucleotide-diphosphate reductase subunit beta
556552387	1;229,2;4,3;1,	-	short-chain dehydrogenase
556552463	1;231,2;2,3;1,	-	aminopeptidase B
556552477	1;229,2;4,3;1,	-	membrane protein
556552490	1;232,2;2,3;1,	-	sensory histidine kinase
556552566	1;20,2;4,3;3,	-	lysozyme
556552588	1;230,2;4,3;1,	-	carbon starvation induced protein
556552609	1;230,2;3,3;1,	-	transporter
556552636	1;8,2;222,3;1,	-	formate dehydrogenase-H ferredoxin subunit
556552673	1;230,2;3,3;1,	-	alkaline phosphatase isozyme conversion aminopeptidase
556552691	1;3,2;226,3;7,	-	coenzyme PQQ biosynthesis protein
556552804	1;231,2;4,3;1,	-	ribose 5-phosphate isomerase
556552891	1;19,2;155,3;1,	-	peptidase A24
556552944	1;223,2;3,3;9,	-	NADPH quinone reductase MdaB
556553163	1;229,2;3,3;1,	-	multidrug transporter
556553320	1;231,2;3,3;1,	-	acetyltransferase
556553334	1;229,2;5,3;1,	-	amino acid ABC transporter substrate-binding protein
556553463	1;230,2;2,3;3,	-	glutathione S-transferase
556553588	1;232,2;2,3;1,	-	phosphate ABC transporter substrate-binding protein
556553626	1;232,2;2,3;2,	-	peptidyl-prolyl cis-trans isomerase
556553653	1;224,2;7,3;1,	cyaY	frataxin
556553753	1;232,2;3,3;1,	-	hypothetical protein
556553756	1;4,2;229,3;1,	-	fructose 1,6-bisphosphatase
556553785	1;229,2;1,3;4,	-	AraC family transcriptional regulator
556553836	1;230,2;4,3;1,	-	membrane protein
556553846	1;232,2;1,3;2,	-	23S rRNA pseudouridine synthase F
556553847	1;233,2;1,3;2,	-	hypothetical protein
556553860	1;227,2;6,3;2,	-	maltose operon protein
556553950	1;194,2;17,3;1,	-	hypothetical protein
556553957	1;217,2;4,3;1,	-	transcriptional regulator
556554051	1;233,2;1,3;2,	-	anaerobic ribonucleotide reductase-activating protein
556554060	1;166,2;64,3;1,	-	aspartate carbamoyltransferase catalytic subunit
556554172	1;7,2;161,3;1,	-	endoribonuclease SymE
556554371	1;152,2;2,3;5,	-	hypothetical protein
556554380	1;15,2;10,3;1,	-	hypothetical protein
556554405	1;17,2;197,3;2,	-	hypothetical protein
556554474	1;171,2;3,3;1,	-	hypothetical protein
556554509	1;230,2;3,3;1,	-	tRNA 2-thiocytidine biosynthesis protein TtcA
556554595	1;227,2;6,3;1,	emrE	multidrug transporter
556554611	1;102,2;1,3;2,	-	hypothetical protein
556554642	1;119,2;2,3;1,	-	hypothetical protein
556554657	1;222,2;4,3;1,	-	hypothetical protein
556554663	1;2,2;175,3;2,	-	transposase IS200
556554678	1;229,2;1,3;3,	-	hypothetical protein
556554812	1;191,2;4,3;2,	-	hypothetical protein
556555048	1;124,2;50,3;1,	-	glycosyl transferase
556555071	1;41,2;183,3;1,	-	hypothetical protein
556550278	1;232,2;2,3;1,4;1,	-	electron transfer flavoprotein FixB
556550297	1;206,2;25,3;1,4;3,	araD	L-ribulose-5-phosphate 4-epimerase
556550390	1;232,2;2,3;1,4;1,	-	serine endoprotease
556550711	1;230,2;2,3;1,4;1,	-	hypothetical protein
556550882	1;227,2;6,3;1,4;1,	-	Fe(II)-dependent oxygenase
556551043	1;70,2;163,3;1,4;1,	-	metalloprotease
556551385	1;154,2;8,3;8,4;5,	-	regulatory protein
556551563	1;1,2;1,3;218,4;2,	fimA	type-1 fimbrial protein subunit A
556551564	1;1,2;226,3;1,4;2,	-	antitoxin
556551974	1;25,2;58,3;2,4;1,	-	hypothetical protein
556552878	1;162,2;1,3;44,4;1,	-	hypothetical protein
556552999	1;221,2;6,3;1,4;3,	fadH	2,4-dienoyl-CoA reductase
556553429	1;160,2;50,3;16,4;1,	-	hypothetical protein
556553721	1;210,2;23,3;1,4;2,	-	alpha-D-glucose-1-phosphatase
556553837	1;230,2;1,3;2,4;1,	-	(alpha)-aspartyl dipeptidase
556553892	1;229,2;5,3;1,4;1,	-	membrane protein
556554199	1;211,2;19,3;3,4;1,	-	thymidine phosphorylase
556554358	1;156,2;2,3;1,4;1,	-	hypothetical protein
556554573	1;198,2;4,3;2,4;2,	-	hypothetical protein
556554603	1;87,2;3,3;5,4;2,	-	hypothetical protein
556554607	1;78,2;2,3;1,4;1,	-	hypothetical protein
556554639	1;224,2;1,3;3,4;1,	-	phosphotriesterase
556554776	1;179,2;19,3;1,4;1,	-	hypothetical protein
556555060	1;153,2;25,3;2,4;3,	-	hypothetical protein
556550635	1;231,2;1,3;2,4;1,5;1,	-	hypothetical protein
556553356	1;226,2;2,3;1,4;1,5;2,	-	PTS sugar transporter subunit IIB
556553542	1;228,2;1,3;2,4;2,5;1,	emrD	multidrug resistance protein D
556553734	1;205,2;22,3;5,4;1,5;1,	-	rhamnulose-1-phosphate aldolase
556554069	1;3,2;175,3;49,4;2,5;7,	-	DNA polymerase III subunit chi
556554354	1;20,2;1,3;10,4;1,5;1,	-	hypothetical protein
556550582	1;228,2;3,3;1,4;1,5;1,6;1,	-	membrane protein
556550970	1;154,2;1,3;2,4;1,5;1,6;1,	-	transcriptional regulator
556552402	1;222,2;1,3;1,4;6,5;2,6;1,	-	ethanolamine utilization protein EutH
556555057	1;8,2;7,3;23,4;84,5;44,6;3,	-	hypothetical protein
556552052	1;2,2;205,3;8,4;3,5;4,6;1,7;6,	-	colanic acid biosynthesis protein
556554265	1;188,2;1,3;2,4;2,5;1,6;1,7;1,	flgE	flagellar hook protein FlgE
556554481	1;57,2;4,3;3,4;4,5;2,6;9,7;19,	-	beta-lactamase
556554794	1;49,2;1,3;1,4;1,5;138,6;1,7;1,	-	hypothetical protein
