# Supplementary material for: Combined Analysis of Variation in Core, Accessory and Regulatory Genome Regions Provides a Super-Resolution View into the Evolution of Bacterial Populations
Source: PLoS Genet. 2016 Sep 12;12(9):e1006280. doi: 10.1371/journal.pgen.1006280 (PMC5019451; doi:10.1371/journal.pgen.1006280)
Supplement: S4 Dataset — (TXT) [file pgen.1006280.s016.txt]

>NZ_ANXZ01000001.1 Escherichia coli KTE133 acwoF-supercont1.1, whole genome shotgun sequence
>NZ_AIHS01000001.1 Escherichia coli DEC15E gecDEC15E.contig.0_1, whole genome shotgun sequence
>NZ_GG774191.1 Escherichia coli MS 185-1 genomic scaffold Scfld8, whole genome shotgun sequence
>WTCHG_116476_228_A109964_NODE_1_COV_22.587013
>NZ_HE964769.1 Escherichia coli IMT2125 genomic chromosome, IMT2125, whole genome shotgun sequence
>NZ_AFDR01000001.1 Escherichia coli STEC_C165-02 gecC165.contig.0, whole genome shotgun sequence
>NC_010473.1 NC_010473.1 Escherichia coli str. K-12 substr. DH10B chromosome, complete genome
>NZ_KB732738.1 Escherichia coli KTE58 genomic scaffold acEoi-supercont1.1, whole genome shotgun sequence
>NZ_JH590471.1 Escherichia coli H397 genomic scaffold supercont1.1, whole genome shotgun sequence
>NZ_AIFM01000001.1 Escherichia coli DEC4C gecDEC4C.contig.0_1, whole genome shotgun sequence
>NZ_AIGX01000001.1 Escherichia coli DEC11C gecDEC11C.contig.0_1, whole genome shotgun sequence
>NZ_AKLT01000001.1 Escherichia coli TW06591 TW06591.contig.0, whole genome shotgun sequence
>NZ_KB732756.1 Escherichia coli KTE66 genomic scaffold acEnR-supercont1.1, whole genome shotgun sequence
>NZ_AFOB02000001.1 Escherichia coli O104:H4 str. LB226692 LB226692_1-216353_bb, whole genome shotgun sequence
>NZ_AERQ01000001.1 Escherichia coli O157:H7 str. EC1212 ECD.Contig129_1, whole genome shotgun sequence
>NZ_AFWP01000001.1 Escherichia coli O104:H4 str. GOS2 contig00001, whole genome shotgun sequence
>NZ_GG772980.1 Escherichia coli MS 110-3 genomic scaffold Scfld3, whole genome shotgun sequence
>NZ_AEZW02000001.1 Escherichia coli 96.154 Contig0003, whole genome shotgun sequence
>NZ_AIGQ01000001.1 Escherichia coli DEC10B gecDEC10B.contig.0_1, whole genome shotgun sequence
>NZ_JH702025.1 Escherichia coli TW09098 genomic scaffold TW09098.contig.0, whole genome shotgun sequence
>NZ_JH969093.1 Escherichia coli 10.0833 genomic scaffold gec100833.contig.0, whole genome shotgun sequence
>NC_012892.2 NC_012892.2 Escherichia coli BL21(DE3), complete genome
>NZ_JH694341.1 Escherichia coli EC4436 genomic scaffold EC4436.contig.0, whole genome shotgun sequence
>NZ_AOET01000001.1 Escherichia coli 3.4880 gec34880.contig.0_1, whole genome shotgun sequence
>NZ_JH968349.1 Escherichia coli 10.0869 genomic scaffold gec100869.contig.1, whole genome shotgun sequence
>NZ_KB021603.1 Escherichia coli O104:H4 str. 11-02318 genomic scaffold supercont1.1, whole genome shotgun sequence
>NZ_AIGI01000001.1 Escherichia coli DEC8D gecDEC8D.contig.0_1, whole genome shotgun sequence
>NC_017656.1 NC_017656.1 Escherichia coli O55:H7 str. RM12579 chromosome, complete genome
>NZ_JH959108.1 Escherichia coli PA49 genomic scaffold PA49.contig.0, whole genome shotgun sequence
>NZ_AEZT02000001.1 Escherichia coli 93.0624 ctg1125855390182, whole genome shotgun sequence
>NZ_KB452661.1 Escherichia coli 09BKT078844 genomic scaffold gec09BKT078844.contig.0, whole genome shotgun sequence
>NZ_AETZ01000001.1 Escherichia coli O157:H- str. H 2687 ECO2687_1, whole genome shotgun sequence
>NC_017635.1 NC_017635.1 Escherichia coli W chromosome, complete genome
>NZ_AHAV01000001.1 Escherichia coli O104:H4 str. E112/10 contig20010, whole genome shotgun sequence
>NZ_JH962632.1 Escherichia coli EC1847 genomic scaffold EC1847.contig.0, whole genome shotgun sequence
>NC_018650.1 NC_018650.1 Escherichia coli O104:H4 str. 2009EL-2050 chromosome, complete genome
>NZ_KB732948.1 Escherichia coli KTE162 genomic scaffold acEnu-supercont1.1, whole genome shotgun sequence
>NZ_AIGZ01000001.1 Escherichia coli DEC11E gecDEC11E.contig.0_1, whole genome shotgun sequence
>NZ_ADUQ01000001.1 Escherichia coli OK1180 OK1180.assembly.10, whole genome shotgun sequence
>NZ_ADUS01000001.1 Escherichia coli RN587/1 RN587.assembly.10, whole genome shotgun sequence
>NZ_AOEF01000001.1 Escherichia coli 99.1793 gec991793.contig.0_1, whole genome shotgun sequence
>NZ_AKLY01000001.1 Escherichia coli TW09109 TW09109.contig.0, whole genome shotgun sequence
>NZ_ADBT01000001.1 Escherichia coli OP50 NZ_ADBT01000001, whole genome shotgun sequence
>NZ_AFDW01000001.1 Escherichia coli STEC_EH250 gecEH250.contig.0, whole genome shotgun sequence
>NZ_AIGC01000001.1 Escherichia coli DEC7C gecDEC7C.contig.0_1, whole genome shotgun sequence
>NZ_AFPS01000001.1 Escherichia coli O104:H4 str. 01-09591 HUSEC41_1-82914_bb, whole genome shotgun sequence
>NZ_AIHD01000001.1 Escherichia coli DEC12D gecDEC12D.contig.0_1, whole genome shotgun sequence
>NZ_AJMB01000001.1 Escherichia coli NCCP15647 Contig1, whole genome shotgun sequence
>NZ_ANXN01000001.1 Escherichia coli KTE106 acwoD-supercont1.1, whole genome shotgun sequence
>NZ_ANYN01000001.1 Escherichia coli KTE174 acwot-supercont1.1, whole genome shotgun sequence
>NZ_AFVX01000001.1 Escherichia coli XH140A Contig01, whole genome shotgun sequence
>NZ_KB732471.1 Escherichia coli KTE201 genomic scaffold acEnH-supercont1.1, whole genome shotgun sequence
>NZ_AEZI02000001.1 Escherichia coli 1.2741 ctg1126932560044, whole genome shotgun sequence
>NZ_JH378048.1 Escherichia coli O104:H4 str. 11-3677 genomic scaffold supercont1.1, whole genome shotgun sequence
>NZ_AIGY01000001.1 Escherichia coli DEC11D gecDEC11D.contig.0_1, whole genome shotgun sequence
>NZ_KB733136.1 Escherichia coli KTE158 genomic scaffold acATh-supercont1.1, whole genome shotgun sequence
>NZ_AIFU01000001.1 Escherichia coli DEC5E gecDEC5E.contig.0_1, whole genome shotgun sequence
>NZ_AEFA01000001.1 Escherichia coli NC101 contig1, whole genome shotgun sequence
>NZ_KB733033.1 Escherichia coli KTE48 genomic scaffold acASU-supercont1.1, whole genome shotgun sequence
>NZ_KB733388.1 Escherichia coli KTE72 genomic scaffold acEog-supercont1.1, whole genome shotgun sequence
>NZ_JH963543.1 Escherichia coli FDA507 genomic scaffold FDA507.contig.0, whole genome shotgun sequence
>NZ_AMVR01000001.1 Escherichia coli O104:H4 str. 11-02030 supercont1.1, whole genome shotgun sequence
>NZ_JH963946.1 Escherichia coli PA34 genomic scaffold PA34.contig.0, whole genome shotgun sequence
>NZ_ANXU01000001.1 Escherichia coli KTE124 acwox-supercont1.1, whole genome shotgun sequence
>NC_012967.1 NC_012967.1 Escherichia coli B str. REL606 chromosome, complete genome
>NC_011750.1 NC_011750.1 Escherichia coli IAI39 chromosome, complete genome
>NZ_KB732296.1 Escherichia coli KTE21 genomic scaffold acEuW-supercont1.1, whole genome shotgun sequence
>NZ_KB733100.1 Escherichia coli KTE141 genomic scaffold acATb-supercont1.1, whole genome shotgun sequence
>NZ_JH696614.1 Escherichia coli EC4439 genomic scaffold EC4439.contig.0, whole genome shotgun sequence
>NZ_KB733430.1 Escherichia coli KTE50 genomic scaffold acASQ-supercont1.1, whole genome shotgun sequence
>NZ_ABHR01000001.1 Escherichia coli O157:H7 str. EC4401 gcontig_1107724393655, whole genome shotgun sequence
>NZ_AIHJ01000001.1 Escherichia coli DEC13E gecDEC13E.contig.0_1, whole genome shotgun sequence
>NZ_ADUZ01000001.1 Escherichia coli O157:H7 str. EC4127 contig00001, whole genome shotgun sequence
>NZ_KB006078.1 Escherichia coli 88.1042 genomic scaffold gec881042.contig.0, whole genome shotgun sequence
>NZ_AJRI01000150.1 Escherichia coli LCT-EC106 Scaffold8_1, whole genome shotgun sequence
>NZ_AETX01000001.1 Escherichia coli O157:H7 str. G5101 ECO5101_1, whole genome shotgun sequence
>NZ_JH970489.1 Escherichia coli 8.0566 genomic scaffold gec80566.contig.0, whole genome shotgun sequence
>NZ_KB732613.1 Escherichia coli KTE236 genomic scaffold acEuS-supercont1.1, whole genome shotgun sequence
>NZ_ADUL01000001.1 Escherichia coli 2362-75 gec2362.assembly.10, whole genome shotgun sequence
>NZ_AEZK02000001.1 Escherichia coli 5.0588 Contig0030, whole genome shotgun sequence
>NZ_KB732999.1 Escherichia coli KTE17 genomic scaffold acATs-supercont1.1, whole genome shotgun sequence
>NZ_JH694764.1 Escherichia coli TW14313 genomic scaffold TW14313.contig.10, whole genome shotgun sequence
>NZ_AFDS01000001.1 Escherichia coli 2534-86 gec2534_86.contig.0, whole genome shotgun sequence
>NZ_KB733141.1 Escherichia coli KTE165 genomic scaffold acASx-supercont1.1, whole genome shotgun sequence
>NZ_AJWV01000001.1 Escherichia coli CUMT8 contig00001, whole genome shotgun sequence
>NC_002695.1 NC_002695.1 Escherichia coli O157:H7 str. Sakai chromosome, complete genome
>NZ_KB733348.1 Escherichia coli KTE223 genomic scaffold acATt-supercont1.1, whole genome shotgun sequence
>NZ_AAMK02000001.1 Escherichia coli 101-1 gcontig_1112603667241, whole genome shotgun sequence
>NZ_JH707549.1 Escherichia coli PA15 genomic scaffold PA15.contig.0, whole genome shotgun sequence
>NZ_KB733186.1 Escherichia coli KTE202 genomic scaffold acASk-supercont1.1, whole genome shotgun sequence
>NZ_KB002195.1 Escherichia coli 96.0427 genomic scaffold gec960427.contig.1, whole genome shotgun sequence
>NZ_AIGG01000001.1 Escherichia coli DEC8B gecDEC8B.contig.0_1, whole genome shotgun sequence
>NZ_AOEJ01000001.1 Escherichia coli PA19 gecPA19.contig.0_1, whole genome shotgun sequence
>NZ_KB732937.1 Escherichia coli KTE143 genomic scaffold acEnx-supercont1.1, whole genome shotgun sequence
>NZ_KB733014.1 Escherichia coli KTE29 genomic scaffold acATr-supercont1.1, whole genome shotgun sequence
>NZ_AIGR01000001.1 Escherichia coli DEC10C gecDEC10C.contig.0_1, whole genome shotgun sequence
>NC_011751.1 NC_011751.1 Escherichia coli UMN026 chromosome, complete genome
>NZ_ANYY01000001.1 Escherichia coli KTE95 acwoX-supercont1.1, whole genome shotgun sequence
>NZ_AIHL01000001.1 Escherichia coli DEC14B gecDEC14B.contig.0_1, whole genome shotgun sequence
>NZ_ADWS01000001.1 Escherichia coli MS 145-7 E_coliMS145-7-1.0.1_Cont0.1, whole genome shotgun sequence
>NZ_AEZO02000001.1 Escherichia coli 1.2264 ctg1125172710578, whole genome shotgun sequence
>NZ_KB732904.1 Escherichia coli KTE142 genomic scaffold acEnG-supercont1.1, whole genome shotgun sequence
>NZ_JH692980.1 Escherichia coli EC1845 genomic scaffold EC1845.contig.0, whole genome shotgun sequence
>NZ_KB733403.1 Escherichia coli KTE83 genomic scaffold acEnD-supercont1.1, whole genome shotgun sequence
>NZ_AIFL01000001.1 Escherichia coli DEC4B gecDEC4B.contig.0_1, whole genome shotgun sequence
>NZ_KB732400.1 Escherichia coli KTE181 genomic scaffold acEnE-supercont1.1, whole genome shotgun sequence
>NZ_JH961859.1 Escherichia coli FDA504 genomic scaffold FDA504.contig.0, whole genome shotgun sequence
>NZ_AHAW01000001.1 Escherichia coli O127:H27 str. C43/90 NODE_18B, whole genome shotgun sequence
>NZ_CM000662.1 Escherichia coli O157:H7 str. TW14588 chromosome, whole genome shotgun sequence
>NZ_ANYX01000001.1 Escherichia coli KTE94 acwos-supercont1.1, whole genome shotgun sequence
>NZ_KB733144.1 Escherichia coli KTE192 genomic scaffold acATu-supercont1.1, whole genome shotgun sequence
>NZ_AOEN01000001.1 Escherichia coli PA48 gecPA48.contig.0_1, whole genome shotgun sequence
>NZ_KB733075.1 Escherichia coli KTE101 genomic scaffold acASP-supercont1.1, whole genome shotgun sequence
>NZ_KB732927.1 Escherichia coli KTE111 genomic scaffold acEnT-supercont1.1, whole genome shotgun sequence
>NZ_KB732877.1 Escherichia coli KTE87 genomic scaffold acEvx-supercont1.1, whole genome shotgun sequence
>NZ_AFDZ01000001.1 Escherichia coli STEC_MHI813 gecMHI813.contig.0, whole genome shotgun sequence
>NC_017638.1 NC_017638.1 Escherichia coli DH1, complete genome
>NZ_AELD01000001.1 Escherichia coli TW11681 TW11681_c1, whole genome shotgun sequence
>NZ_KB732854.1 Escherichia coli KTE81 genomic scaffold acEoj-supercont1.1, whole genome shotgun sequence
>NZ_AIHO01000001.1 Escherichia coli DEC15A gecDEC15A.contig.0_1, whole genome shotgun sequence
>NZ_AIFS01000001.1 Escherichia coli DEC5C gecDEC5C.contig.0_1, whole genome shotgun sequence
>NZ_JH377980.1 Escherichia coli O104:H4 str. 11-4632 C5 genomic scaffold supercont1.1, whole genome shotgun sequence
>NC_022364.1 NC_022364.1 Escherichia coli LY180, complete genome
>NZ_JH970613.1 Escherichia coli 3.4870 genomic scaffold gec34870.contig.0, whole genome shotgun sequence
>NZ_KB733364.1 Escherichia coli KTE45 genomic scaffold acASp-supercont1.1, whole genome shotgun sequence
>NZ_GL884332.1 Escherichia coli TA280 genomic scaffold supercont1.1, whole genome shotgun sequence
>NZ_JH999731.1 Escherichia coli 97.0003 genomic scaffold gec970003.contig.0, whole genome shotgun sequence
>NZ_KB733039.1 Escherichia coli KTE54 genomic scaffold acASs-supercont1.1, whole genome shotgun sequence
>NC_017641.1 NC_017641.1 Escherichia coli UMNK88 chromosome, complete genome
>NZ_KB732862.1 Escherichia coli KTE86 genomic scaffold acEnW-supercont1.1, whole genome shotgun sequence
>NZ_KB733219.1 Escherichia coli KTE211 genomic scaffold acASB-supercont1.1, whole genome shotgun sequence
>NC_017646.1 NC_017646.1 Escherichia coli O7:K1 str. CE10 chromosome, complete genome
>NZ_JH954395.1 Escherichia coli TW15901 genomic scaffold TW15901.contig.0, whole genome shotgun sequence
>NZ_JH944332.1 Escherichia coli EC1868 genomic scaffold EC1868.contig.0, whole genome shotgun sequence
>NZ_KB732217.1 Escherichia coli KTE4 genomic scaffold acEnM-supercont1.1, whole genome shotgun sequence
>NZ_AMVV01000001.1 Escherichia coli O104:H4 str. 11-02281 supercont1.1, whole genome shotgun sequence
>NZ_JH707083.1 Escherichia coli PA24 genomic scaffold PA24.contig.0, whole genome shotgun sequence
>WTCHG_116476_253_A109992_NODE_1_COV_19.764503
>NZ_AIFZ01000001.1 Escherichia coli DEC6E gecDEC6E.contig.0_1, whole genome shotgun sequence
>NZ_AAJX02000001.1 Escherichia coli B171 gcontig_1112554187098, whole genome shotgun sequence
>NZ_KB733200.1 Escherichia coli KTE203 genomic scaffold acATn-supercont1.1, whole genome shotgun sequence
>NZ_KB733228.1 Escherichia coli KTE217 genomic scaffold acASE-supercont1.1, whole genome shotgun sequence
>NZ_AFYG01000001.1 Escherichia coli XH001 Contig001, whole genome shotgun sequence
>NZ_KB732331.1 Escherichia coli KTE26 genomic scaffold acEok-supercont1.1, whole genome shotgun sequence
>NZ_KB732560.1 Escherichia coli KTE224 genomic scaffold acEop-supercont1.1, whole genome shotgun sequence
>NZ_KB733107.1 Escherichia coli KTE84 genomic scaffold acATv-supercont1.1, whole genome shotgun sequence
>NZ_JH710559.1 Escherichia coli 93-001 genomic scaffold 93_001.contig.0, whole genome shotgun sequence
>NZ_JH699701.1 Escherichia coli TW09195 genomic scaffold TW09195.contig.0, whole genome shotgun sequence
>NZ_AFWC01000001.1 Escherichia coli O104:H4 str. H112180283 CS1, whole genome shotgun sequence
>NZ_AMVX01000001.1 Escherichia coli O104:H4 str. 11-02913 supercont1.1, whole genome shotgun sequence
>NZ_AIEY01000001.1 Escherichia coli DEC1D gecDEC1D.contig.0_1, whole genome shotgun sequence
>NZ_AKLQ01000001.1 Escherichia coli PA40 PA40.contig.0, whole genome shotgun sequence
>NZ_ANXM01000001.1 Escherichia coli KTE105 acwoU-supercont1.1, whole genome shotgun sequence
>NZ_KB732283.1 Escherichia coli KTE16 genomic scaffold acEny-supercont1.1, whole genome shotgun sequence
>NZ_ANXY01000001.1 Escherichia coli KTE131 acwou-supercont1.1, whole genome shotgun sequence
>WTCHG_116476_255_A109995_NODE_1_COV_18.383249
>NZ_KB732598.1 Escherichia coli KTE234 genomic scaffold acEnk-supercont1.1, whole genome shotgun sequence
>NC_013941.1 NC_013941.1 Escherichia coli O55:H7 str. CB9615 chromosome, complete genome
>NZ_ANYG01000001.1 Escherichia coli KTE153 acwoE-supercont1.1, whole genome shotgun sequence
>NC_017664.1 NC_017664.1 Escherichia coli W chromosome, complete genome
>NZ_AOES01000001.1 Escherichia coli PA35 pa35.contig.0_1, whole genome shotgun sequence
>NZ_AFDU01000001.1 Escherichia coli STEC_94C, whole genome shotgun sequence
>NZ_AFEX01000001.1 Escherichia coli STEC_O31 gecO31.contig.0, whole genome shotgun sequence
>NZ_GL884490.1 Escherichia coli H299 genomic scaffold supercont1.1, whole genome shotgun sequence
>NZ_JH943937.1 Escherichia coli EC1866 genomic scaffold EC1866.contig.0, whole genome shotgun sequence
>NZ_AOGM01000001.1 Escherichia coli O08 contig01, whole genome shotgun sequence
>NZ_AFET01000001.1 Escherichia coli AA86 53_1, whole genome shotgun sequence
>NZ_JH942825.1 Escherichia coli 0.1304 genomic scaffold E01304.contig.0, whole genome shotgun sequence
>NZ_JH693467.1 Escherichia coli EC4448 genomic scaffold EC4448.contig.0, whole genome shotgun sequence
>NZ_AFWO01000001.1 Escherichia coli O104:H4 str. GOS1 contig00001, whole genome shotgun sequence
>NZ_ALIN02000001.1 Escherichia coli J96 Chrom_contig1, whole genome shotgun sequence
>NZ_AHZF01000115.1 Escherichia coli O104:H4 str. ON2011 contig115, whole genome shotgun sequence
>NZ_GG771869.1 Escherichia coli MS 182-1 genomic scaffold Scfld5, whole genome shotgun sequence
>NZ_ADUY01000001.1 Escherichia coli O157:H7 str. EC4084 contig00001, whole genome shotgun sequence
>NZ_AJVQ01000001.1 Escherichia coli O103:H25 str. CVM9340 ECO9340_1, whole genome shotgun sequence
>NZ_AIFR01000001.1 Escherichia coli DEC5B gecDEC5B.contig.0_1, whole genome shotgun sequence
>NZ_CAPL01000001.1 Escherichia coli O5:K4(L):H4 str. ATCC 23502 WGS project CAPL00000000 data, contig 139, whole genome shotgun sequence
>NZ_JH704579.1 Escherichia coli PA33 genomic scaffold PA33.contig.0, whole genome shotgun sequence
>NZ_AIGB01000001.1 Escherichia coli DEC7B gecDEC7B.contig.0_1, whole genome shotgun sequence
>NZ_JH708603.1 Escherichia coli PA10 genomic scaffold PA10.contig.0, whole genome shotgun sequence
>NZ_AELE01000001.1 Escherichia coli TW14425 TW14425_c1, whole genome shotgun sequence
>NZ_AOEK01000001.1 Escherichia coli PA13 gecPA13.contig.0_1, whole genome shotgun sequence
>NZ_GL871807.1 Escherichia coli E482 genomic scaffold supercont2.1, whole genome shotgun sequence
>NZ_KB021552.1 Escherichia coli O104:H4 str. Ec11-4984 genomic scaffold supercont1.1, whole genome shotgun sequence
>NZ_ANXX01000001.1 Escherichia coli KTE129 acwop-supercont1.1, whole genome shotgun sequence
>NZ_KB733017.1 Escherichia coli KTE23 genomic scaffold acATc-supercont1.1, whole genome shotgun sequence
>NZ_KB731938.1 Escherichia coli KTE122 genomic scaffold acwoo-supercont1.1, whole genome shotgun sequence
>NC_004431.1 NC_004431.1 Escherichia coli CFT073 chromosome, complete genome
>NZ_KB733121.1 Escherichia coli KTE146 genomic scaffold acASl-supercont1.1, whole genome shotgun sequence
>NZ_KB732364.1 Escherichia coli KTE44 genomic scaffold acEod-supercont1.1, whole genome shotgun sequence
>NZ_GL884206.1 Escherichia coli TA143 genomic scaffold supercont1.1, whole genome shotgun sequence
>NC_013361.1 NC_013361.1 Escherichia coli O26:H11 str. 11368 chromosome, complete genome
>NZ_ABHP01000001.1 Escherichia coli O157:H7 str. EC4113 gcontig_1105762723119, whole genome shotgun sequence
>NZ_KB733169.1 Escherichia coli KTE184 genomic scaffold acASO-supercont1.1, whole genome shotgun sequence
>NZ_AEZL02000001.1 Escherichia coli 97.0259 ctg1126622169556, whole genome shotgun sequence
>NZ_JH959581.1 Escherichia coli PA23 genomic scaffold PA23.contig.0, whole genome shotgun sequence
>NZ_AKAY01000001.1 Escherichia coli O111:H11 str. CVM9553 ECO9553_1, whole genome shotgun sequence
>NZ_KB733002.1 Escherichia coli KTE18 genomic scaffold acATi-supercont1.1, whole genome shotgun sequence
>NZ_KB004985.1 Escherichia coli 93.0056 genomic scaffold gec930056.contig.0, whole genome shotgun sequence
>NZ_JH969509.1 Escherichia coli 8.0569 genomic scaffold gec80569.contig.0, whole genome shotgun sequence
>NZ_ABHW01000001.1 Escherichia coli O157:H7 str. EC508 gcontig_1108341392205, whole genome shotgun sequence
>NZ_AMTN01000001.1 Escherichia coli 8.0416 80416_CA.contig.0, whole genome shotgun sequence
>NZ_JH709989.1 Escherichia coli FRIK1990 genomic scaffold FRIK1990.contig.0, whole genome shotgun sequence
>NZ_KB731749.1 Escherichia coli KTE120 genomic scaffold acwoy-supercont1.1, whole genome shotgun sequence
>NZ_KB732270.1 Escherichia coli KTE15 genomic scaffold acEnL-supercont1.1, whole genome shotgun sequence
>NZ_KB000495.1 Escherichia coli 96.0428 genomic scaffold gec960428.contig.0, whole genome shotgun sequence
>NZ_JH693968.1 Escherichia coli EC4437 genomic scaffold EC4437.contig.0, whole genome shotgun sequence
>NZ_KB003780.1 Escherichia coli 93.0055 genomic scaffold gec930055.contig.0, whole genome shotgun sequence
>NZ_AEUC01000001.1 Escherichia coli O157:H7 str. LSU-61 ECOSU61_1, whole genome shotgun sequence
>NZ_AKLI01000001.1 Escherichia coli PA22 PA22.contig.0, whole genome shotgun sequence
>NZ_AJFG01000001.1 Escherichia coli SCI-07 contig01, whole genome shotgun sequence
>NZ_AKBC01000001.1 Escherichia coli O26:H11 str. CVM9952 ECO9952_1, whole genome shotgun sequence
>NC_008253.1 NC_008253.1 Escherichia coli 536, complete genome
>NZ_KB732958.1 Escherichia coli KTE171 genomic scaffold acEnC-supercont1.1, whole genome shotgun sequence
>NZ_AEUA01000001.1 Escherichia coli O55:H7 str. 3256-97 strain 3256-97 TW 07815 ECO7815_1, whole genome shotgun sequence
>NZ_AIFF01000001.1 Escherichia coli DEC3B gecDEC3B.contig.0_1, whole genome shotgun sequence
>NZ_KB732995.1 Escherichia coli KTE9 genomic scaffold acASr-supercont1.1, whole genome shotgun sequence
>NZ_AEZQ02000001.1 Escherichia coli 96.0497 Contig191, whole genome shotgun sequence
>NZ_KB733086.1 Escherichia coli KTE135 genomic scaffold acASy-supercont1.1, whole genome shotgun sequence
>NZ_AIHG01000001.1 Escherichia coli DEC13B gecDEC13B.contig.0_1, whole genome shotgun sequence
>NZ_GL871841.1 Escherichia coli H120 genomic scaffold supercont2.1, whole genome shotgun sequence
>NZ_ADMX01000001.1 Escherichia coli O157:H7 str. EC4009 EC400900001, whole genome shotgun sequence
>NZ_AOER01000001.1 Escherichia coli 99.1762 gec991762.contig.0_1, whole genome shotgun sequence
>NZ_AJVV01000001.1 Escherichia coli O111:H8 str. CVM9574 ECO9574_1, whole genome shotgun sequence
>NZ_GL884408.1 Escherichia coli H591 genomic scaffold supercont1.1, whole genome shotgun sequence
>NC_011748.1 NC_011748.1 Escherichia coli 55989 chromosome, complete genome
>NZ_JH695429.1 Escherichia coli TW14301 genomic scaffold TW14301.contig.0, whole genome shotgun sequence
>NZ_AIFX01000001.1 Escherichia coli DEC6C gecDEC6C.contig.0_1, whole genome shotgun sequence
>NZ_AOEP01000001.1 Escherichia coli 7.1982 gec71982.contig.0_1, whole genome shotgun sequence
>NZ_JH768584.1 Escherichia coli H730 genomic scaffold supercont1.1, whole genome shotgun sequence
>NZ_AOEL01000001.1 Escherichia coli PA2 gecPA2.contig.0_1, whole genome shotgun sequence
>NZ_JH956798.1 Escherichia coli MA6 genomic scaffold MA6.contig.0, whole genome shotgun sequence
>NZ_GG773342.1 Escherichia coli MS 116-1 genomic scaffold Scfld11, whole genome shotgun sequence
>NZ_AMTP01000001.1 Escherichia coli FRIK920 FRIK920.contig.0, whole genome shotgun sequence
>NZ_JH695867.1 Escherichia coli EC4422 genomic scaffold EC4422.contig.0, whole genome shotgun sequence
>NZ_AKBA01000001.1 Escherichia coli O26:H11 str. CVM10030 ECO10030_1, whole genome shotgun sequence
>NZ_KB732528.1 Escherichia coli KTE212 genomic scaffold acEnm-supercont1.1, whole genome shotgun sequence
>NZ_JH696220.1 Escherichia coli EC4421 genomic scaffold EC4421.contig.0, whole genome shotgun sequence
>NZ_AIHM01000001.1 Escherichia coli DEC14C gecDEC14C.contig.0_1, whole genome shotgun sequence
>NZ_AIEV01000001.1 Escherichia coli DEC1A gecDEC1A.contig.0_1, whole genome shotgun sequence
>NZ_KB000789.1 Escherichia coli 95.0943 genomic scaffold gec950943.contig.0, whole genome shotgun sequence
>NZ_AJVU01000001.1 Escherichia coli O111:H8 str. CVM9570 ECO9570_1, whole genome shotgun sequence
>NZ_AIHB01000001.1 Escherichia coli DEC12B gecDEC12B.contig.0_1, whole genome shotgun sequence
>NZ_AJVT01000001.1 Escherichia coli O111:H11 str. CVM9545 ECO9545_1, whole genome shotgun sequence
>NZ_KB732537.1 Escherichia coli KTE214 genomic scaffold acEnK-supercont1.1, whole genome shotgun sequence
>NODE_1_length_35615_cov_12.639787
>NZ_GG749206.1 Escherichia coli FVEC1412 genomic scaffold supercont1.1, whole genome shotgun sequence
>NZ_AKAX01000001.1 Escherichia coli O111:H11 str. CVM9455 ECO9455_1, whole genome shotgun sequence
>NZ_KB732354.1 Escherichia coli KTE39 genomic scaffold acEnU-supercont1.1, whole genome shotgun sequence
>NZ_ADUK01000001.1 Escherichia coli 1827-70 gec1827.assembly.10, whole genome shotgun sequence
>NZ_AMTO01000001.1 Escherichia coli 10.0821 gec100821.contig.0, whole genome shotgun sequence
>NZ_GG773483.1 Escherichia coli MS 16-3 genomic scaffold Scfld0, whole genome shotgun sequence
>NZ_ANYD01000001.1 Escherichia coli KTE145 acwpa-supercont1.1, whole genome shotgun sequence
>NC_002655.2 NC_002655.2 Escherichia coli O157:H7 str. EDL933 chromosome, complete genome
>NZ_KB732427.1 Escherichia coli KTE189 genomic scaffold acEoh-supercont1.1, whole genome shotgun sequence
>NZ_KB733029.1 Escherichia coli KTE46 genomic scaffold acASD-supercont1.1, whole genome shotgun sequence
>WTCHG_116476_252_A109991_NODE_1_COV_25.999855
>NZ_AIGE01000001.1 Escherichia coli DEC7E gecDEC7E.contig.0_1, whole genome shotgun sequence
>NZ_KB006840.1 Escherichia coli 89.0511 genomic scaffold gec890511.contig.0, whole genome shotgun sequence
>NZ_AICK01000001.1 Escherichia coli J53 1.ECJ53.1_1, whole genome shotgun sequence
>NZ_AIGH01000001.1 Escherichia coli DEC8C gecDEC8C.contig.0_1, whole genome shotgun sequence
>NZ_AGSG01000001.1 Escherichia coli O103:H25 str. NIPH-11060424 contig00836, whole genome shotgun sequence
>NZ_KB733064.1 Escherichia coli KTE65 genomic scaffold acASq-supercont1.1, whole genome shotgun sequence
>NZ_AIFW01000001.1 Escherichia coli DEC6B gecDEC6B.contig.0_1, whole genome shotgun sequence
>NZ_JH956326.1 Escherichia coli CB7326 genomic scaffold CB7326.contig.0, whole genome shotgun sequence
>NZ_KB733088.1 Escherichia coli KTE140 genomic scaffold acATa-supercont1.1, whole genome shotgun sequence
>NZ_GG773215.1 Escherichia coli MS 78-1 genomic scaffold Scfld2, whole genome shotgun sequence
>NZ_AEXD01000001.1 Escherichia coli STEC_7v gec7v.contig.0, whole genome shotgun sequence
>NZ_AIEW01000001.1 Escherichia coli DEC1B gecDEC1B.contig.0_1, whole genome shotgun sequence
>NZ_ABHK02000001.1 Escherichia coli O157:H7 str. EC4206 gcontig_1113126024111, whole genome shotgun sequence
>NZ_AMFM01000001.1 Escherichia coli EC302/04 contig1, whole genome shotgun sequence
>NZ_ANXR01000001.1 Escherichia coli KTE117 acwoL-supercont1.1, whole genome shotgun sequence
>NZ_JH945865.1 Escherichia coli EC1864 genomic scaffold EC1864.contig.0, whole genome shotgun sequence
>NZ_ANXP01000001.1 Escherichia coli KTE112 acwoA-supercont1.1, whole genome shotgun sequence
>NZ_ABHU01000001.1 Escherichia coli O157:H7 str. EC869 gcontig_1106613679344, whole genome shotgun sequence
>NZ_JH961362.1 Escherichia coli FRIK1997 genomic scaffold FRIK1997.contig.0, whole genome shotgun sequence
>NZ_KB732888.1 Escherichia coli KTE116 genomic scaffold acEvn-supercont1.1, whole genome shotgun sequence
>NZ_ANYK01000001.1 Escherichia coli KTE166 acwoN-supercont1.1, whole genome shotgun sequence
>NZ_AIHA01000001.1 Escherichia coli DEC12A gecDEC12A.contig.0_1, whole genome shotgun sequence
>NZ_ANYP01000001.1 Escherichia coli KTE177 acwoQ-supercont1.1, whole genome shotgun sequence
>NZ_JH692609.1 Escherichia coli EC1863 genomic scaffold EC1863.contig.0, whole genome shotgun sequence
>NZ_KB732409.1 Escherichia coli KTE187 genomic scaffold acEoa-supercont1.1, whole genome shotgun sequence
>NZ_GL872204.1 Escherichia coli TW10509 genomic scaffold supercont2.1, whole genome shotgun sequence
>WTCHG_116476_229_A109965_NODE_1_COV_21.814747
>NZ_KB733041.1 Escherichia coli KTE59 genomic scaffold acASG-supercont1.1, whole genome shotgun sequence
>NZ_AMSK01000001.1 Escherichia coli AD30 1.ECAD30.1_1, whole genome shotgun sequence
>NZ_AGTH01000001.1 Escherichia coli O113:H21 str. CL-3 EC1623_contig_1, whole genome shotgun sequence
>NZ_KB000008.1 Escherichia coli 88.1467 genomic scaffold gec881467.contig.0, whole genome shotgun sequence
>NC_017634.1 NC_017634.1 Escherichia coli O83:H1 str. NRG 857C chromosome, complete genome
>NZ_ANYT01000001.1 Escherichia coli KTE82 acwoB-supercont1.1, whole genome shotgun sequence
>NZ_KB732982.1 Escherichia coli KTE8 genomic scaffold acASZ-supercont1.1, whole genome shotgun sequence
>NZ_JH706539.1 Escherichia coli PA31 genomic scaffold PA31.contig.0, whole genome shotgun sequence
>NZ_ABHL02000001.1 Escherichia coli O157:H7 str. EC4045 gcontig_1113126024325, whole genome shotgun sequence
>NZ_AJLU01000001.1 Escherichia coli NCCP15657 NCCP15657_contig01, whole genome shotgun sequence
>NZ_AGTK01000001.1 Escherichia coli O45:H2 str. 03-EN-705 EC1674_contig_1, whole genome shotgun sequence
>NZ_KB733235.1 Escherichia coli KTE229 genomic scaffold acASS-supercont1.1, whole genome shotgun sequence
>NZ_KB732253.1 Escherichia coli KTE12 genomic scaffold acEnP-supercont1.1, whole genome shotgun sequence
>NZ_KB732826.1 Escherichia coli KTE80 genomic scaffold acEnF-supercont1.1, whole genome shotgun sequence
>NZ_KB732894.1 Escherichia coli KTE93 genomic scaffold acEnQ-supercont1.1, whole genome shotgun sequence
>NZ_KB732484.1 Escherichia coli KTE205 genomic scaffold acEnI-supercont1.1, whole genome shotgun sequence
>NZ_AGTI01000001.1 Escherichia coli O91:H21 str. B2F1 EC1624_contig_1, whole genome shotgun sequence
>NZ_GG774899.1 Escherichia coli FVEC1302 genomic scaffold supercont1.1, whole genome shotgun sequence
>NZ_KB732389.1 Escherichia coli KTE178 genomic scaffold acEnl-supercont1.1, whole genome shotgun sequence
>NZ_ANYJ01000001.1 Escherichia coli KTE163 acwoM-supercont1.1, whole genome shotgun sequence
>NZ_KB732493.1 Escherichia coli KTE206 genomic scaffold acEvl-supercont1.1, whole genome shotgun sequence
>NZ_JH692609.1 Escherichia coli EC1863 genomic scaffold EC1863.contig.0, whole genome shotgun sequence
>NZ_JH710998.1 Escherichia coli PA3 genomic scaffold PA3.contig.0, whole genome shotgun sequence
>NZ_AJWS01000001.1 Escherichia coli 576-1 contig00001, whole genome shotgun sequence
>NZ_ADWU01000001.1 Escherichia coli MS 119-7 E_coliMS119-7-1.0.1_Cont0.1, whole genome shotgun sequence
>NZ_AKMA01000001.1 Escherichia coli TW10119 TW10119.contig.0, whole genome shotgun sequence
>NZ_AOEI01000001.1 Escherichia coli PA11 gecPA11.contig.0, whole genome shotgun sequence
>NZ_AIHR01000001.1 Escherichia coli DEC15D gecDEC15D.contig.0_1, whole genome shotgun sequence
>NZ_ADUP01000001.1 Escherichia coli LT-68 gecLT68.assembly.10, whole genome shotgun sequence
>NZ_JH378029.1 Escherichia coli O104:H4 str. 11-4522 genomic scaffold supercont1.1, whole genome shotgun sequence
>NC_020518.1 NC_020518.1 Escherichia coli str. K-12 substr. MDS42 DNA, complete genome
>NZ_GG772327.1 Escherichia coli MS 69-1 genomic scaffold Scfld5, whole genome shotgun sequence
>NZ_ACXN01000001.1 Escherichia coli O157:H7 str. FRIK966 NZ_ACXN01000001, whole genome shotgun sequence
>NZ_KB732513.1 Escherichia coli KTE210 genomic scaffold acEoo-supercont1.1, whole genome shotgun sequence
>NC_008563.1 NC_008563.1 Escherichia coli APEC O1 chromosome, complete genome
>NZ_GG772175.1 Escherichia coli MS 45-1 genomic scaffold Scfld2, whole genome shotgun sequence
>NZ_KB732647.1 Escherichia coli KTE51 genomic scaffold acEnB-supercont1.1, whole genome shotgun sequence
>NZ_AOGL01000001.1 Escherichia coli SEPT362 contig01, whole genome shotgun sequence
>NZ_AETY01000001.1 Escherichia coli O157:H- str. 493-89 ECO9389_1, whole genome shotgun sequence
>NZ_JH963102.1 Escherichia coli EC1737 genomic scaffold EC1737.contig.0, whole genome shotgun sequence
>NZ_JH943469.1 Escherichia coli FRIK523 genomic scaffold FRIK523.contig.0, whole genome shotgun sequence
>NZ_AMVU01000001.1 Escherichia coli O104:H4 str. 11-02093 supercont1.1, whole genome shotgun sequence
>NZ_KB733378.1 Escherichia coli KTE237 genomic scaffold acEoe-supercont1.1, whole genome shotgun sequence
>NZ_KB733367.1 Escherichia coli KTE220 genomic scaffold acEvC-supercont1.1, whole genome shotgun sequence
>NZ_ANYQ01000001.1 Escherichia coli KTE179 acwoq-supercont1.1, whole genome shotgun sequence
>NZ_AJVX01000001.1 Escherichia coli O26:H11 str. CVM10026 ECO10026_1, whole genome shotgun sequence
>NZ_AMVS01000001.1 Escherichia coli O104:H4 str. 11-02033-1 supercont1.1, whole genome shotgun sequence
>NZ_ANYF01000001.1 Escherichia coli KTE150 acwoI-supercont1.1, whole genome shotgun sequence
>NZ_ANXQ01000001.1 Escherichia coli KTE113 acwoG-supercont1.1, whole genome shotgun sequence
>NZ_AERT01000001.1 Escherichia coli WV_060327, whole genome shotgun sequence
>NZ_AIFC01000001.1 Escherichia coli DEC2D gecDEC2D.contig.0_1, whole genome shotgun sequence
>NZ_ANYR01000001.1 Escherichia coli KTE180 acwpb-supercont1.1, whole genome shotgun sequence
>NZ_KB733081.1 Escherichia coli KTE91 genomic scaffold acASo-supercont1.1, whole genome shotgun sequence
>NZ_AIEZ01000001.1 Escherichia coli DEC1E gecDEC1E.contig.0_1, whole genome shotgun sequence
>NZ_HE962388.1 Escherichia coli chi7122 chi7122 genomic chromosome, chi7122, whole genome shotgun sequence
>NZ_AMVZ01000001.1 Escherichia coli O104:H4 str. 11-04080 supercont1.1, whole genome shotgun sequence
>NZ_KB732921.1 Escherichia coli KTE119 genomic scaffold acEnY-supercont1.1, whole genome shotgun sequence
>NZ_AHZD02000001.1 Escherichia coli O157:H43 str. T22 contig1, whole genome shotgun sequence
>NZ_AOEC01000001.1 Escherichia coli 99.0848 gec990848.contig.0_1, whole genome shotgun sequence
>NZ_JH594553.1 Escherichia coli 4_1_47FAA genomic scaffold supercont1.1, whole genome shotgun sequence
>NZ_AIGJ01000001.1 Escherichia coli DEC8E gecDEC8E.contig.0_1, whole genome shotgun sequence
>WTCHG_116476_251_A109990_NODE_1_COV_23.712177
>NZ_AIHK01000001.1 Escherichia coli DEC14A gecDEC14A.contig.0_1, whole genome shotgun sequence
>NZ_ADWT01000001.1 Escherichia coli MS 124-1 E_coliMS124-1-1.0.1_Cont0.1, whole genome shotgun sequence
>NZ_JH703784.1 Escherichia coli PA39 genomic scaffold PA39.contig.1, whole genome shotgun sequence
>NZ_KB732608.1 Escherichia coli KTE235 genomic scaffold acEnj-supercont1.1, whole genome shotgun sequence
>NZ_KB004150.1 Escherichia coli 97.1742 genomic scaffold gec971742.contig.0, whole genome shotgun sequence
>NZ_KB732246.1 Escherichia coli KTE11 genomic scaffold acEuU-supercont1.1, whole genome shotgun sequence
>NZ_GL884101.1 Escherichia coli M718 genomic scaffold supercont1.1, whole genome shotgun sequence
>NZ_AOEB01000001.1 Escherichia coli 99.0839 gec990839.contig.0_1, whole genome shotgun sequence
>NZ_AIFJ01000001.1 Escherichia coli DEC3F gecDEC3F.contig.0_1, whole genome shotgun sequence
>NZ_KB008888.1 Escherichia coli 96.0109 genomic scaffold gec960109.contig.0, whole genome shotgun sequence
>NZ_KB732501.1 Escherichia coli KTE208 genomic scaffold acEnn-supercont1.1, whole genome shotgun sequence
>NZ_AIHP01000001.1 Escherichia coli DEC15B gecDEC15B.contig.0_1, whole genome shotgun sequence
>NZ_AEZV02000001.1 Escherichia coli JB1-95 ctg7180000005841, whole genome shotgun sequence
>NZ_GG774277.1 Escherichia coli MS 60-1 genomic scaffold Scfld5, whole genome shotgun sequence
>NZ_JH709089.1 Escherichia coli PA9 genomic scaffold PA9.contig.4, whole genome shotgun sequence
>NZ_KB733110.1 Escherichia coli KTE118 genomic scaffold acASK-supercont1.1, whole genome shotgun sequence
>NC_011415.1 NC_011415.1 Escherichia coli SE11 chromosome, complete genome
>NODE_1_length_389934_cov_19.005770
>NZ_ADUR01000001.1 Escherichia coli OK1357 OK1357.assembly.100, whole genome shotgun sequence
>NZ_GG773588.1 Escherichia coli MS 175-1 genomic scaffold Scfld3, whole genome shotgun sequence
>HG941718.1 HG941718 Escherichia coli O25b:H4-ST131 str. EC958 chromosome, complete genome 
>NZ_KB732969.1 Escherichia coli KTE169 genomic scaffold acEnv-supercont1.1, whole genome shotgun sequence
>NZ_ABHQ01000001.1 Escherichia coli O157:H7 str. EC4076 gcontig_1105762734293, whole genome shotgun sequence
>NZ_DS571061.1 Escherichia coli O157:H7 str. EC4024 scf_1109799323026 genomic scaffold, whole genome shotgun sequence
>NZ_AMVT01000001.1 Escherichia coli O104:H4 str. 11-02092 supercont1.1, whole genome shotgun sequence
>NC_012947.1 NC_012947.1 Escherichia coli 'BL21-Gold(DE3)pLysS AG' chromosome, complete genome
>NZ_AIGK01000001.1 Escherichia coli DEC9A gecDEC9A.contig.0_1, whole genome shotgun sequence
>NZ_AOEU01000001.1 Escherichia coli 95.0083 gec950083.contig.0_1, whole genome shotgun sequence
>NZ_AOEE01000001.1 Escherichia coli 99.1775 gec991775.contig.0_1, whole genome shotgun sequence
>NC_009800.1 NC_009800.1 Escherichia coli HS, complete genome
>NZ_JH378079.1 Escherichia coli O104:H4 str. C236-11 genomic scaffold supercont1.1, whole genome shotgun sequence
>NZ_GG773727.1 Escherichia coli MS 200-1 genomic scaffold Scfld4, whole genome shotgun sequence
>NZ_AAKB02000001.1 Escherichia coli 53638 gcontig_1105238512145, whole genome shotgun sequence
>NZ_KB733419.1 Escherichia coli KTE156 genomic scaffold acEuf-supercont1.1, whole genome shotgun sequence
>NZ_JH952886.1 Escherichia coli EC1850 genomic scaffold EC1850.contig.0, whole genome shotgun sequence
>NZ_ANYC01000001.1 Escherichia coli KTE139 acwoz-supercont1.1, whole genome shotgun sequence
>NZ_AFAD02000001.1 Escherichia coli 2.4168 ctg1126004750491, whole genome shotgun sequence
>NZ_GG771311.1 Escherichia coli MS 198-1 genomic scaffold Scfld3, whole genome shotgun sequence
>NZ_AIFY01000001.1 Escherichia coli DEC6D gecDEC6D.contig.0_1, whole genome shotgun sequence
>NZ_AEZS02000001.1 Escherichia coli 3.2608 Contig0008, whole genome shotgun sequence
>NZ_KB732745.1 Escherichia coli KTE62 genomic scaffold acEnt-supercont1.1, whole genome shotgun sequence
>NZ_AEZU02000001.1 Escherichia coli 4.0522 ctg1125528701319, whole genome shotgun sequence
>NZ_AIFQ01000001.1 Escherichia coli DEC5A gecDEC5A.contig.0_1, whole genome shotgun sequence
>NZ_GG771526.1 Escherichia coli MS 84-1 genomic scaffold Scfld3, whole genome shotgun sequence
>NZ_AEDF01000001.1 Escherichia coli W strain W ctg00031, whole genome shotgun sequence
>NZ_AELA01000001.1 Escherichia coli TW10598 TW10598_hyb_c1, whole genome shotgun sequence
>NZ_ADWQ01000001.1 Escherichia coli MS 85-1 E_coliMS85-1-1.0.1_Cont0.1, whole genome shotgun sequence
>NZ_KB732325.1 Escherichia coli KTE25 genomic scaffold acEva-supercont1.1, whole genome shotgun sequence
>NZ_AKNH01000001.1 Escherichia coli EPECa12 EPECa12.contig.0, whole genome shotgun sequence
>NZ_AIHE01000001.1 Escherichia coli DEC12E gecDEC12E.contig.0_1, whole genome shotgun sequence
>NZ_KB001761.1 Escherichia coli 95.0183 genomic scaffold gec950183.contig.0, whole genome shotgun sequence
>NZ_JH957201.1 Escherichia coli TT12B genomic scaffold TT12B.contig.1, whole genome shotgun sequence
>NZ_AFAT01000001.1 Escherichia coli PCN033 contig66, whole genome shotgun sequence
>NZ_GL871892.1 Escherichia coli H252 genomic scaffold supercont2.1, whole genome shotgun sequence
>NZ_JH378062.1 Escherichia coli O104:H4 str. 09-7901 genomic scaffold supercont1.1, whole genome shotgun sequence
>NZ_AHAX01000001.1 Escherichia coli ONT:H33 str. C48/93 NODE_36B, whole genome shotgun sequence
>NZ_KB732641.1 Escherichia coli KTE49 genomic scaffold acEvj-supercont1.1, whole genome shotgun sequence
>NZ_AIGV01000001.1 Escherichia coli DEC11A gecDEC11A.contig.0_1, whole genome shotgun sequence
>NZ_ANHV01000150.1 Escherichia coli LCT-EC59 contig150, whole genome shotgun sequence
>NZ_KB733173.1 Escherichia coli KTE183 genomic scaffold acATw-supercont1.1, whole genome shotgun sequence
>NZ_JH954975.1 Escherichia coli EC96038 genomic scaffold EC96038.contig.0, whole genome shotgun sequence
>NZ_JH697104.1 Escherichia coli EC4402 genomic scaffold EC4402.contig.2, whole genome shotgun sequence
>NZ_AODY01000001.1 Escherichia coli 99.0814 gec990814.contig.0_1, whole genome shotgun sequence
>NC_017906.1 NC_017906.1 Escherichia coli Xuzhou21 chromosome, complete genome
>NZ_ABHO01000001.1 Escherichia coli O157:H7 str. EC4196 gcontig_1105416503167, whole genome shotgun sequence
>NZ_JH969625.1 Escherichia coli 8.0586 genomic scaffold gec80586.contig.0, whole genome shotgun sequence
>NZ_AEYT01000001.1 Escherichia coli cloneA_i1 Contig30, whole genome shotgun sequence
>NZ_GL872249.1 Escherichia coli H489 genomic scaffold supercont2.1, whole genome shotgun sequence
>NZ_KB733048.1 Escherichia coli KTE63 genomic scaffold acASu-supercont1.1, whole genome shotgun sequence
>NZ_JH960961.1 Escherichia coli FRIK2001 genomic scaffold FRIK2001.contig.0, whole genome shotgun sequence
>NZ_AMWA01000001.1 Escherichia coli O104:H4 str. 11-03943 supercont1.1, whole genome shotgun sequence
>NZ_CAOT01000001.1 Escherichia coli O157:H7 str. H093800014 WGS project CAOT00000000 data, contig chromosome_1, whole genome shotgun sequence
>NZ_JH378012.1 Escherichia coli O104:H4 str. 11-4632 C1 genomic scaffold supercont1.1, whole genome shotgun sequence
>NZ_ADVB01000001.1 Escherichia coli O157:H7 str. EC4205 contig00001, whole genome shotgun sequence
>NZ_AIFG01000001.1 Escherichia coli DEC3C gecDEC3C.contig.0_1, whole genome shotgun sequence
>NZ_AFAI02000001.1 Escherichia coli 900105 (10e) ctg1126942703040, whole genome shotgun sequence
>NZ_ANYZ01000001.1 Escherichia coli KTE97 acwov-supercont1.1, whole genome shotgun sequence
>NZ_ANZA01000001.1 Escherichia coli KTE99 acwoJ-supercont1.1, whole genome shotgun sequence
>NZ_AGTL01000001.1 Escherichia coli O145:H28 str. 4865/96 EC1677_contig_1, whole genome shotgun sequence
>NZ_AIHH01000001.1 Escherichia coli DEC13C gecDEC13C.contig.0_1, whole genome shotgun sequence
>NZ_JH952495.1 Escherichia coli EC1856 genomic scaffold EC1856.contig.0, whole genome shotgun sequence
>NZ_AKAW01000001.1 Escherichia coli O111:H8 str. CVM9634 ECO9634_1, whole genome shotgun sequence
>NZ_AIHC01000001.1 Escherichia coli DEC12C gecDEC12C.contig.0_1, whole genome shotgun sequence
>NZ_KB733194.1 Escherichia coli KTE207 genomic scaffold acASJ-supercont1.1, whole genome shotgun sequence
>NC_022370.1 NC_022370.1 Escherichia coli PMV-1 main chromosome, complete genome
>NZ_AOEG01000001.1 Escherichia coli 99.1805 gec991805.contig.0_1, whole genome shotgun sequence
>NZ_AIFV01000001.1 Escherichia coli DEC6A gecDEC6A.contig.0_1, whole genome shotgun sequence
>NZ_JH378021.1 Escherichia coli O104:H4 str. 11-4623 genomic scaffold supercont1.1, whole genome shotgun sequence
>NZ_AFAB02000001.1 Escherichia coli 2.3916 ctg1127168675886, whole genome shotgun sequence
>NZ_AIGL01000001.1 Escherichia coli DEC9B gecDEC9B.contig.0_1, whole genome shotgun sequence
>NZ_ANYV01000001.1 Escherichia coli KTE88 acwoY-supercont1.1, whole genome shotgun sequence
>NZ_AJWO01000001.1 Escherichia coli KD1 contig00001, whole genome shotgun sequence
>NC_009801.1 NC_009801.1 Escherichia coli E24377A chromosome, complete genome
>NZ_AEZR02000001.1 Escherichia coli 99.0741 ctg1126622157284, whole genome shotgun sequence
>NZ_AIFH01000001.1 Escherichia coli DEC3D gecDEC3D.contig.0_1, whole genome shotgun sequence
>NZ_KB008175.1 Escherichia coli 97.0010 genomic scaffold gec970010.contig.0, whole genome shotgun sequence
>NZ_AKLV01000001.1 Escherichia coli TW10246 TW10246.contig.0, whole genome shotgun sequence
>NZ_AOED01000001.1 Escherichia coli 99.1753 gec991753.contig.0_1, whole genome shotgun sequence
>NC_012759.1 NC_012759.1 Escherichia coli BW2952 chromosome, complete genome
>NZ_AIGD01000001.1 Escherichia coli DEC7D gecDEC7D.contig.0_1, whole genome shotgun sequence
>NZ_KB732440.1 Escherichia coli KTE191 genomic scaffold acEnz-supercont1.1, whole genome shotgun sequence
>NC_010468.1 NC_010468.1 Escherichia coli ATCC 8739 chromosome, complete genome
>NZ_AKAV01000001.1 Escherichia coli O111:H8 str. CVM9602 ECO9602_1, whole genome shotgun sequence
>NZ_GG774413.1 Escherichia coli MS 57-2 genomic scaffold Scfld1, whole genome shotgun sequence
>NZ_AAJV02000001.1 Escherichia coli E22 gcontig_1112495653268, whole genome shotgun sequence
>NZ_KB732676.1 Escherichia coli KTE53 genomic scaffold acEns-supercont1.1, whole genome shotgun sequence
>NZ_KB733425.1 Escherichia coli KTE43 genomic scaffold acATm-supercont1.1, whole genome shotgun sequence
>NZ_KB732533.1 Escherichia coli KTE213 genomic scaffold acEnh-supercont1.1, whole genome shotgun sequence
>NC_010498.1 NC_010498.1 Escherichia coli SMS-3-5 chromosome, complete genome
>NZ_AEZX02000001.1 Escherichia coli 5.0959 Contig0009, whole genome shotgun sequence
>NZ_AKLW01000001.1 Escherichia coli TW11039 TW11039.contig.0, whole genome shotgun sequence
>NZ_JH965564.1 Escherichia coli PA38 genomic scaffold PA38.contig.3, whole genome shotgun sequence
>NZ_KB733182.1 Escherichia coli KTE197 genomic scaffold acASN-supercont1.1, whole genome shotgun sequence
>NZ_AFEA01000001.1 Escherichia coli STEC_S1191 gecS1191.contig.0, whole genome shotgun sequence
>NZ_AJVS01000001.1 Escherichia coli O111:H11 str. CVM9534 ECO9534_1, whole genome shotgun sequence
>NZ_JH703258.1 Escherichia coli PA41 genomic scaffold PA41.contig.0, whole genome shotgun sequence
>NZ_JH965259.1 Escherichia coli N1 genomic scaffold N1.contig.0, whole genome shotgun sequence
>NZ_KB732203.1 Escherichia coli KTE2 genomic scaffold acEnJ-supercont1.1, whole genome shotgun sequence
>NZ_AFEB01000001.1 Escherichia coli TX1999 gecTX1999.contig.0, whole genome shotgun sequence
>NZ_JH705685.1 Escherichia coli PA28 genomic scaffold PA28.contig.0, whole genome shotgun sequence
>NZ_AKBB01000001.1 Escherichia coli O26:H11 str. CVM10224 ECO10224_1, whole genome shotgun sequence
>NZ_KB732452.1 Escherichia coli KTE193 genomic scaffold acEnZ-supercont1.1, whole genome shotgun sequence
>NZ_AJPQ01000001.1 Escherichia coli AI27 1.ECAI27.1_1, whole genome shotgun sequence
>NZ_KB733113.1 Escherichia coli KTE144 genomic scaffold acASM-supercont1.1, whole genome shotgun sequence
>NZ_JH709476.1 Escherichia coli PA5 genomic scaffold PA5.contig.0, whole genome shotgun sequence
>NZ_JH946714.1 Escherichia coli EC1869 genomic scaffold EC1869.contig.0, whole genome shotgun sequence
>NZ_KB732812.1 Escherichia coli KTE76 genomic scaffold acEnX-supercont1.1, whole genome shotgun sequence
>NZ_ADUX01000001.1 Escherichia coli O157:H7 str. EC4192 contig00001, whole genome shotgun sequence
>NZ_AJWT01000001.1 Escherichia coli 75 contig00002, whole genome shotgun sequence
>NZ_AIGU01000001.1 Escherichia coli DEC10F gecDEC10F.contig.0_1, whole genome shotgun sequence
>NC_018658.1 NC_018658.1 Escherichia coli O104:H4 str. 2011C-3493 chromosome, complete genome
>NZ_KB732227.1 Escherichia coli KTE5 genomic scaffold acEom-supercont1.1, whole genome shotgun sequence
>NZ_AOEH01000001.1 Escherichia coli ATCC 700728 gec700728.contig.0_1, whole genome shotgun sequence
>NZ_AFDY01000001.1 Escherichia coli STEC_H.1.8 gecH18.contig.0, whole genome shotgun sequence
>NZ_GL871740.1 Escherichia coli E1167 genomic scaffold supercont2.1, whole genome shotgun sequence
>NZ_JH590510.1 Escherichia coli E101 genomic scaffold supercont1.1, whole genome shotgun sequence
>NZ_KB004496.1 Escherichia coli 99.0672 genomic scaffold gec990672.contig.0, whole genome shotgun sequence
>NZ_ANYO01000001.1 Escherichia coli KTE176 acwmq-supercont1.1, whole genome shotgun sequence
>NZ_ACXO01000001.1 Escherichia coli O157:H7 str. FRIK2000 NZ_ACXO01000001, whole genome shotgun sequence
>NZ_AIGN01000001.1 Escherichia coli DEC9D gecDEC9D.contig.0_1, whole genome shotgun sequence
>NZ_ADWR01000001.1 Escherichia coli MS 79-10 E_coliMS79-10-1.0.1_Cont0.1, whole genome shotgun sequence
>NZ_ADUO01000001.1 Escherichia coli E128010 gecE128010.assembly.100, whole genome shotgun sequence
>NZ_JH970971.1 Escherichia coli 5.2239 genomic scaffold gec52239.contig.0, whole genome shotgun sequence
>NZ_AKMN01000001.1 Escherichia coli EC1738 EC1738.contig.0, whole genome shotgun sequence
>NZ_ABHM02000001.1 Escherichia coli O157:H7 str. EC4042 gcontig_1113125281292, whole genome shotgun sequence
>NZ_KB733023.1 Escherichia coli KTE22 genomic scaffold acATq-supercont1.1, whole genome shotgun sequence
>NZ_GG772790.1 Escherichia coli MS 117-3 genomic scaffold Scfld3, whole genome shotgun sequence
>NZ_AFAA02000001.1 Escherichia coli 4.0967 Contig0027, whole genome shotgun sequence
>NZ_JH702824.1 Escherichia coli PA42 genomic scaffold PA42.contig.2, whole genome shotgun sequence
>NC_013008.1 NC_013008.1 Escherichia coli O157:H7 str. TW14359 chromosome, complete genome
>NZ_ANYS01000001.1 Escherichia coli KTE232 acwoP-supercont1.1, whole genome shotgun sequence
>NZ_KB733070.1 Escherichia coli KTE123 genomic scaffold acASj-supercont1.1, whole genome shotgun sequence
>NZ_JH943333.1 Escherichia coli 0.1288 genomic scaffold E01288.contig.0, whole genome shotgun sequence
>NZ_KB733357.1 Escherichia coli KTE227 genomic scaffold acASY-supercont1.1, whole genome shotgun sequence
>NZ_AIGS01000001.1 Escherichia coli DEC10D gecDEC10D.contig.0_1, whole genome shotgun sequence
>NC_007779.1 NC_007779.1 Escherichia coli str. K-12 substr. W3110, complete genome
>NZ_ANYM01000001.1 Escherichia coli KTE168 acwoO-supercont1.1, whole genome shotgun sequence
>NZ_GL872107.1 Escherichia coli TA007 genomic scaffold supercont2.1, whole genome shotgun sequence
>NC_011745.1 NC_011745.1 Escherichia coli ED1a chromosome, complete genome
>NZ_KB732461.1 Escherichia coli KTE204 genomic scaffold acEvh-supercont1.1, whole genome shotgun sequence
>NZ_GL884249.1 Escherichia coli TA271 genomic scaffold supercont1.1, whole genome shotgun sequence
>NC_016902.1 NC_016902.1 Escherichia coli KO11FL chromosome, complete genome
>NZ_AIGA01000001.1 Escherichia coli DEC7A gecDEC7A.contig.0_1, whole genome shotgun sequence
>NZ_KB732088.1 Escherichia coli KTE125 genomic scaffold acwoH-supercont1.1, whole genome shotgun sequence
>NZ_AIFD01000001.1 Escherichia coli DEC2E gecDEC2E.contig.0_1, whole genome shotgun sequence
>NC_017632.1 NC_017632.1 Escherichia coli UM146 chromosome, complete genome
>NZ_KB733205.1 Escherichia coli KTE215 genomic scaffold acASL-supercont1.1, whole genome shotgun sequence
>NZ_GG773060.1 Escherichia coli MS 153-1 genomic scaffold Scfld2, whole genome shotgun sequence
>NZ_AOEQ01000001.1 Escherichia coli 99.1781 gec991781.contig.0_1, whole genome shotgun sequence
>NZ_KB021459.1 Escherichia coli O104:H4 str. Ec12-0465 genomic scaffold supercont1.1, whole genome shotgun sequence
>NZ_KB732770.1 Escherichia coli KTE67 genomic scaffold acEvz-supercont1.1, whole genome shotgun sequence
>NZ_JH706115.1 Escherichia coli PA25 genomic scaffold PA25.contig.0, whole genome shotgun sequence
>NZ_AJWP01000001.1 Escherichia coli KD2 contig00001, whole genome shotgun sequence
>NZ_JH964526.1 Escherichia coli FDA506 genomic scaffold FDA506.contig.0, whole genome shotgun sequence
>NZ_GL878029.1 Escherichia coli 97.0264 scf1125157569994, whole genome shotgun sequence
>NZ_AIGO01000001.1 Escherichia coli DEC9E gecDEC9E.contig.0_1, whole genome shotgun sequence
>NC_017651.1 NC_017651.1 Escherichia coli str. 'clone D i2' chromosome, complete genome
>NZ_JH970109.1 Escherichia coli 6.0172 genomic scaffold gec60172.contig.0, whole genome shotgun sequence
>NZ_JH590759.1 Escherichia coli TA124 genomic scaffold supercont1.1, whole genome shotgun sequence
>NC_017652.1 NC_017652.1 Escherichia coli str. 'clone D i14' chromosome, complete genome
>NZ_KB006479.1 Escherichia coli 90.0039 genomic scaffold gec900039.contig.0, whole genome shotgun sequence
>NZ_JH378005.1 Escherichia coli O104:H4 str. 11-4632 C2 genomic scaffold supercont1.1, whole genome shotgun sequence
>NZ_KB733056.1 Escherichia coli KTE78 genomic scaffold acASA-supercont1.1, whole genome shotgun sequence
>NZ_AMTQ01000001.1 Escherichia coli PA7 PA7.contig.0, whole genome shotgun sequence
>NZ_AFAC02000001.1 Escherichia coli 3.3884 Contig1653487086, whole genome shotgun sequence
>NC_013364.1 NC_013364.1 Escherichia coli O111:H- str. 11128, complete genome
>NZ_KB003085.1 Escherichia coli 96.0932 genomic scaffold gec960932.contig.2, whole genome shotgun sequence
>NZ_JH705128.1 Escherichia coli PA32 genomic scaffold PA32.contig.0, whole genome shotgun sequence
>NZ_KB732342.1 Escherichia coli KTE28 genomic scaffold acEnN-supercont1.1, whole genome shotgun sequence
>WTCHG_116476_254_A109993_NODE_1_COV_24.836727
>NC_017628.1 NC_017628.1 Escherichia coli IHE3034 chromosome, complete genome
>NZ_JH378037.1 Escherichia coli O104:H4 str. 11-4404 genomic scaffold supercont1.1, whole genome shotgun sequence
>NZ_JH964876.1 Escherichia coli EC1736 genomic scaffold EC1736.contig.0, whole genome shotgun sequence
>NZ_AIGT01000001.1 Escherichia coli DEC10E gecDEC10E.contig.0_1, whole genome shotgun sequence
>NZ_JH701537.1 Escherichia coli FDA517 genomic scaffold FDA517.contig.0, whole genome shotgun sequence
>NC_011741.1 NC_011741.1 Escherichia coli IAI1 chromosome, complete genome
>NZ_JH945216.1 Escherichia coli EC1865 genomic scaffold EC1865.contig.0, whole genome shotgun sequence
>NZ_KB733164.1 Escherichia coli KTE190 genomic scaffold acATk-supercont1.1, whole genome shotgun sequence
>NZ_JH692122.1 Escherichia coli FDA505 genomic scaffold FDA505.contig.0, whole genome shotgun sequence
>NC_017663.1 NC_017663.1 Escherichia coli P12b chromosome, complete genome
>NZ_JH659569.1 Escherichia coli M919 genomic scaffold supercont2.1, whole genome shotgun sequence
>NZ_KB732573.1 Escherichia coli KTE228 genomic scaffold acEnO-supercont1.1, whole genome shotgun sequence
>NZ_ANYW01000001.1 Escherichia coli KTE90 acwoK-supercont1.1, whole genome shotgun sequence
>NZ_AOEM01000001.1 Escherichia coli PA47 gecPA47.contig.0_1, whole genome shotgun sequence
>NZ_KB732580.1 Escherichia coli KTE233 genomic scaffold acEoc-supercont1.1, whole genome shotgun sequence
>NZ_GL883892.1 Escherichia coli M605 genomic scaffold supercont1.1, whole genome shotgun sequence
>NZ_KB732775.1 Escherichia coli KTE75 genomic scaffold acEuD-supercont1.1, whole genome shotgun sequence
>NC_011742.1 NC_011742.1 Escherichia coli S88 chromosome, complete genome
>NZ_AFDQ01000001.1 Escherichia coli STEC_B2F1 gecB2F1.contig.0, whole genome shotgun sequence
>NZ_AIGM01000001.1 Escherichia coli DEC9C gecDEC9C.contig.0_1, whole genome shotgun sequence
>NZ_GL883767.1 Escherichia coli H736 genomic scaffold supercont1.1, whole genome shotgun sequence
>NZ_ANXO01000001.1 Escherichia coli KTE109 acwow-supercont1.1, whole genome shotgun sequence
>NZ_KB733361.1 Escherichia coli KTE209 genomic scaffold acASF-supercont1.1, whole genome shotgun sequence
>NZ_ANYA01000001.1 Escherichia coli KTE137 acwoT-supercont1.1, whole genome shotgun sequence
>NZ_KB732718.1 Escherichia coli KTE60 genomic scaffold acEuT-supercont1.1, whole genome shotgun sequence
>NZ_GL877993.1 Escherichia coli 95.0941 scf1127129428367, whole genome shotgun sequence
>NZ_AKNI01000001.1 Escherichia coli EPEC C342-62 gecC34262.contig.1, whole genome shotgun sequence
>NZ_JH957942.1 Escherichia coli EC1735 genomic scaffold EC1735.contig.0, whole genome shotgun sequence
>NC_000913.3 NC_000913.3 Escherichia coli str. K-12 substr. MG1655, complete genome
>NC_007946.1 NC_007946.1 Escherichia coli UTI89 chromosome, complete genome
>NZ_AIFO01000001.1 Escherichia coli DEC4E gecDEC4E.contig.0_1, whole genome shotgun sequence
>NZ_JH697104.1 Escherichia coli EC4402 genomic scaffold EC4402.contig.2, whole genome shotgun sequence
>NZ_KB733093.1 Escherichia coli KTE136 genomic scaffold acASw-supercont1.1, whole genome shotgun sequence
>NZ_GL896773.1 Escherichia coli H30 scf1125115109415, whole genome shotgun sequence
>NC_013353.1 NC_013353.1 Escherichia coli O103:H2 str. 12009, complete genome
>NZ_KB732544.1 Escherichia coli KTE216 genomic scaffold acEni-supercont1.1, whole genome shotgun sequence
>NC_018661.1 NC_018661.1 Escherichia coli O104:H4 str. 2009EL-2071 chromosome, complete genome
>NZ_KB733214.1 Escherichia coli KTE218 genomic scaffold acASI-supercont1.1, whole genome shotgun sequence
>NZ_AIGW01000001.1 Escherichia coli DEC11B gecDEC11B.contig.0_1, whole genome shotgun sequence
>NZ_GL872041.1 Escherichia coli M863 genomic scaffold supercont2.1, whole genome shotgun sequence
>NZ_KB733434.1 Escherichia coli KTE115 genomic scaffold acATp-supercont1.1, whole genome shotgun sequence
>NZ_KB732934.1 Escherichia coli KTE161 genomic scaffold acEof-supercont1.1, whole genome shotgun sequence
>NZ_AERR01000001.1 Escherichia coli O157:H7 str. 1125 ECF.Contig280, whole genome shotgun sequence
>NZ_KB732417.1 Escherichia coli KTE188 genomic scaffold acEol-supercont1.1, whole genome shotgun sequence
>NZ_JH378072.1 Escherichia coli O104:H4 str. 04-8351 genomic scaffold supercont1.1, whole genome shotgun sequence
>NZ_AFDX01000001.1 Escherichia coli G58-1 gecG58.contig.0, whole genome shotgun sequence
>NZ_KB733149.1 Escherichia coli KTE194 genomic scaffold acASC-supercont1.1, whole genome shotgun sequence
>NZ_KB733158.1 Escherichia coli KTE175 genomic scaffold acASt-supercont1.1, whole genome shotgun sequence
>NC_020163.1 NC_020163.1 Escherichia coli APEC O78, complete genome
>NZ_JH954001.1 Escherichia coli TW00353 genomic scaffold TW00353.contig.0, whole genome shotgun sequence
>NZ_AJWR01000001.1 Escherichia coli 541-1 contig00002, whole genome shotgun sequence
>NZ_KB002690.1 Escherichia coli 96.0939 genomic scaffold gec960939.contig.4, whole genome shotgun sequence
>NZ_KB732991.1 Escherichia coli KTE6 genomic scaffold acASz-supercont1.1, whole genome shotgun sequence
>NZ_JH960009.1 Escherichia coli NE037 genomic scaffold NE037.contig.0, whole genome shotgun sequence
>NZ_KB733068.1 Escherichia coli KTE79 genomic scaffold acASn-supercont1.1, whole genome shotgun sequence
>NZ_CAPK01000001.1 Escherichia coli O10:K5(L):H4 str. ATCC 23506 WGS project CAPK00000000 data, contig 170, whole genome shotgun sequence
>NZ_KB733130.1 Escherichia coli KTE154 genomic scaffold acASW-supercont1.1, whole genome shotgun sequence
>NZ_KB733178.1 Escherichia coli KTE196 genomic scaffold acATf-supercont1.1, whole genome shotgun sequence
>NZ_AIFP01000001.1 Escherichia coli DEC4F gecDEC4F.contig.0_1, whole genome shotgun sequence
>NZ_AAJW02000001.1 Escherichia coli E110019 gcontig_1112495928530, whole genome shotgun sequence
>NZ_JH953280.1 Escherichia coli EC1849 genomic scaffold EC1849.contig.0, whole genome shotgun sequence
>NZ_AIHQ01000001.1 Escherichia coli DEC15C gecDEC15C.contig.0_1, whole genome shotgun sequence
>NZ_AIGP01000001.1 Escherichia coli DEC10A gecDEC10A.contig.0_1, whole genome shotgun sequence
>NZ_KB732237.1 Escherichia coli KTE10 genomic scaffold acEvd-supercont1.1, whole genome shotgun sequence
>NZ_AIHN01000001.1 Escherichia coli DEC14D gecDEC14D.contig.0_1, whole genome shotgun sequence
>NZ_JH946265.1 Escherichia coli NE098 genomic scaffold NE098.contig.0, whole genome shotgun sequence
>NZ_JH960549.1 Escherichia coli PA4 genomic scaffold PA4.contig.0, whole genome shotgun sequence
>NZ_JH967985.1 Escherichia coli 88.0221 genomic scaffold gec880221.contig.1, whole genome shotgun sequence
>NZ_AJVR01000001.1 Escherichia coli O103:H2 str. CVM9450 ECO9450_1, whole genome shotgun sequence
>NZ_AMVY01000001.1 Escherichia coli O104:H4 str. 11-03439 supercont1.1, whole genome shotgun sequence
>NZ_AIGF01000001.1 Escherichia coli DEC8A gecDEC8A.contig.0_1, whole genome shotgun sequence
>NZ_KB732630.1 Escherichia coli KTE47 genomic scaffold acEun-supercont1.1, whole genome shotgun sequence
>NZ_ANYH01000001.1 Escherichia coli KTE157 acwoZ-supercont1.1, whole genome shotgun sequence
>NC_017625.1 NC_017625.1 Escherichia coli DH1 chromosome, complete genome
>NZ_KB732583.1 Escherichia coli KTE230 genomic scaffold acEnV-supercont1.1, whole genome shotgun sequence
>NZ_AIFA01000001.1 Escherichia coli DEC2A gecDEC2A.contig.0_1, whole genome shotgun sequence
>NZ_AGTJ01000001.1 Escherichia coli O121:H19 str. MT#2 EC1660_contig_1, whole genome shotgun sequence
>NZ_GG771708.1 Escherichia coli MS 115-1 genomic scaffold Scfld4, whole genome shotgun sequence
>NZ_JH377989.1 Escherichia coli O104:H4 str. 11-4632 C4 genomic scaffold supercont1.1, whole genome shotgun sequence
>NZ_GG773880.1 Escherichia coli MS 196-1 genomic scaffold Scfld16, whole genome shotgun sequence
>NZ_KB005708.1 Escherichia coli 90.2281 genomic scaffold gec902281.contig.0, whole genome shotgun sequence
>NZ_ADVA01000001.1 Escherichia coli O157:H7 str. EC4191 EC419100003, whole genome shotgun sequence
>NZ_AEUB01000001.1 Escherichia coli O55:H7 str. USDA 5905 ECO5905_1, whole genome shotgun sequence
>NZ_JH700865.1 Escherichia coli FRIK1985 genomic scaffold FRIK1985.contig.0, whole genome shotgun sequence
>NZ_ANXW01000001.1 Escherichia coli KTE128 acwon-supercont1.1, whole genome shotgun sequence
>NZ_KB731468.1 Escherichia coli KTE85 genomic scaffold acwoS-supercont1.1, whole genome shotgun sequence
>NZ_KB732702.1 Escherichia coli KTE56 genomic scaffold acEnA-supercont1.1, whole genome shotgun sequence
>NZ_GL878179.1 Escherichia coli 9.1649 scf1126622178357, whole genome shotgun sequence
>NC_011353.1 NC_011353.1 Escherichia coli O157:H7 str. EC4115 chromosome, complete genome
>NZ_AFJB01000001.1 Escherichia coli DEC2B gecDEC2B.contig.0_1, whole genome shotgun sequence
>NZ_KB733238.1 Escherichia coli KTE104 genomic scaffold acwor-supercont1.1, whole genome shotgun sequence
>NZ_KB005346.1 Escherichia coli 94.0618 genomic scaffold gec940618.contig.0, whole genome shotgun sequence
>NC_011601.1 NC_011601.1 Escherichia coli O127:H6 str. E2348/69 chromosome, complete genome
>NZ_GG749162.1 Escherichia coli B185 genomic scaffold supercont1.1, whole genome shotgun sequence
>NZ_JH962212.1 Escherichia coli FRIK1999 genomic scaffold FRIK1999.contig.1, whole genome shotgun sequence
>NZ_ANHT01000158.1 Escherichia coli LCT-EC52 contig158, whole genome shotgun sequence
>NZ_GL871977.1 Escherichia coli H263 genomic scaffold supercont2.1, whole genome shotgun sequence
>NZ_AIEX01000001.1 Escherichia coli DEC1C gecDEC1C.contig.0_1, whole genome shotgun sequence
>NC_017631.1 NC_017631.1 Escherichia coli ABU 83972 chromosome, complete genome
>NZ_GG669095.1 Escherichia coli 83972 genomic scaffold SCAFFOLD1, whole genome shotgun sequence
>NZ_JH968734.1 Escherichia coli 8.2524 genomic scaffold gec82524.contig.0, whole genome shotgun sequence
>NZ_JH698695.1 Escherichia coli EC4196 genomic scaffold EC4196.contig.1, whole genome shotgun sequence
>NZ_GL884168.1 Escherichia coli TA206 genomic scaffold supercont1.1, whole genome shotgun sequence
>NZ_AOEO01000001.1 Escherichia coli PA8 gecPA8.contig.0_1, whole genome shotgun sequence
>NZ_ANYB01000001.1 Escherichia coli KTE138 acwoR-supercont1.1, whole genome shotgun sequence
>NZ_AFAG02000001.1 Escherichia coli TW07793 ctg1126942060780, whole genome shotgun sequence
>NZ_AIFK01000001.1 Escherichia coli DEC4A gecDEC4A.contig.0_1, whole genome shotgun sequence
>NZ_CAPM01000001.1 Escherichia coli Nissle 1917 WGS project CAPM00000000 data, contig 139, whole genome shotgun sequence
>NC_017633.1 NC_017633.1 Escherichia coli ETEC H10407, complete genome
>NZ_ADUN01000001.1 Escherichia coli EPECa14 EPECa14.assembly.100, whole genome shotgun sequence
>NZ_JH955439.1 Escherichia coli EC1848 genomic scaffold EC1848.contig.2, whole genome shotgun sequence
>NZ_AEZZ02000001.1 Escherichia coli 9.0111 ctg1125855384327, whole genome shotgun sequence
>NZ_AELB01000001.1 Escherichia coli TW10722 TW10722_c1, whole genome shotgun sequence
>NZ_JH377996.1 Escherichia coli O104:H4 str. 11-4632 C3 genomic scaffold supercont1.1, whole genome shotgun sequence
>NZ_KB733133.1 Escherichia coli KTE147 genomic scaffold
>NZ_AIHI01000001.1 Escherichia coli DEC13D gecDEC13D.contig.0_1, whole genome shotgun sequence
>NZ_AJWQ01000001.1 Escherichia coli 541-15 contig00002, whole genome shotgun sequence
>NC_017660.1 NC_017660.1 Escherichia coli KO11FL chromosome, complete genome
>NZ_KB732691.1 Escherichia coli KTE55 genomic scaffold acEnS-supercont1.1, whole genome shotgun sequence
>NZ_GG772477.1 Escherichia coli MS 187-1 genomic scaffold Scfld3, whole genome shotgun sequence
>NZ_JH955831.1 Escherichia coli EC1846 genomic scaffold EC1846.contig.2, whole genome shotgun sequence
>NZ_AKAZ01000001.1 Escherichia coli O26:H11 str. CVM10021 ECO10021_1, whole genome shotgun sequence
>NC_011993.1 NC_011993.1 Escherichia coli LF82, complete genome
>NZ_GG772040.1 Escherichia coli MS 146-1 genomic scaffold Scfld4, whole genome shotgun sequence
>NZ_JH957512.1 Escherichia coli NE1487 genomic scaffold NE1487.contig.0, whole genome shotgun sequence
>NZ_KB001180.1 Escherichia coli 95.1288 genomic scaffold gec951288.contig.0, whole genome shotgun sequence
>NZ_JH944750.1 Escherichia coli EC1870 genomic scaffold EC1870.contig.3, whole genome shotgun sequence
>NZ_ANYE01000001.1 Escherichia coli KTE148 acwoC-supercont1.1, whole genome shotgun sequence
>NZ_AIFB01000001.1 Escherichia coli DEC2C gecDEC2C.contig.0_1, whole genome shotgun sequence
>NZ_KB732706.1 Escherichia coli KTE57 genomic scaffold acEob-supercont1.1, whole genome shotgun sequence
>NZ_AELC01000001.1 Escherichia coli TW10828 TW10828_c1, whole genome shotgun sequence
>NZ_AOEV01000001.1 Escherichia coli 99.0670 gec990670.contig.0_1, whole genome shotgun sequence
>NZ_AIFN01000001.1 Escherichia coli DEC4D gecDEC4D.contig.0_1, whole genome shotgun sequence
>NZ_AGIA01000001.1 Escherichia coli W26 1.ECW26.1_1, whole genome shotgun sequence
>NZ_AKMO01000001.1 Escherichia coli EC1734 EC1734.contig.0, whole genome shotgun sequence
>NZ_GG772584.1 Escherichia coli MS 21-1 genomic scaffold Scfld3, whole genome shotgun sequence
>NZ_ABHS01000001.1 Escherichia coli O157:H7 str. EC4486 gcontig_1106603635902, whole genome shotgun sequence
>NC_012971.2 NC_012971.2 Escherichia coli BL21(DE3) chromosome, complete genome
>NZ_AODZ01000001.1 Escherichia coli 99.0815 gec990815.contig.0_1, whole genome shotgun sequence
>NZ_AJVW01000001.1 Escherichia coli O26:H11 str. CVM9942 ECO9942_1, whole genome shotgun sequence
>NZ_KB733010.1 Escherichia coli KTE42 genomic scaffold acATg-supercont1.1, whole genome shotgun sequence
>NZ_GL871772.1 Escherichia coli E1520 genomic scaffold supercont2.1, whole genome shotgun sequence
>NZ_AIFE01000001.1 Escherichia coli DEC3A gecDEC3A.contig.0_1, whole genome shotgun sequence
>NZ_AERU01000001.1 Escherichia coli EC4100B ECL.Contig92_1, whole genome shotgun sequence
>NZ_AIHF01000001.1 Escherichia coli DEC13A gecDEC13A.contig.0_1, whole genome shotgun sequence
>NZ_AJMD01000001.1 Escherichia coli NCCP15658 NCCP15658_contig01, whole genome shotgun sequence
>NZ_ADVC01000001.1 Escherichia coli O157:H7 str. EC536 contig00001, whole genome shotgun sequence
>NZ_JH697758.1 Escherichia coli FRIK1996 genomic scaffold FRIK1996.contig.0, whole genome shotgun sequence
>NZ_JH958683.1 Escherichia coli PA45 genomic scaffold PA45.contig.0, whole genome shotgun sequence
>NZ_AEZJ02000001.1 Escherichia coli 97.0246 ctg1127147153938, whole genome shotgun sequence
>NZ_AIFI01000001.1 Escherichia coli DEC3E gecDEC3E.contig.0_1, whole genome shotgun sequence
>NZ_ANXZ01000001.1 Escherichia coli KTE133 acwoF-supercont1.1, whole genome shotgun sequence
>NZ_KB733439.1 Escherichia coli KTE173 genomic scaffold acASm-supercont1.1, whole genome shotgun sequence
>NZ_AOEA01000001.1 Escherichia coli 99.0816 gec990816.contig.0_1, whole genome shotgun sequence
>NZ_ABHT01000001.1 Escherichia coli O157:H7 str. EC4501 gcontig_1106627441716, whole genome shotgun sequence
>NZ_AIFT01000001.1 Escherichia coli DEC5D gecDEC5D.contig.0_1, whole genome shotgun sequence
>NZ_KB731641.1 Escherichia coli KTE167 genomic scaffold acwoV-supercont1.1, whole genome shotgun sequence
>NZ_AERP01000001.1 Escherichia coli O157:H7 str. 1044 ECA.Contig231_1, whole genome shotgun sequence
>NZ_JH590605.1 Escherichia coli H494 genomic scaffold supercont1.1, whole genome shotgun sequence
>NZ_JH702467.1 Escherichia coli TW07945 genomic scaffold TW07945.contig.0, whole genome shotgun sequence
>NC_017626.1 NC_017626.1 Escherichia coli 042, complete genome
>NZ_AJQW01000001.1 Escherichia coli O32:H37 str. P4 contig01, whole genome shotgun sequence
>NZ_AFDV01000001.1 Escherichia coli STEC_DG131-3 gecDG131.contig.0, whole genome shotgun sequence
>NZ_KB007268.1 Escherichia coli 90.0091 genomic scaffold gec900091.contig.0, whole genome shotgun sequence
>NZ_KB003445.1 Escherichia coli 96.0107 genomic scaffold gec960107.contig.0, whole genome shotgun sequence
>NZ_ANYI01000001.1 Escherichia coli KTE160 acwoW-supercont1.1, whole genome shotgun sequence
>NZ_AFAE02000001.1 Escherichia coli 3.2303 ctg1125843266087, whole genome shotgun sequence
>NZ_AFST01000001.1 Escherichia coli O104:H4 str. C227-11 C227-11_0001, whole genome shotgun sequence
>NZ_JH698295.1 Escherichia coli EC4013 genomic scaffold EC4013.contig.0, whole genome shotgun sequence
>NZ_JH954186.1 Escherichia coli ARS4.2123 genomic scaffold ARS42123.contig.0, whole genome shotgun sequence
