# Supplementary material for: Combined Analysis of Variation in Core, Accessory and Regulatory Genome Regions Provides a Super-Resolution View into the Evolution of Bacterial Populations
Source: PLoS Genet. 2016 Sep 12;12(9):e1006280. doi: 10.1371/journal.pgen.1006280 (PMC5019451; doi:10.1371/journal.pgen.1006280)
Supplement: S5 Dataset — (TXT) [file pgen.1006280.s017.txt]

word model p.val
1 ACCTTCCGCTTTTGT chisq 1.02389442572671e-194
2 ACTGCTGATGAGGGT chisq 1.22363122305125e-193
3 ATACAAATAGTATCT chisq 1.22363122305125e-193
4 ATCACCACTATGGCT chisq 1.02389442572671e-194
5 ATCACTGGCAAGCTT logistic 6.91569534175201e-08
6 ATGCCAGTGCGGGGT chisq 1.02389442572671e-194
7 ATTTCCGTGATATGT chisq 1.22363122305125e-193
8 CAGAGGCTGGTTGTT chisq 1.22363122305125e-193
9 CCAGCCCGGCAGCTG chisq 1.22363122305125e-193
10 CCAGCGCAATAAGTG chisq 1.22363122305125e-193
11 CCAGCGTCGCGCTTT chisq 1.02389442572671e-194
12 CGACAGCGCCGCGCT chisq 8.39024618925782e-196
13 CGCATCACCGTCTGG chisq 1.02389442572671e-194
14 CGCATTCGCGTTGAT chisq 1.22363122305125e-193
15 CGCATTTGCTGGCCT chisq 1.02389442572671e-194
16 CGGAGACAGCACCAT chisq 1.22363122305125e-193
17 CGGTAAAGCAGCGTG chisq 1.22363122305125e-193
18 CGGTAATTCGCTTTT chisq 1.02389442572671e-194
19 CGTTAAGTGTTAGTT chisq 1.02389442572671e-194
20 CTCTACTGATATCTT chisq 1.22363122305125e-193
21 CTGGGCCTACGTGAG chisq 1.02389442572671e-194
22 CTTCATCTTTGACTT chisq 1.02389442572671e-194
23 GAAGTGTTGAAAGAG chisq 1.22363122305125e-193
24 GACTCACCAGACCAG chisq 8.39024618925782e-196
25 GATGAAACAAAATTC chisq 1.02389442572671e-194
26 GATGATCCATGGAAT logistic 7.34610352852532e-08
27 GATGATGGTCATGGT chisq 1.22363122305125e-193
28 GATGATTAAAACAAT chisq 1.02389442572671e-194
29 GATGATTTCGCGATG chisq 1.02389442572671e-194
30 GCCAGAAGCTGACAT chisq 1.02389442572671e-194
31 GCCAGCCAGGCCTTT chisq 1.22363122305125e-193
32 GCCAGCGTAGCCACT chisq 1.02389442572671e-194
33 GCCAGGACTATATCG logistic 2.59416550128704e-08
34 GCCAGGGACTTTCAG chisq 1.22363122305125e-193
35 GCCAGGTTGTGCCAG chisq 1.22363122305125e-193
36 GCTATCCACAGCATC chisq 1.02389442572671e-194
37 GGAAGGAAAAAAACG chisq 1.22363122305125e-193
38 GGCCTGGCTGGCAAT chisq 1.22363122305125e-193
39 GGGTGAGCGCGAAGG chisq 1.22363122305125e-193
40 GGTTTCCGGCGGTAG chisq 1.02389442572671e-194
41 GGTTTGACGATTTTT chisq 1.02389442572671e-194
42 GGTTTTATCGTTACC chisq 1.22363122305125e-193
43 GTGGCACCGGTACAG chisq 1.02389442572671e-194
44 GTGGCTGATCAAATT chisq 1.22363122305125e-193
45 TAAAAAATAAATCAT chisq 1.22363122305125e-193
46 TAAAAACGGTAACGG chisq 1.22363122305125e-193
47 TAAAACATCAAAAGG logistic 1.829816371472e-09
48 TAAAATAATTTATAG logistic 6.4498490034093e-08
49 TACGGCTCAGGCCGG chisq 1.22363122305125e-193
50 TACGGGTTAGTTTTT chisq 1.02389442572671e-194
51 TACGGTAACCTGGGC chisq 1.02389442572671e-194
52 TATGCATCCAGCCAC chisq 1.22363122305125e-193
53 TATGCGGATAACGTT chisq 1.02389442572671e-194
54 TCAGTAATGACGCAT chisq 1.22363122305125e-193
55 TCAGTTAATAACGCT chisq 1.22363122305125e-193
56 TGAAAAAGCGAATTA chisq 1.22363122305125e-193
57 TGAAAAATATATACG logistic 4.45214442065941e-08
58 TGAAAAATATTCCGC chisq 1.02389442572671e-194
59 TGAAACCGGCTCCGG chisq 1.22363122305125e-193
60 TGAAATTTATACTAC logistic 1.62837670075546e-09
61 TGCTGACCGATAACC chisq 1.02389442572671e-194
62 TGCTGATGTGATAAT chisq 1.02389442572671e-194
63 TGCTGCCGGGGTTGA chisq 1.02389442572671e-194
64 TGCTGGTGTGTATTT chisq 1.02389442572671e-194
65 TGCTGTTGTGCCTGA chisq 1.22363122305125e-193
66 TGCTGTTGTTCGGCA chisq 1.02389442572671e-194
67 TTATCAGCCAGTGCC chisq 1.02389442572671e-194
68 TTATCGCCAGCGACA chisq 1.02389442572671e-194
69 TTATCGCGCTCAGCC logistic 8.85230264860290e-09
70 TTGCAAAGGAAAGAT chisq 1.02389442572671e-194
71 TTGCAATGTTCTTTT chisq 1.22363122305125e-193
72 TTGCAGATTTAAAAG chisq 1.22363122305125e-193
73 TTGCAGCAATCGTGC chisq 1.22363122305125e-193
74 TTGCAGCCCCCATCT chisq 1.22363122305125e-193
75 TTGCAGCCTGATATC chisq 1.22363122305125e-193
76 TTGCAGGTAAAAAGC chisq 1.02389442572671e-194
77 TTTCGTGCATCTTCA chisq 1.02389442572671e-194
78 TTTCGTTGATGTTCA chisq 1.22363122305125e-193
79 ACCGGGGATGACATT chisq 1.22363122305125e-193
80 AGAATTTGCTGTTCT chisq 1.22363122305125e-193
81 ATAAGCGTCATCAGT chisq 1.02389442572671e-194
82 ATGGTCTGCCGAACT chisq 1.22363122305125e-193
83 ATTTACGCACTTCTT chisq 1.22363122305125e-193
84 ATTTACTTTTTAGCT logistic 8.34073109609212e-08
85 CAATAAACATGACGT chisq 1.02389442572671e-194
86 CAATAAAGAGGATAT chisq 1.22363122305125e-193
87 CAGAAAATGATCGTT chisq 1.02389442572671e-194
88 CAGAAATTGGCGATT chisq 1.02389442572671e-194
89 CAGAACTTTGCCGTT chisq 1.22363122305125e-193
90 CAGAATGGTCAGTTT chisq 1.02389442572671e-194
91 CATCGACTGGAGTTG chisq 1.02389442572671e-194
92 CCAGTAGCCAGGCTT chisq 1.02389442572671e-194
93 CCAGTCGATGCCAGT chisq 1.02389442572671e-194
94 CCAGTGCATGGCGGT logistic 6.91569534175201e-08
95 CCAGTGGTGAAAATT chisq 1.02389442572671e-194
96 CCGGGCAGAAGGCGT chisq 1.22363122305125e-193
97 CGCAACAAAAAAATT chisq 1.22363122305125e-193
98 CGCAATAGTGTCTGT chisq 1.22363122305125e-193
99 CGGCAATATCCAGAT logistic 4.38225971915978e-08
100 CGGCACAGACAGCCT chisq 1.22363122305125e-193
101 CGGCAGAGCCGATGG chisq 1.22363122305125e-193
102 CGGCATTCACCACTG chisq 1.22363122305125e-193
103 GAAAAAAGACTGTTG chisq 1.22363122305125e-193
104 GAAAAATATTCCGCG chisq 1.02389442572671e-194
105 GAAAACCAGCGCCTG chisq 1.02389442572671e-194
106 GATTTCCTTTTATAT chisq 1.22363122305125e-193
107 GATTTCGTGCTCTGT logistic 1.83650924309972e-09
108 GATTTTTCGTTTCAT chisq 1.22363122305125e-193
109 GCCACGCTTTCCTTT chisq 1.02389442572671e-194
110 GCGAGCGGTTGCTGG chisq 1.02389442572671e-194
111 GCGAGGCCGATTTTT chisq 1.22363122305125e-193
112 GCGAGTTTTGTCATT chisq 1.02389442572671e-194
113 GCTGACAGAAACGGC chisq 1.22363122305125e-193
114 GCTGAGCCAGCAGGC chisq 1.22363122305125e-193
115 GCTGATGCCATGATT chisq 1.02389442572671e-194
116 GGCGGGTGGTCGGGG logistic 7.3460847943772e-08
117 GGCGGTTTTTTTGGG chisq 1.22363122305125e-193
118 GGTGTTTATTTTGTT chisq 1.22363122305125e-193
119 GTCCTGTTGCAGAAT chisq 1.22363122305125e-193
120 GTCTTCCTTGCGCTG chisq 1.22363122305125e-193
121 GTGGTAAAGGTACTG chisq 1.02389442572671e-194
122 GTGGTGAAGGATAAT chisq 1.22363122305125e-193
123 TAAAGATACCGATAG logistic 1.04132127508749e-08
124 TAAAGCACTCTCCCG chisq 1.02389442572671e-194
125 TACAGATAGCATGGT chisq 1.02389442572671e-194
126 TAGTGCAAATGAAGC chisq 1.02389442572671e-194
127 TAGTGGTATTGCTGG chisq 1.02389442572671e-194
128 TAGTGTATTTTTTCG chisq 1.02389442572671e-194
129 TATTCAGGAAAAAAT chisq 1.22363122305125e-193
130 TATTCCGCACATATG chisq 1.22363122305125e-193
131 TCCAACCGTCGAAAC chisq 1.02389442572671e-194
132 TCCCAGGTGTGCTTC chisq 1.02389442572671e-194
133 TCCCATGCCTGACGG chisq 1.22363122305125e-193
134 TCCTCCTCATCGTCC chisq 1.02389442572671e-194
135 TCTCCTTACGTTGGT chisq 1.22363122305125e-193
136 TGACAAAACTCGCGG chisq 1.02389442572671e-194
137 TGACAATTTTCTTCA chisq 1.02389442572671e-194
138 TGATGATGTCACGCC chisq 1.22363122305125e-193
139 TGATGATTCCCCAGC chisq 1.22363122305125e-193
140 TGATGCGTGATTATT chisq 1.22363122305125e-193
141 TGATGCTCATAAACG chisq 1.02389442572671e-194
142 TGATGGATGAACAAG chisq 1.22363122305125e-193
143 TGATGTTTGGTCTGC chisq 1.22363122305125e-193
144 TGGTCTGCATGGCGT chisq 1.02389442572671e-194
145 TGTTTACCGCATGAC chisq 1.22363122305125e-193
146 TGTTTATGTGGCTAT chisq 1.22363122305125e-193
147 TGTTTATTTTGTTCC chisq 1.22363122305125e-193
148 TGTTTTGGATGCCGC chisq 1.22363122305125e-193
149 TTCGAGCATCGCCAT chisq 1.02389442572671e-194
150 TTGACGATAATCGCA chisq 1.02389442572671e-194
151 TTGTGATAATGGTCA chisq 1.22363122305125e-193
152 TTGTGATTAATTTTT chisq 1.02389442572671e-194
153 TTGTGCCTGATGCAG chisq 1.22363122305125e-193
154 TTTTAACATTTTTCA chisq 1.02389442572671e-194
155 TTTTAATAAGTTGTA logistic 2.6246431628014e-08
156 TTTTAATCTGCTCAA chisq 1.02389442572671e-194
157 TTTTAATGCCAGTTT chisq 1.02389442572671e-194
158 TTTTATAATTGGTAT chisq 1.22363122305125e-193
159 TTTTATCTTCTTATG chisq 1.22363122305125e-193
160 TTTTATTTCTTCATT logistic 1.01186198577256e-08
161 AATCCCCCAGTCTTT chisq 1.22363122305125e-193
162 ACCTACGGTAAAATT chisq 1.02389442572671e-194
163 AGCAAAGCCGACAGT chisq 1.22363122305125e-193
164 AGTTGTGGAATATTT chisq 1.02389442572671e-194
165 ATCCAGGCGCTGGTT chisq 1.22363122305125e-193
166 ATCCATAATTTTTTT chisq 1.22363122305125e-193
167 ATTCTGCGGGCTAGT chisq 1.22363122305125e-193
168 CAGGTTGCTCTGGAT chisq 1.22363122305125e-193
169 CATTAGCCAGGCGCT chisq 1.22363122305125e-193
170 CCGCGCAGGCATTTG chisq 1.22363122305125e-193
171 CGCCAGCGCGGCTGT chisq 1.02389442572671e-194
172 CGTGGCTGAAAGTTG chisq 1.02389442572671e-194
173 CGTGGCTGGATGCAT chisq 1.02389442572671e-194
174 CTGCTGGCCGGATTT chisq 1.02389442572671e-194
175 CTGCTGGCTGACTGG chisq 1.22363122305125e-193
176 CTTGTTCTTCTTCGG chisq 1.02389442572671e-194
177 CTTGTTTTATAATTG chisq 1.22363122305125e-193
178 GAACGCCAGGAGCAG chisq 1.02389442572671e-194
179 GACAATCGCCACTAG chisq 1.02389442572671e-194
180 GCCAAAACAGGGTAT chisq 1.22363122305125e-193
181 GCCTTACAACTGATC chisq 1.22363122305125e-193
182 GCGTGACATCATCAT chisq 1.02389442572671e-194
183 GCGTGATTATTGTCG chisq 1.22363122305125e-193
184 GCGTGGAAAAACGTG chisq 1.22363122305125e-193
185 GCGTGGAAAGCTCAG chisq 1.22363122305125e-193
186 GCGTGGACACGCAGG chisq 1.22363122305125e-193
187 GCGTGTTGGTTTGCT chisq 1.22363122305125e-193
188 GGCAGAAAAACCCGG chisq 1.02389442572671e-194
189 GGCAGCTTCCTCGAT chisq 1.02389442572671e-194
190 GGTAAAAAGCAGAAT chisq 1.02389442572671e-194
191 GGTAATAACGCCGCC chisq 1.22363122305125e-193
192 GTAGCCCTTTTTCGT chisq 1.02389442572671e-194
193 GTAGCTGACGATACC chisq 1.22363122305125e-193
194 GTCTCTTTCAGCTCG chisq 1.22363122305125e-193
195 TAATAAAAAGGTTGC chisq 1.22363122305125e-193
196 TAATAAGTTGTACCC logistic 2.90299013906313e-08
197 TATAAAAGGAAATCG chisq 1.02389442572671e-194
198 TATAACAACAACGGG chisq 1.02389442572671e-194
199 TATAAGCGTCATCAG chisq 1.22363122305125e-193
200 TCAATGGTATTGCGC chisq 1.22363122305125e-193
201 TCAATTACGCCTTTA chisq 1.02389442572671e-194
202 TCCATCCCGGCGTTG chisq 1.02389442572671e-194
203 TCCATCGTCTTGTTC chisq 1.22363122305125e-193
204 TCGATATCTGCCATG chisq 1.02389442572671e-194
205 TCGATCTGGCCAAGG chisq 1.22363122305125e-193
206 TCTGCAGATGAACTA chisq 1.02389442572671e-194
207 TCTGCCAGTGGGTGA chisq 1.22363122305125e-193
208 TCTGCCATGCGTACC chisq 1.22363122305125e-193
209 TCTGCCCCCGTCCAG chisq 1.02389442572671e-194
210 TCTGCGTTTTGCTGA chisq 1.22363122305125e-193
211 TCTGCTAACGCCTTG chisq 8.39024618925782e-196
212 TGCAACTGGACCTGC chisq 1.02389442572671e-194
213 TGCAATGTACCAGGA chisq 1.02389442572671e-194
214 TGCAATTTGATAAGT chisq 1.02389442572671e-194
215 TGCTTCGGCAAATTC chisq 1.02389442572671e-194
216 TGCTTCGTCAGGAAT chisq 1.02389442572671e-194
217 TGCTTCGTCGAGCGT chisq 1.02389442572671e-194
218 TGCTTTATTCCCATT chisq 1.02389442572671e-194
219 TGGTGAATGCCGTCG chisq 1.22363122305125e-193
220 TGGTGATGATTGCCA chisq 1.02389442572671e-194
221 TGGTGATGCTGCCTG chisq 1.02389442572671e-194
222 TGGTGGATAAAAAAC chisq 1.22363122305125e-193
223 TGGTGGATTGATCCA chisq 1.02389442572671e-194
224 TGGTGGCACCGGTAC chisq 1.02389442572671e-194
225 TGGTGTTGGCTGTGT chisq 1.22363122305125e-193
226 TGGTGTTTATGCTGC chisq 1.22363122305125e-193
227 TTCAGAAAAAAATGT chisq 1.02389442572671e-194
228 TTCAGCAAATGGTGG chisq 1.02389442572671e-194
229 TTCAGCACATAGCTA chisq 1.22363122305125e-193
230 TTCAGGCCTGACTGC chisq 1.02389442572671e-194
231 TTCAGGTGAATCAAC chisq 1.02389442572671e-194
232 TTGTATAGAATAAGG logistic 1.22880373300656e-09
233 TTTCTACTTTTACTT chisq 1.02389442572671e-194
234 TTTCTCCTGCTACAG chisq 1.02389442572671e-194
235 TTTCTGCGTTTTCAG chisq 1.22363122305125e-193
236 TTTCTGGCATTGATA chisq 1.22363122305125e-193
237 TTTCTGGCGGCGCGG chisq 1.22363122305125e-193
238 TTTCTTACCAGAAAT chisq 1.22363122305125e-193
239 TTTCTTCAGCAGCAG chisq 1.22363122305125e-193
240 ACGCATTTTTATTGT chisq 1.02389442572671e-194
241 AGCTGGCAGGCGTTT chisq 1.22363122305125e-193
242 ATGATCGCGAGCGGT chisq 1.22363122305125e-193
243 ATGATCTCGACATCT chisq 1.22363122305125e-193
244 ATTGCCGCAGCCGTT chisq 8.39024618925782e-196
245 CAATGAACTGAAAAT chisq 1.22363122305125e-193
246 CAATGCCGCGCCGTT chisq 1.22363122305125e-193
247 CAGGCCGGATAAATT chisq 1.02389442572671e-194
248 CAGGCGGTGCACTGT chisq 1.02389442572671e-194
249 CAGGCTGGCTGCGTG chisq 1.02389442572671e-194
250 CCGTGACGGCAATAT chisq 1.22363122305125e-193
251 CTCCACTGGCAAATG chisq 1.22363122305125e-193
252 CTGGATGCTTTCGAG chisq 1.02389442572671e-194
253 GAAACGGCGCGGCAT chisq 1.22363122305125e-193
254 GAGCAAAACCCTGGT chisq 1.22363122305125e-193
255 GAGCAGAAACCAATG chisq 1.02389442572671e-194
256 GAGCATCGCCATATT chisq 1.02389442572671e-194
257 GAGCATCGCTTTTGG chisq 1.22363122305125e-193
258 GATTATGCAACCACG chisq 1.22363122305125e-193
259 GCACTGTCGCGGCCT chisq 1.02389442572671e-194
260 GCACTTGTTTTTCTG chisq 1.02389442572671e-194
261 GCCATGAAAGCGGCG chisq 1.02389442572671e-194
262 GCCATTATTCTGCCG chisq 1.02389442572671e-194
263 GCCATTGTGCTGATG logistic 9.59684004177696e-10
264 GCTCAGGAACCATTG chisq 1.22363122305125e-193
265 GGATTGATATCACTG chisq 1.22363122305125e-193
266 GGGCAACCACCAGGC chisq 1.02389442572671e-194
267 GGGCACTTTTACTGC chisq 1.22363122305125e-193
268 GGTCGTTATTCTTTG chisq 1.02389442572671e-194
269 GGTCGTTCGATGGCT chisq 1.22363122305125e-193
270 GTCTGCATCGGTAAT chisq 1.22363122305125e-193
271 GTTCAGCTGATTCAG chisq 1.22363122305125e-193
272 TAAGGTAATTTTTAT chisq 1.22363122305125e-193
273 TACCGCCCTAAAACC chisq 1.22363122305125e-193
274 TACCGCGCTGACCAC chisq 1.02389442572671e-194
275 TCAAATGGTGGATTG chisq 1.02389442572671e-194
276 TCAAATTTTTTGATT chisq 1.22363122305125e-193
277 TCCACCAGCTCACGG chisq 8.39024618925782e-196
278 TCGACAAATCCACGT chisq 1.22363122305125e-193
279 TGCGAAAACCAAATC chisq 1.22363122305125e-193
280 TGGCAACGTTATTTG chisq 1.02389442572671e-194
281 TGGCAATATGCCCGC chisq 1.22363122305125e-193
282 TGGCACCGGTACAGG chisq 1.22363122305125e-193
283 TGGCACTAATTTTAC chisq 1.22363122305125e-193
284 TGGCACTGGGCAAAC chisq 1.22363122305125e-193
285 TGGCAGAACTGGGGA chisq 1.02389442572671e-194
286 TGGCAGCAGCGGGAT chisq 1.02389442572671e-194
287 TGGCAGTCAGGCCTG chisq 1.02389442572671e-194
288 TGGCAGTGTTGCTCA chisq 8.39024618925782e-196
289 TGGCATCACGATTTT chisq 1.02389442572671e-194
290 TGGCATCGCCACGTG chisq 1.02389442572671e-194
291 TTAACCTCCCTCTTG chisq 1.02389442572671e-194
292 TTAACGCTTCAGCTC chisq 1.22363122305125e-193
293 TTCCCCAGATCCACC chisq 1.02389442572671e-194
294 TTCCCCTGATTTTAT chisq 1.22363122305125e-193
295 TTCCCTCAGTGGTGT chisq 1.22363122305125e-193
296 TTGATGGCAATGAAG chisq 8.39024618925782e-196
297 TTTTCATTATTCAAA logistic 1.6614731515868e-09
298 TTTTCCAGTCCTTGC chisq 1.22363122305125e-193
299 ACTGACCCCCTGGGT chisq 1.02389442572671e-194
300 ACTGAGCAAGTGTTT chisq 1.22363122305125e-193
301 AGTTCAGGCATATTT chisq 1.22363122305125e-193
302 ATTTGTTTTTGCTAT chisq 1.02389442572671e-194
303 CAATTGCACCACTAT chisq 1.22363122305125e-193
304 CAGACTTGGGAATAT chisq 1.22363122305125e-193
305 CATATAAATAACTAT chisq 1.22363122305125e-193
306 CCATTTTTTGTCTAT chisq 1.22363122305125e-193
307 CCGGCATTCAGCGCT chisq 1.22363122305125e-193
308 CGCCGTGCACTGGCG chisq 1.02389442572671e-194
309 CGTAGGCCTGCGTCT chisq 1.02389442572671e-194
310 CGTAGGCGATATCAT chisq 1.22363122305125e-193
311 CTCACTATCGCCACT chisq 1.22363122305125e-193
312 CTGACAAGCAAACTT chisq 1.22363122305125e-193
313 CTGACAGGGGCGTTT logistic 2.23431645421315e-08
314 CTGACTGATAGCCGG chisq 1.22363122305125e-193
315 CTTGCTAATCAGCCG chisq 1.02389442572671e-194
316 GAAGAGGAAGATTTT chisq 1.22363122305125e-193
317 GATCAGATTCAGTTT chisq 1.22363122305125e-193
318 GCAGAAAAACCCGGT chisq 1.02389442572671e-194
319 GCAGACCAATCGCCT chisq 1.22363122305125e-193
320 GCAGATTAAAGCTAT chisq 1.22363122305125e-193
321 GCGATGAAGCGCGCG chisq 1.22363122305125e-193
322 GCGATGGTCATTATG chisq 1.22363122305125e-193
323 GCTGGACGGTGGAGC chisq 1.02389442572671e-194
324 GCTGGATTTGCGATT chisq 1.02389442572671e-194
325 GCTGGCAATGCGGGC chisq 1.02389442572671e-194
326 GCTGGCGGCCCTGCG chisq 8.39024618925782e-196
327 GCTGGGACGACTCTG chisq 1.02389442572671e-194
328 GCTGGTGGTCATGGC chisq 1.22363122305125e-193
329 GGTTGCATATTTAGT chisq 1.22363122305125e-193
330 GGTTGCTGGATTTGC chisq 1.22363122305125e-193
331 GTCGGTACAGGCGTT chisq 1.22363122305125e-193
332 GTCGGTGCGGCTGCG chisq 1.22363122305125e-193
333 GTGTAATGAGTGTAT chisq 1.02389442572671e-194
334 GTTATACCAAGTGGC chisq 1.02389442572671e-194
335 GTTATTTTTAGATTT logistic 9.4252275147654e-10
336 TAAGATTAAAGATCT chisq 1.22363122305125e-193
337 TATACATTTGTTTTA chisq 1.22363122305125e-193
338 TCAACCAAGTCGTTA chisq 8.39024618925782e-196
339 TCAACCGCCGCGACG chisq 1.02389442572671e-194
340 TCAACTTCATCAATT logistic 1.78880288437442e-09
341 TCCTTTTATATATTT chisq 1.22363122305125e-193
342 TCCTTTTTTCTGTAT chisq 1.02389442572671e-194
343 TCTCGCGGGCGGCGT chisq 1.02389442572671e-194
344 TGACCAGTGGTGTCG chisq 1.02389442572671e-194
345 TGACCCCAGCTTTGT chisq 1.22363122305125e-193
346 TGCGGCTGCGCAATA chisq 1.22363122305125e-193
347 TGCGGCTTCAACACC logistic 7.10856210083505e-08
348 TGTTGAAACCGGCTC chisq 1.02389442572671e-194
349 TGTTGCTAGAGATGG chisq 1.02389442572671e-194
350 TGTTGCTGAACGAGA chisq 1.02389442572671e-194
351 TGTTGTGGTCAATAT chisq 1.22363122305125e-193
352 TGTTGTTGCTATCCG chisq 1.02389442572671e-194
353 TTGGAACAGTTTCTT chisq 1.02389442572671e-194
354 TTGTTCTAAATAATT chisq 1.22363122305125e-193
355 TTGTTGTTATAAATA chisq 1.22363122305125e-193
356 ACGGCTGGGCGCCGT chisq 1.02389442572671e-194
357 AGCGCAACCAAATCT chisq 1.02389442572671e-194
358 AGTCGGTAAGTTGCT chisq 1.02389442572671e-194
359 AGTCGGTTGTGTTTT chisq 1.02389442572671e-194
360 ATAGCATAATTTTAT chisq 1.02389442572671e-194
361 ATAGCCAGGCTGCTT chisq 1.02389442572671e-194
362 ATGGCGCTCCCAGTT chisq 1.22363122305125e-193
363 CAAATTCGATACCAT chisq 1.02389442572671e-194
364 CAAATTCTGTGGTGT chisq 1.22363122305125e-193
365 CACCGCCGTGGTGGT logistic 7.26164862928998e-08
366 CACCGCGAACTGGCT chisq 1.02389442572671e-194
367 CCTGCAACATTGCTT chisq 1.02389442572671e-194
368 CCTGCGCATCACCGG chisq 1.02389442572671e-194
369 CGGCTCCTGCTGCTG chisq 8.39024618925782e-196
370 CTATCGGTAAAAATT chisq 8.39024618925782e-196
371 CTATCTGGCGGGGAT logistic 2.62093941781455e-08
372 CTCTCCGCGCTGGTT chisq 1.02389442572671e-194
373 CTGTGCTTTTTTATG logistic 8.85230264860290e-09
374 GAAGGCCAGAACGTT logistic 7.10856210083505e-08
375 GAAGGGCTGGCCGTG chisq 1.02389442572671e-194
376 GAAGGTAAACCACTG chisq 1.02389442572671e-194
377 GACGAACCTCATCAG chisq 1.02389442572671e-194
378 GATAAAAATTACCTT chisq 1.22363122305125e-193
379 GATAAACGCATCTGT chisq 1.22363122305125e-193
380 GATAAGCAGCATCGG chisq 1.02389442572671e-194
381 GATAATGAGCGTCAG chisq 1.22363122305125e-193
382 GATAATTTCTGGCAT chisq 1.02389442572671e-194
383 GGAAAAGTGGTGCGT chisq 1.22363122305125e-193
384 GGCGAAAAACCGGTG chisq 1.02389442572671e-194
385 GGCGAATATCCGCGC chisq 1.22363122305125e-193
386 GTAACGCTAAAACTC chisq 1.22363122305125e-193
387 GTATTGCTGGCCATT chisq 1.02389442572671e-194
388 GTATTTCCCCAGTTC chisq 1.02389442572671e-194
389 GTATTTTACAAGGCG chisq 1.22363122305125e-193
390 GTATTTTTCGGCTGC chisq 1.02389442572671e-194
391 GTGGAACAGCGGCAC chisq 1.02389442572671e-194
392 GTGGAACTGGTCATG chisq 1.02389442572671e-194
393 GTTGTTTGGCAGACG chisq 8.39024618925782e-196
394 TACGCGCTTCATCAC chisq 1.02389442572671e-194
395 TACGCTAATCATGGG chisq 1.02389442572671e-194
396 TATTAATCTGAATTG chisq 1.22363122305125e-193
397 TATTAATTCCGGCGT chisq 1.22363122305125e-193
398 TATTATCCCGGAACG chisq 1.02389442572671e-194
399 TCATATTGCCTTCGC chisq 1.02389442572671e-194
400 TCCGGCCAGCAGATC chisq 8.39024618925782e-196
401 TCCGGCGTTTTTATC chisq 1.22363122305125e-193
402 TCCGGTAACCACCGT chisq 1.02389442572671e-194
403 TCCGGTGCGACATTG chisq 1.22363122305125e-193
404 TGAGAACAGGCCGGC chisq 1.22363122305125e-193
405 TGATCATTTAAATAG chisq 1.22363122305125e-193
406 TGATCGGTACCGGTA chisq 1.02389442572671e-194
407 TGGAAAACGATACCC chisq 1.22363122305125e-193
408 TTAATAATACAATTT chisq 1.02389442572671e-194
409 TTAATACGTCTGCGT chisq 1.22363122305125e-193
410 TTAATATGTATGATA chisq 1.22363122305125e-193
411 TTAATCATCACATTT chisq 1.22363122305125e-193
412 TTAATCCGTATTTAT chisq 1.02389442572671e-194
413 TTAATTTTATTGGCG chisq 1.02389442572671e-194
414 TTCTCCGCGTATTAT chisq 1.22363122305125e-193
415 TTCTCGTTCAGCAAC chisq 1.02389442572671e-194
416 TTGGTCTTCGGTCAG logistic 2.00989088273019e-08
417 TTGGTGATTTAAAAG chisq 1.02389442572671e-194
418 TTGGTGCCTGTGGTG chisq 1.22363122305125e-193
419 TTGGTGCGGTTGTTG chisq 1.22363122305125e-193
420 TTGGTGTGCTGAGCG logistic 1.1449840840333e-08
421 TTGGTTAGAGACTTC chisq 1.02389442572671e-194
422 TTGGTTCTGACGCCA chisq 1.02389442572671e-194
423 TTTTGAGGCATTAGC chisq 8.39024618925782e-196
424 TTTTGCCGCATTCGC chisq 1.22363122305125e-193
425 TTTTGCCGTCTTGCT chisq 1.02389442572671e-194
426 TTTTGCCTGTACTTC chisq 1.02389442572671e-194
427 TTTTGCTATGTTAGT chisq 1.02389442572671e-194
428 TTTTGGCTACTCAAA chisq 1.22363122305125e-193
429 TTTTGGTCAGGTCAA chisq 1.02389442572671e-194
430 ATATCTGCCGCACCT chisq 1.02389442572671e-194
431 CACAACGGTTGTGGT chisq 1.22363122305125e-193
432 CACTTTCCCGGTGAT chisq 1.02389442572671e-194
433 CCATGTCCTGGCTTT chisq 1.02389442572671e-194
434 CGCTTCGCTCATCAT chisq 1.22363122305125e-193
435 CGTCCATTTTTTGCT chisq 1.22363122305125e-193
436 CTAAACAATTTGATT chisq 8.39024618925782e-196
437 CTCATACGACGCCTG chisq 1.22363122305125e-193
438 CTCATGATTTACCCT chisq 1.22363122305125e-193
439 CTGCGCAACAATATT chisq 1.22363122305125e-193
440 CTGCGCCAGCCGGGT chisq 1.22363122305125e-193
441 CTGCGCGCGGCAACG chisq 1.02389442572671e-194
442 GAAAGGGGAGAGTTG chisq 1.02389442572671e-194
443 GCACCAGAGCCATTG chisq 1.22363122305125e-193
444 GCACCGAGCAGATTC chisq 1.02389442572671e-194
445 GCACCGGTTGCTGCT chisq 1.22363122305125e-193
446 GCCCGCCCTTACCAG chisq 1.22363122305125e-193
447 GCGGCACTTGTTTTT chisq 1.02389442572671e-194
448 GCGGCATCGATAACT chisq 1.02389442572671e-194
449 GCGGCATGGCGTGGG chisq 1.02389442572671e-194
450 GGACTTGCTTGGAAT chisq 1.22363122305125e-193
451 GGCTGAGTACAGCAG chisq 8.39024618925782e-196
452 GGCTGGGCGCCGTTG chisq 1.02389442572671e-194
453 GGCTGTGGAATCAGC chisq 1.02389442572671e-194
454 GTATCGTGAAAAACC chisq 1.22363122305125e-193
455 GTATCTGTTGTGGTC chisq 1.22363122305125e-193
456 GTGCGCAGGCGGTTT chisq 1.02389442572671e-194
457 GTTTAATGGTGTGAT chisq 1.22363122305125e-193
458 GTTTATGGTTATCCC chisq 1.02389442572671e-194
459 GTTTATTGCCATAAG chisq 8.39024618925782e-196
460 TAAGTTCAGGCATAT chisq 1.22363122305125e-193
461 TAAGTTGCTGACGGG chisq 8.39024618925782e-196
462 TAAGTTGGGTAGCGG chisq 1.02389442572671e-194
463 TACCAATAATGATAT chisq 1.02389442572671e-194
464 TACCACGCGGGCAAC chisq 1.02389442572671e-194
465 TATGTTAACCGCTCG chisq 1.02389442572671e-194
466 TCACGCAGCCAGCCT chisq 1.02389442572671e-194
467 TCACGGAGCATGTCT chisq 1.22363122305125e-193
468 TGACTGCTGCCAATC logistic 4.98092847946808e-10
469 TGATTAATTTTTTCA chisq 1.02389442572671e-194
470 TGATTATTTATGGGA chisq 1.02389442572671e-194
471 TGATTCTCGGGCGTA chisq 1.22363122305125e-193
472 TGATTGCCAGCCAGG chisq 1.02389442572671e-194
473 TGATTGGTACACCAG chisq 1.02389442572671e-194
474 TGATTTCTGAGTTGG chisq 1.22363122305125e-193
475 TGGCGCCGTGCACTG chisq 1.22363122305125e-193
476 TGGCGGCGCATTTGC chisq 1.02389442572671e-194
477 TGGCGTGGGTAATCC chisq 1.02389442572671e-194
478 TTCCGACGCTGCTGG chisq 1.22363122305125e-193
479 TTCCGGCAAACACCA chisq 1.02389442572671e-194
480 TTGTCATAAAATCAG chisq 1.22363122305125e-193
481 TTTGTTCTGTCTGCT chisq 1.02389442572671e-194
482 AAGCAACAGTGATTT chisq 1.22363122305125e-193
483 CCAGAACAGCAAATT chisq 1.02389442572671e-194
484 CCAGACCACCCTCCT chisq 1.02389442572671e-194
485 CCGCAGCCGTTATGG chisq 1.02389442572671e-194
486 CCTGTTTGTACTGAT chisq 1.22363122305125e-193
487 CGCGCCAATGAACTG chisq 1.22363122305125e-193
488 CGCGCCATCGGCTCT chisq 1.22363122305125e-193
489 CGCGCGCTATGGTGG chisq 1.02389442572671e-194
490 CGGTGAAAGCCAAGT chisq 1.02389442572671e-194
491 CGGTGCTCACGGGAT chisq 1.02389442572671e-194
492 CTGAGCCAGCAGGCG chisq 1.22363122305125e-193
493 CTGTTGCAACGCCTG chisq 1.02389442572671e-194
494 CTGTTGTCTTTCATG chisq 1.02389442572671e-194
495 GAATAATGACCATTT chisq 1.02389442572671e-194
496 GAATATCGGTCACTT chisq 1.02389442572671e-194
497 GAATATGATGCTCAT chisq 1.02389442572671e-194
498 GATACTGTGCTGTTT chisq 1.02389442572671e-194
499 GATACTTCTTCTGCG chisq 1.22363122305125e-193
500 GCATCACCGGTCATG chisq 1.02389442572671e-194
501 GCGCCAGACCATAAG chisq 4.37921802372923e-190
502 GCGCCCAGGCCAGTG chisq 1.22363122305125e-193
503 GGAATATTTTTCAGG chisq 1.22363122305125e-193
504 GGGGAAAGCAGTGGG chisq 1.02389442572671e-194
505 GGTATTCGGTGCAGT chisq 1.22363122305125e-193
506 GTCAGCCTCAACGGT chisq 1.22363122305125e-193
507 GTCAGGCCTGAAATG chisq 1.02389442572671e-194
508 GTCAGGGACGTCTGG chisq 1.02389442572671e-194
509 GTTACAAGGTGCCTG chisq 1.02389442572671e-194
510 TAAACAATATTTGTT chisq 1.02389442572671e-194
511 TAAACCTGTGCCAGT chisq 1.22363122305125e-193
512 TAAACGGACGTTCTC chisq 1.22363122305125e-193
513 TATGGAAGTCAATGC chisq 1.22363122305125e-193
514 TATGGGGGTAATGGG chisq 1.02389442572671e-194
515 TCAGAAAGTCGTTGT chisq 1.02389442572671e-194
516 TCAGAAAGTTATGGG logistic 1.76790351242449e-08
517 TCCGCCAGCCGCCTG chisq 1.02389442572671e-194
518 TCCGCCAGTACAAGT chisq 1.02389442572671e-194
519 TCCGCGCTCGACGAC chisq 1.02389442572671e-194
520 TGAGTAATCTGCTGG chisq 1.02389442572671e-194
521 TGCATACTGAAGATG chisq 1.02389442572671e-194
522 TGCATTGCAAGCCAT chisq 1.02389442572671e-194
523 TGTACGGACTGGCAG chisq 1.02389442572671e-194
524 TGTGCAGACTGTTGG chisq 1.22363122305125e-193
525 TGTGCGACGCTGGCA chisq 1.02389442572671e-194
526 TGTGCTTATTAGCGA chisq 1.02389442572671e-194
527 TTAGCACTAACCCAG chisq 1.02389442572671e-194
528 TTAGCAGAAAAATGT chisq 1.02389442572671e-194
529 TTCCAGCCGTTGGCG chisq 1.02389442572671e-194
530 TTCCAGCCTCATGAA logistic 1.62839808642752e-09
531 TTCCAGCTTTTGTAA chisq 1.02389442572671e-194
532 TTCCAGGGAAAGTCC chisq 1.02389442572671e-194
533 TTGGCATCTTGATAC chisq 1.02389442572671e-194
534 TTTGGATGCCGCGTA chisq 1.22363122305125e-193
535 TTTGGTGCGGTTGTT chisq 1.22363122305125e-193
536 ACGCTAATATACGTT chisq 1.22363122305125e-193
537 AGAAGTTCGTTTTTT chisq 1.02389442572671e-194
538 AGTTTTGGAACAGTT chisq 1.22363122305125e-193
539 ATCCGCGCGCTGTTT chisq 1.02389442572671e-194
540 CAAGTTGGCGATTTT chisq 1.22363122305125e-193
541 CAGCATTTGATGACT chisq 1.22363122305125e-193
542 CCTTTGTCAATGGCT chisq 1.22363122305125e-193
543 CGTCTGCGTGATGCG chisq 1.02389442572671e-194
544 CTCAGGATTCAATGG chisq 1.22363122305125e-193
545 CTTAAGCTTTGCTTT chisq 1.02389442572671e-194
546 GAAATAACCCGTCAG chisq 1.02389442572671e-194
547 GAAATGAACAAACTG chisq 1.02389442572671e-194
548 GAAATGGATGCTATT logistic 7.15397614820783e-08
549 GAGTTTCTACCCCGG chisq 1.22363122305125e-193
550 GAGTTTGTAGATTTT chisq 1.02389442572671e-194
551 GCAAAAGCGAGGAAG chisq 1.22363122305125e-193
552 GCAAACTGCTCCTGT chisq 1.02389442572671e-194
553 GCAAACTGTTTAACG chisq 1.02389442572671e-194
554 GCAAAGTTGAGCGAG chisq 1.22363122305125e-193
555 GCAAATTCAGCATTG chisq 1.02389442572671e-194
556 GCTCCCCAGCTCATG chisq 1.02389442572671e-194
557 GGAACGCCTGTACCG chisq 1.22363122305125e-193
558 GGTCACTGCATTACC chisq 1.02389442572671e-194
559 GTACTAATGCCAGTC logistic 1.8091915928403e-08
560 GTACTCGCTGATATG chisq 1.02389442572671e-194
561 GTCATCAGGATACGG chisq 1.22363122305125e-193
562 GTCATCCGCTTCAGG chisq 1.22363122305125e-193
563 GTCATTACCTATATT chisq 1.02389442572671e-194
564 TAAATAATGCCTCGC chisq 1.22363122305125e-193
565 TAAATGAGCCAGAAG chisq 1.02389442572671e-194
566 TAAATGCCGAACAAC chisq 1.22363122305125e-193
567 TAGACGGAGAAGAGT chisq 1.22363122305125e-193
568 TAGGCGTCGATAAAT chisq 1.02389442572671e-194
569 TATCCAGAACAATCC chisq 1.22363122305125e-193
570 TCAGGCCCACCAATC logistic 7.71281550336837e-08
571 TCAGGCTCAGGATTC chisq 1.22363122305125e-193
572 TCAGGGTATCGCCCC chisq 1.02389442572671e-194
573 TCAGGGTGTTGACGC chisq 1.02389442572671e-194
574 TCGCAACGTTAGAAT chisq 1.02389442572671e-194
575 TCTACACTATTACCC chisq 1.02389442572671e-194
576 TCTACAGTAGCCTGG chisq 1.02389442572671e-194
577 TCTACCGGAGATGAT chisq 1.22363122305125e-193
578 TCTTCAAAATTGCCG chisq 1.02389442572671e-194
579 TCTTCACATTGTGTC chisq 1.02389442572671e-194
580 TCTTCCAGCGGCTCG chisq 1.22363122305125e-193
581 TCTTCTGGCGAAAGC chisq 1.02389442572671e-194
582 TGCAGAAAATAATCT chisq 1.02389442572671e-194
583 TGCAGCTGATGAACC logistic 4.08845329837301e-08
584 TGCAGTTCTGCCTGC chisq 1.02389442572671e-194
585 TGGCTGAAGGTGTAG chisq 1.22363122305125e-193
586 TGGCTGGAGTTGGGC chisq 1.02389442572671e-194
587 TGGCTGGATGCATAC chisq 1.22363122305125e-193
588 TGGCTGTCATCCAGC chisq 1.22363122305125e-193
589 TGGCTTTCGTTCTCC chisq 1.22363122305125e-193
590 TGTTATTGGTATTGT chisq 1.02389442572671e-194
591 TTATTAAACGCCACC chisq 1.02389442572671e-194
592 TTATTAAACTGAATG chisq 1.22363122305125e-193
593 TTATTATTATTAGCA chisq 1.22363122305125e-193
594 TTATTCACTCAACTA chisq 1.02389442572671e-194
595 TTGCGGATGGTTGTA chisq 1.22363122305125e-193
596 TTGCGTCTGCCTGCG chisq 8.39024618925782e-196
597 TTTGCAAGTGAACCC chisq 1.22363122305125e-193
598 TTTGCCAGTGGAGCC chisq 1.02389442572671e-194
599 TTTGCTACCTGGTGA chisq 1.02389442572671e-194
600 ATCCTGGGGTGGGAT chisq 1.02389442572671e-194
601 ATCCTGTTCATCTGT chisq 1.02389442572671e-194
602 ATTAATAATACAATT chisq 1.02389442572671e-194
603 CAACCATTACTTTTT chisq 1.22363122305125e-193
604 CAGCGAGAATGGCCT chisq 1.22363122305125e-193
605 CAGCGCCAGTTGGTG chisq 1.02389442572671e-194
606 CAGCGGCGTTATCTT chisq 1.02389442572671e-194
607 CAGCGGTGTTTTGCT chisq 1.22363122305125e-193
608 CAGCGTCATCCCTGT chisq 1.02389442572671e-194
609 CAGCGTCGCGCCGTG chisq 1.02389442572671e-194
610 CCGGACATGGCGCGT chisq 1.22363122305125e-193
611 CGAATTTGTATTTCT chisq 1.22363122305125e-193
612 CGATAAAATGTAGAT chisq 1.02389442572671e-194
613 CGATAACATTACCGG chisq 1.02389442572671e-194
614 CGATATTTGCCCATT chisq 1.02389442572671e-194
615 CGTCAGTACTACCGT chisq 1.02389442572671e-194
616 CTGATAAAGTTGATG chisq 1.02389442572671e-194
617 GAATGGTCAGTTTTT chisq 1.02389442572671e-194
618 GAGTAACATTAATTG chisq 1.22363122305125e-193
619 GATTGGTACACCAGT chisq 1.02389442572671e-194
620 GATTGGTAGATAAAT logistic 7.94327813816418e-08
621 GATTGGTGAAAGTAT chisq 1.02389442572671e-194
622 GCAGGAACTAACACT chisq 1.02389442572671e-194
623 GCGAAAAAATACACT chisq 1.22363122305125e-193
624 GCGAATATCCGCGCG chisq 1.02389442572671e-194
625 GCTAAAGCAGGTGCT chisq 8.39024618925782e-196
626 GCTAAAGCTTATGCG logistic 1.22880373300656e-09
627 GCTAATAAGCACATC chisq 1.22363122305125e-193
628 GGAGATCACTTCCGG chisq 1.02389442572671e-194
629 GTAATAACGCCGCCG chisq 1.22363122305125e-193
630 GTAATTAAATGACAG chisq 1.02389442572671e-194
631 GTCCGGCCTTTCAGT chisq 8.39024618925782e-196
632 GTGCCAGAAGACCGC chisq 1.22363122305125e-193
633 GTGCCGGAGGAAGGT chisq 1.02389442572671e-194
634 GTGCCGTCTTCGGTC chisq 1.22363122305125e-193
635 GTGCCTGCGCACCCG chisq 1.22363122305125e-193
636 GTTCTGCGGCGCGTC chisq 1.02389442572671e-194
637 GTTCTGTTTTATTTT chisq 1.02389442572671e-194
638 TAACCAGATGCTGGT chisq 1.22363122305125e-193
639 TAGCAACGCCAGCTG chisq 1.02389442572671e-194
640 TAGCACCAGGCGCGG chisq 1.02389442572671e-194
641 TAGCATAATTTTATT chisq 1.22363122305125e-193
642 TATCTATTAGCATTT chisq 1.22363122305125e-193
643 TCACTGGCGATTTTT chisq 1.22363122305125e-193
644 TCACTTTATCCAGGC chisq 1.02389442572671e-194
645 TCCCGAATCAGTAAT chisq 1.22363122305125e-193
646 TCCCGGGGCGTGGTG chisq 1.02389442572671e-194
647 TCCCGTCTGGTCGGT chisq 1.02389442572671e-194
648 TCGCGTCTGCCAAAC chisq 1.22363122305125e-193
649 TGAGCTGCCTGAGCG chisq 1.22363122305125e-193
650 TGCCTGAAAGTGCGG chisq 1.02389442572671e-194
651 TGCCTGCAACGTGAG chisq 1.02389442572671e-194
652 TGCCTGTGGTGGCTG chisq 1.22363122305125e-193
653 TGGAGTAACATTAAT chisq 1.02389442572671e-194
654 TGTCCACACCCCAAC chisq 1.22363122305125e-193
655 TGTCCGGTTTCGTCC chisq 1.02389442572671e-194
656 TGTTCACAGCTCCTT chisq 1.02389442572671e-194
657 TGTTCCGACTGACTC chisq 1.02389442572671e-194
658 TTCACATTTCGCCAC chisq 1.22363122305125e-193
659 TTCACGATACCGGCG chisq 1.22363122305125e-193
660 TTGCCAGTCAGCGTA chisq 1.02389442572671e-194
661 TTGCCCCACTTCGGC chisq 1.02389442572671e-194
662 TTGCCGAAGCAGAGT chisq 1.02389442572671e-194
663 TTGCCGACACGGGTG chisq 1.02389442572671e-194
664 TTGCCGCAGGTCCAG chisq 1.02389442572671e-194
665 TTGCCGCCATGCGCT chisq 1.02389442572671e-194
666 TTGCCGGACTGGTGG chisq 1.22363122305125e-193
667 TTGCCGTCACGGTTG chisq 1.22363122305125e-193
668 AACACACAACCTTTT chisq 1.22363122305125e-193
669 AATATCGATAAAGTT chisq 1.22363122305125e-193
670 ACTCCAGCGCGCTGT chisq 1.02389442572671e-194
671 AGAAACATTGCTGGT chisq 1.02389442572671e-194
672 ATAACCCAACCCATT chisq 1.02389442572671e-194
673 CAACTGCCGATATTT chisq 1.02389442572671e-194
674 CAACTGGGAGACGCT chisq 1.22363122305125e-193
675 CCTCGTTTTTTTCCT chisq 1.02389442572671e-194
676 CGAAGAAGAAGGCGG chisq 1.02389442572671e-194
677 CGCAGCGATCCTGTT chisq 1.02389442572671e-194
678 CGCAGGCGGTTTGCT chisq 1.22363122305125e-193
679 CGGGCGGAGGCAGTG chisq 1.22363122305125e-193
680 CTATGTAGAACTATT chisq 1.11056054085955e-196
681 CTTCTGGCGAAAGCG chisq 1.02389442572671e-194
682 GAACTAAACCGCCCG chisq 1.02389442572671e-194
683 GACGGTGGAGCCGGT chisq 8.39024618925782e-196
684 GATATCCAGACCACG chisq 1.02389442572671e-194
685 GATATTTCCCGAATG chisq 1.02389442572671e-194
686 GCAGCAGCGCTTCCG chisq 1.22363122305125e-193
687 GCAGCAGGCGCTAAG chisq 1.22363122305125e-193
688 GCAGCCTGCGCCGGG chisq 1.02389442572671e-194
689 GCGCGTTGGGCGTAG chisq 1.02389442572671e-194
690 GCTGTCAGCGTATTT logistic 9.25417444730016e-09
691 GCTGTGGCGCAATAT chisq 8.39024618925782e-196
692 GCTGTTCCGCGCGAT chisq 1.22363122305125e-193
693 GGCCCTGCGGGAGAG chisq 1.22363122305125e-193
694 GGCGTTATTCAGCTG chisq 1.22363122305125e-193
695 GTGACAGATAGCCAG chisq 1.02389442572671e-194
696 GTTAAAGGCCTGGCT chisq 1.22363122305125e-193
697 TAACGCAGATATAAT chisq 1.22363122305125e-193
698 TAACGGAAACGCTGG chisq 1.02389442572671e-194
699 TATCGAGCATAATGG chisq 1.02389442572671e-194
700 TATCGGCACCGCGTG chisq 1.02389442572671e-194
701 TATCGTCAATATCAC chisq 1.02389442572671e-194
702 TCATTATCTTTCTTT chisq 1.02389442572671e-194
703 TCATTCAGGACGTTC chisq 1.02389442572671e-194
704 TCGCCAACTTGTTGC chisq 1.02389442572671e-194
705 TGAGGAAGCCATGAC chisq 1.22363122305125e-193
706 TGCACAGGATGGTTT chisq 1.02389442572671e-194
707 TGCACCTGGCATCTT chisq 1.22363122305125e-193
708 TGCACGGTATTGTTT logistic 8.79074980046985e-10
709 TGCTCATGCGGTAGA chisq 1.22363122305125e-193
710 TGGGTAAATTCAGAT chisq 1.22363122305125e-193
711 TGGGTATTCTGGCGG chisq 1.02389442572671e-194
712 TTATGAGTGACGTGC chisq 1.22363122305125e-193
713 TTATGCATGTTGTTG chisq 1.22363122305125e-193
714 TTATGCGATGCAGTG chisq 1.02389442572671e-194
715 TTATGGGGCTGGCGT chisq 1.02389442572671e-194
716 TTCTGCCGTTCTGTT chisq 1.02389442572671e-194
717 TTCTGGCATTGATAA chisq 1.22363122305125e-193
718 TTCTGTCCACTGATG chisq 1.02389442572671e-194
719 TTCTGTGGTATGGCG chisq 1.22363122305125e-193
720 TTTCCACCATAGCGC chisq 1.22363122305125e-193
721 TTTCCAGCAGTTGTC chisq 1.02389442572671e-194
722 TTTCCCAAATAGATT chisq 1.02389442572671e-194
723 TTTCCCACTTTTTGT chisq 1.22363122305125e-193
724 TTTCCCTGCAATGGA chisq 1.02389442572671e-194
725 TTTCCCTGGAAGTGC chisq 1.02389442572671e-194
726 TTTCCGCCAGCCGCC chisq 1.02389442572671e-194
727 TTTCCGGCTTCCCGC chisq 1.22363122305125e-193
728 TTTCCTTTGCAATGG chisq 1.02389442572671e-194
729 ACCGCGAACTGGCTT chisq 1.02389442572671e-194
730 AGTGGGCAACTTTTT logistic 1.87477596792493e-08
731 ATATATCCTCTTTAT chisq 1.02389442572671e-194
732 ATGGGCGACCAGTTT chisq 1.02389442572671e-194
733 ATTGTGCCGTTTTGT chisq 1.22363122305125e-193
734 CACACCTGAAGAAGT chisq 1.22363122305125e-193
735 CACACTTGCGCGACT chisq 1.02389442572671e-194
736 CAGCCCTTGCGGCGT chisq 1.22363122305125e-193
737 CAGCCGGAATTACTT chisq 1.22363122305125e-193
738 CCACAGCAACGGTAT chisq 1.02389442572671e-194
739 CCGGTATTGGTGATG chisq 1.02389442572671e-194
740 CGACGCCTGGCTTTG chisq 1.22363122305125e-193
741 CGCGTACAGCGGCGG chisq 1.22363122305125e-193
742 CGCGTTATCCATCGG chisq 1.22363122305125e-193
743 CGTTGCGGGTCTGTG chisq 1.02389442572671e-194
744 CGTTGCGTCATCGAT logistic 2.78411749903981e-08
745 CGTTGTGATGGATTT chisq 1.02389442572671e-194
746 CTGCCAGGCAGGCGG chisq 1.22363122305125e-193
747 CTGCCCCTGATGAGG chisq 1.02389442572671e-194
748 CTTTTATTTTAGATG chisq 1.02389442572671e-194
749 GATAGCGCCAACCGT chisq 1.22363122305125e-193
750 GATAGTGAGCGCCAT chisq 1.22363122305125e-193
751 GCAACGGCTGTAGGT chisq 1.02389442572671e-194
752 GCGCTGGTTGGCATT chisq 1.02389442572671e-194
753 GCGCTTAAAGTTGGT chisq 1.02389442572671e-194
754 GCTGCGCCAGCCGGG chisq 1.22363122305125e-193
755 GCTGCGCGAAGGACG chisq 1.22363122305125e-193
756 GCTGCTGCCGGGGGC chisq 1.02389442572671e-194
757 GCTGCTGGTGCAGAG logistic 3.86943735702028e-08
758 GGCTATCGCGATGGT chisq 1.02389442572671e-194
759 GGGCGATGATGCGCC chisq 1.22363122305125e-193
760 GGTTCACCAGTTGGG chisq 1.22363122305125e-193
761 GTAGGGGAGCGATCT chisq 1.22363122305125e-193
762 GTCAAATCAGCCTGT chisq 1.02389442572671e-194
763 GTCAAGTAACTCCGC chisq 1.22363122305125e-193
764 GTGCAACATACTGCC chisq 1.02389442572671e-194
765 GTGCAATCAGTGGCG chisq 1.22363122305125e-193
766 GTGCATACTGAAGAT chisq 1.22363122305125e-193
767 GTTAGCAGAAAAATG chisq 1.02389442572671e-194
768 GTTTCGTCAATCATT chisq 1.02389442572671e-194
769 TAATCATTCAGTTTA chisq 1.02389442572671e-194
770 TAATCCCGGAGAAGC chisq 1.22363122305125e-193
771 TAATCTCTGGTGTTT chisq 1.02389442572671e-194
772 TAATCTGCATGACGT chisq 1.22363122305125e-193
773 TAATCTGGTATTTAC chisq 1.02389442572671e-194
774 TCACCCTCACGCAGG chisq 1.02389442572671e-194
775 TCACCTTAATACGAT chisq 1.22363122305125e-193
776 TCGCTACAAATCTGA chisq 1.22363122305125e-193
777 TCGCTGGCTTTGTCG chisq 1.22363122305125e-193
778 TCGCTGTAACAATAC chisq 1.02389442572671e-194
779 TCGCTTTCCGGTGGC chisq 1.22363122305125e-193
780 TCTTTCTTTCCTTGT chisq 1.22363122305125e-193
781 TCTTTGACGCTGTGA chisq 1.02389442572671e-194
782 TCTTTGCTGCTGGTG chisq 1.02389442572671e-194
783 TCTTTTAGCTTTATT chisq 1.02389442572671e-194
784 TCTTTTTCTGCTCAT chisq 1.22363122305125e-193
785 TGCCCAACGTTTTCA chisq 1.22363122305125e-193
786 TGCCCGCAACCACAC chisq 1.02389442572671e-194
787 TGTAACAGTGTTGAC chisq 1.22363122305125e-193
788 TGTAATTTTTTGATA logistic 8.2291772289898e-08
789 TTATACATGAAAAAT chisq 1.02389442572671e-194
790 TTCGGCAATTTCTGC chisq 1.22363122305125e-193
791 TTCGGCTGCAGTCAG chisq 1.22363122305125e-193
792 TTCGGGGTATTGGTG chisq 1.02389442572671e-194
793 TTGCTGAAAAAGAAC chisq 1.22363122305125e-193
794 TTGCTGAACGAGAAC chisq 1.22363122305125e-193
795 TTTTTACCGATAGCA chisq 1.02389442572671e-194
796 TTTTTACTTTCCATC chisq 1.22363122305125e-193
797 TTTTTCACCTTCTTC chisq 1.02389442572671e-194
798 TTTTTCACTGGCACC chisq 1.22363122305125e-193
799 TTTTTGATAACGCTA chisq 1.02389442572671e-194
800 TTTTTGATTACTTCT chisq 1.02389442572671e-194
801 TTTTTGCCTTTCTGC chisq 1.02389442572671e-194
802 TTTTTTACAGCCAGT chisq 1.22363122305125e-193
803 TTTTTTATCCACCAC chisq 1.22363122305125e-193
804 TTTTTTCGTCAGTCA chisq 1.22363122305125e-193
805 TTTTTTTGATTACTT chisq 8.39024618925782e-196
806 CAAGCAAAAGCCGGT chisq 1.02389442572671e-194
807 CAAGCGGCAGAGTTT chisq 1.22363122305125e-193
808 CATAACAAACCAGTT chisq 1.22363122305125e-193
809 CATAATTTTTTTGTT chisq 1.22363122305125e-193
810 CATTTTTAGCCGATG chisq 1.22363122305125e-193
811 CCCATTTCGAGGAGT chisq 1.02389442572671e-194
812 CCGTCAGTATGTCGG chisq 1.22363122305125e-193
813 CCGTCAGTGCGGTGG chisq 1.22363122305125e-193
814 CGAAAAAGAACCCTG logistic 8.85230264860290e-09
815 CGCGGTTACTGTCGG chisq 1.02389442572671e-194
816 CGTTTATCATTTCTT chisq 1.02389442572671e-194
817 CTGGTGGCTAGCGAT chisq 1.22363122305125e-193
818 CTGGTGGTATTTTCT chisq 8.39024618925782e-196
819 CTGGTTGTGCCGCTG chisq 1.02389442572671e-194
820 GAACAGGTCAGAGAG chisq 1.02389442572671e-194
821 GAGATAATCAGGACG chisq 1.22363122305125e-193
822 GAGATCAGCGGTAAT logistic 7.90120081237116e-08
823 GCAATCGTACCACTG chisq 1.02389442572671e-194
824 GCAATGCAACAGCAT chisq 1.22363122305125e-193
825 GCAATGTCTGCAATG chisq 1.22363122305125e-193
826 GCAATTGCGCCAGTT chisq 1.02389442572671e-194
827 GCAATTTATTGCCAT chisq 1.02389442572671e-194
828 GCAATTTTGACCCAT chisq 1.02389442572671e-194
829 GCCGCAGATGCAACG chisq 1.22363122305125e-193
830 GCCGCGACGCAGCTT chisq 1.22363122305125e-193
831 GCCGCTGTTTCCACT chisq 1.02389442572671e-194
832 GCTACGCAGACATCG chisq 1.02389442572671e-194
833 GCTTTAGCCATAGTG chisq 1.02389442572671e-194
834 GCTTTCAGCCATTGG chisq 1.22363122305125e-193
835 GCTTTCCAGTCCCTG logistic 9.18933443622159e-09
836 GCTTTCGGCCCGCTG logistic 8.85230264860290e-09
837 GCTTTTTCAGAGCAT chisq 1.22363122305125e-193
838 GCTTTTTCTGCACTT chisq 1.22363122305125e-193
839 GGCGCAAACGCAATC chisq 1.22363122305125e-193
840 GGTGAAGATGGGGAG chisq 1.22363122305125e-193
841 GTCGCCCGCCAGAAG chisq 1.02389442572671e-194
842 GTGTTGATGCATTGG chisq 1.22363122305125e-193
843 GTTTTATCGTTACCT chisq 1.02389442572671e-194
844 GTTTTCGGCACGGCG chisq 1.22363122305125e-193
845 GTTTTCTTTATTGCC chisq 1.02389442572671e-194
846 GTTTTGCCCGTTCCC chisq 1.22363122305125e-193
847 GTTTTGGAACAGTTT chisq 1.22363122305125e-193
848 GTTTTGTTGCCTGCT chisq 1.02389442572671e-194
849 GTTTTTCTGCTTTTT chisq 1.22363122305125e-193
850 TAGCGTCCGGTGCGG chisq 8.39024618925782e-196
851 TCAGCAATCCAGCCG chisq 1.02389442572671e-194
852 TCAGCATTGCGCAAT chisq 1.02389442572671e-194
853 TCGGTAAACAATATT chisq 1.02389442572671e-194
854 TCGGTAGTGCAAATG chisq 1.02389442572671e-194
855 TCGGTCACTTTTTGG chisq 1.22363122305125e-193
856 TGAACTGCGTGCCAC chisq 1.02389442572671e-194
857 TGCCGCAGCCGTTAT chisq 1.02389442572671e-194
858 TGCCGCAGCTGGACT chisq 1.02389442572671e-194
859 TGCCGCCGGTCGCAG chisq 1.02389442572671e-194
860 TGCCGGAAGGCTGTA chisq 1.22363122305125e-193
861 TGCCGGACGTACCGG chisq 1.22363122305125e-193
862 TGTATGAAATTAAAG chisq 1.22363122305125e-193
863 TGTATTTAATATTCA chisq 1.22363122305125e-193
864 TTAAAAAATAAGGTA chisq 1.22363122305125e-193
865 TTAAAAATTTGCAGA chisq 1.22363122305125e-193
866 TTAAACAGCGCGCGG chisq 1.22363122305125e-193
867 TTAAACGTTTCTTCC chisq 1.02389442572671e-194
868 TTAAATCACCAAGAT chisq 1.22363122305125e-193
869 TTCATGTATAATTTG logistic 8.88183169380959e-08
870 TTCATGTGGGGAATA chisq 1.22363122305125e-193
871 TTCATTTTTGGTGAT chisq 1.02389442572671e-194
872 TTGGGCAGAAATTGG chisq 1.22363122305125e-193
873 TTGGGCTGGCGCTGA chisq 1.02389442572671e-194
874 TTTAGCGCAACGTTG chisq 1.22363122305125e-193
875 TTTAGCTTCTGCGCG chisq 1.02389442572671e-194
876 TTTAGTGGTGATGTG chisq 1.22363122305125e-193
877 TTTGAAGGTAAACCA chisq 1.02389442572671e-194
878 TTTGAAGTCCGTTCC chisq 1.02389442572671e-194
879 TTTGATAACGCTAAT chisq 1.02389442572671e-194
880 TTTGATGATTAATTT chisq 1.22363122305125e-193
881 AGTCTGGCGCTGTCT chisq 1.22363122305125e-193
882 ATAAAGTTGATGATT chisq 1.22363122305125e-193
883 ATTCCAGACCACCCT chisq 1.02389442572671e-194
884 ATTCCTTCTCTATTT chisq 1.22363122305125e-193
885 CACCTGACCACCGGT chisq 1.02389442572671e-194
886 CAGCTCCGCGTCTGT chisq 1.22363122305125e-193
887 CAGCTGTATGGGGGT chisq 1.02389442572671e-194
888 CAGCTTGATGCGGGT logistic 2.314030935627e-08
889 CATCCAGCGTGCCGT chisq 1.02389442572671e-194
890 CATCCATTTTGCCTG chisq 1.02389442572671e-194
891 CATCCGGCGCTTGTT chisq 1.22363122305125e-193
892 CATCCTTCAGGGCCT chisq 1.02389442572671e-194
893 CCCGCCAGTGCAGTT logistic 7.10856210083505e-08
894 CCCGCTTCTTTCATT chisq 1.02389442572671e-194
895 CGCCTGGATGGCGAT chisq 1.02389442572671e-194
896 CGCCTGGTAAGGGCG chisq 1.22363122305125e-193
897 CGTTCTGTTTTATTT chisq 1.02389442572671e-194
898 CTGGCAGCCTGGGTT chisq 8.39024618925782e-196
899 CTGGCATTGATAAAT chisq 1.02389442572671e-194
900 CTGGCGAAAGCTGAT chisq 1.22363122305125e-193
901 GAATTCTATTTTTTT chisq 1.22363122305125e-193
902 GAATTTATCCGGCCT chisq 1.02389442572671e-194
903 GAATTTCGATCGCCG chisq 1.22363122305125e-193
904 GAGAAGAATAAAACT logistic 1.87477596792493e-08
905 GAGAATAAACAGCGT chisq 1.22363122305125e-193
906 GAGAATGGCCTGCCG logistic 1.72385447575775e-08
907 GCCCATCACAAAATG chisq 1.02389442572671e-194
908 GCGTTATCCATCGGG chisq 1.02389442572671e-194
909 GCGTTTTGCCTTCAT chisq 1.02389442572671e-194
910 GGAGTTTCGCACTCT chisq 1.22363122305125e-193
911 GGCATCTTTCTTATT chisq 1.02389442572671e-194
912 GGGGCGTTTACGGTC chisq 1.22363122305125e-193
913 GGTGGCGACGCCATC chisq 1.02389442572671e-194
914 GTCACGCTGACTGCT chisq 1.02389442572671e-194
915 GTCACGCTTTGCCTC chisq 1.22363122305125e-193
916 GTCACGTCCATTTTT chisq 1.22363122305125e-193
917 GTGCTCGGCCTGTTG chisq 1.02389442572671e-194
918 GTGCTGGCGATGATT chisq 1.02389442572671e-194
919 GTTGGAGCTGATGGG chisq 1.02389442572671e-194
920 GTTGGCACTGGTTAC chisq 1.22363122305125e-193
921 GTTGGCCTGCACCGT logistic 2.37457453889122e-08
922 GTTGGTGTGGGTGGT chisq 1.02389442572671e-194
923 TAACTTGCAAAACAT chisq 1.02389442572671e-194
924 TACCCACTTGGGTGG chisq 1.02389442572671e-194
925 TAGATAACAGAGGGC chisq 1.02389442572671e-194
926 TAGATAATGCGCGTG chisq 1.22363122305125e-193
927 TAGATTAATGTGCGT chisq 1.02389442572671e-194
928 TATATATTTTTTCCT chisq 1.22363122305125e-193
929 TATATGGCAATGAGC chisq 1.02389442572671e-194
930 TCACACCTGAAGAAG chisq 1.22363122305125e-193
931 TCATGCCGTTGAGGT chisq 1.22363122305125e-193
932 TCATGCTGGCATCAT chisq 1.02389442572671e-194
933 TCATGCTTGCTAAAG chisq 1.22363122305125e-193
934 TCGGCATAATGCTGA chisq 1.02389442572671e-194
935 TCGGCTTTTGTCATT logistic 3.00099884191882e-08
936 TGACGCAACCGACAT chisq 1.02389442572671e-194
937 TGGGCGTAGTGCGTG chisq 1.02389442572671e-194
938 TGTGATGTCCTGTGA chisq 1.02389442572671e-194
939 TTACAAACGAGAGGG chisq 1.22363122305125e-193
940 TTACAACTGATATTG chisq 1.22363122305125e-193
941 TTCAAATGGTGGATT chisq 8.39024618925782e-196
942 TTCAATCAACACTTT chisq 1.02389442572671e-194
943 TTGAACATGGAAAAC chisq 1.22363122305125e-193
944 TTGAAGTCCGTTCCT chisq 1.22363122305125e-193
945 TTTATAAATTCTTAA chisq 8.39024618925782e-196
946 TTTATAACAACAACG chisq 1.02389442572671e-194
947 TTTATCAGTTGCTTA chisq 1.02389442572671e-194
948 TTTATCGTTACCTTC chisq 1.02389442572671e-194
949 TTTATCTGCAAATTT chisq 1.02389442572671e-194
950 TTTATGAGCATCATA chisq 1.02389442572671e-194
951 TTTATTATCCATTGT chisq 1.02389442572671e-194
952 TTTATTATCGGTCAG chisq 1.22363122305125e-193
953 TTTATTTTAGATGGT chisq 1.02389442572671e-194
954 TTTATTTTGTTCCTG chisq 1.22363122305125e-193
955 ACGAACTCTTTATTT chisq 1.22363122305125e-193
956 CACCAGTCCCCCTGT chisq 1.22363122305125e-193
957 CATACTGCCTCTTTT chisq 1.02389442572671e-194
958 CCACTGGAAGAGATT chisq 1.02389442572671e-194
959 CCCCGTGTCGTCCAT chisq 1.02389442572671e-194
960 CGATCGCCCAATTTT chisq 1.22363122305125e-193
961 CGCTGGAACGGCGCG chisq 1.02389442572671e-194
962 CGCTGTAGGCAAGGT chisq 1.02389442572671e-194
963 CGCTGTTTTACCTGT chisq 8.39024618925782e-196
964 CTATTTCCGGAAGAT chisq 1.02389442572671e-194
965 GATGGCGCATTTTGT chisq 1.02389442572671e-194
966 GCATGGCAGATATTT chisq 1.02389442572671e-194
967 GCCGGAGGATATCGG chisq 1.22363122305125e-193
968 GCCGGCCAGCGCCTG chisq 1.02389442572671e-194
969 GCGTCAGCAAACTAT chisq 1.02389442572671e-194
970 GGAGCCGTCCGCTGC chisq 8.39024618925782e-196
971 GGGAATATTGCCATG chisq 1.02389442572671e-194
972 GGGTCAAAATTGCAG chisq 1.22363122305125e-193
973 GGTCTGACAAAACTG chisq 1.02389442572671e-194
974 GGTCTGCATGGCGTG chisq 1.02389442572671e-194
975 GTACATCAGGCAATT chisq 1.22363122305125e-193
976 GTCGATGCCAGTGCG chisq 1.02389442572671e-194
977 GTGGGAAAAGAACGT chisq 1.02389442572671e-194
978 GTGGGCCGTGGCGCT chisq 1.22363122305125e-193
979 TAACACACACCACTG chisq 1.02389442572671e-194
980 TACATTCAGGACGAT chisq 1.22363122305125e-193
981 TACTGATATAACCAT chisq 8.39024618925782e-196
982 TACTGGCATAAACAC chisq 1.02389442572671e-194
983 TACTGGCCTGCTCAT chisq 1.22363122305125e-193
984 TACTGTAACGCCAGG chisq 1.22363122305125e-193
985 TACTGTATGCAGAAG chisq 1.02389442572671e-194
986 TATTTAAAATATCAC chisq 1.22363122305125e-193
987 TATTTATCTGCAAAT chisq 1.02389442572671e-194
988 TATTTGTATTGATTT chisq 1.22363122305125e-193
989 TATTTTACTTCTGTT chisq 1.22363122305125e-193
990 TATTTTTCTGACATC chisq 1.02389442572671e-194
991 TATTTTTTTGATTAC chisq 1.22363122305125e-193
992 TCCCCCTGTGCCAGC chisq 1.02389442572671e-194
993 TCCCCTGATTTTATG chisq 8.39024618925782e-196
994 TCCTGCAAATTCGTC chisq 1.22363122305125e-193
995 TCCTGCACCGGTCGG chisq 1.22363122305125e-193
996 TCCTGCTCTTGCTGC chisq 1.02389442572671e-194
997 TCCTGTTCATCTGTG chisq 1.02389442572671e-194
998 TCTGGCGAACGTTGA chisq 1.02389442572671e-194
999 TCTGGCTGGGCGTGC chisq 8.39024618925782e-196
1000 TCTGGTACGCATGGC chisq 1.02389442572671e-194
1001 TGCCAAAATTTTTAT chisq 1.22363122305125e-193
1002 TGCCAACCAGAATCA chisq 1.02389442572671e-194
1003 TGCCACCTGCCACGC chisq 1.22363122305125e-193
1004 TGGTTGGCAATATGC chisq 1.02389442572671e-194
1005 TTACCAATAATACTG chisq 1.22363122305125e-193
1006 TTACCACCCACACCA chisq 1.02389442572671e-194
1007 TTACCTGCCGCCCGG logistic 4.22122983614771e-08
1008 TTCTATGCGGTTATG chisq 1.02389442572671e-194
1009 TTCTATTTTTTTTAC chisq 1.22363122305125e-193
1010 TTCTTATGGATTTTA chisq 1.22363122305125e-193
1011 TTCTTCGTATTTGTT chisq 1.02389442572671e-194
1012 TTCTTTATTGCCATT chisq 1.02389442572671e-194
1013 TTTCACGGCGTGCGA chisq 1.22363122305125e-193
1014 TTTCACTGATGGCTG chisq 1.02389442572671e-194
1015 TTTCAGCGGTGACGG chisq 1.22363122305125e-193
1016 TTTCATTGCGTCTGC chisq 1.02389442572671e-194
1017 ATGTGGGGATAAAGT chisq 1.22363122305125e-193
1018 ATTTTTATCACCATT chisq 1.02389442572671e-194
1019 CATCAATGGATGAAT chisq 1.22363122305125e-193
1020 CATCACGATTTTGAT chisq 1.22363122305125e-193
1021 CATCAGACTAATCAT chisq 1.02389442572671e-194
1022 CATCAGCCGCTGGTT chisq 1.02389442572671e-194
1023 CATCATAACCCACAT chisq 1.22363122305125e-193
1024 CCCCAGCGTCAGGAT chisq 1.22363122305125e-193
1025 CGGCCACTAACAGCG chisq 1.02389442572671e-194
1026 CGGTTTTTCGCCGTT chisq 1.02389442572671e-194
1027 CTGAAAAAGAACTTT chisq 1.22363122305125e-193
1028 CTTTATCAGTTGCTT chisq 8.39024618925782e-196
1029 CTTTATTATCCATTG chisq 1.22363122305125e-193
1030 CTTTATTCGTGCTGT chisq 1.22363122305125e-193
1031 GAATCCCGCGTCTTC chisq 1.02389442572671e-194
1032 GAATCTGATCCAGTG chisq 8.39024618925782e-196
1033 GACGCGGCGGTTGAT chisq 1.02389442572671e-194
1034 GACGCTGGTGACGCG chisq 1.02389442572671e-194
1035 GATGCTGCCACTGAG chisq 1.02389442572671e-194
1036 GCATAAAAAATCGTC chisq 1.22363122305125e-193
1037 GCCGACAGCGTGGGT chisq 1.22363122305125e-193
1038 GCCGATGCCAGCGTG chisq 1.22363122305125e-193
1039 GCGGGCAGCGGCGTG chisq 1.22363122305125e-193
1040 GGACACGCAGGGTTT chisq 1.22363122305125e-193
1041 GGCTCACCAAATACG logistic 9.95105652145187e-08
1042 GTAAAACAGAGTCGT chisq 1.22363122305125e-193
1043 GTAAAAGTTAAAGTG logistic 7.60985341490371e-08
1044 GTAAACAATATTTGT chisq 1.02389442572671e-194
1045 GTAAACCGGCACTCT chisq 1.02389442572671e-194
1046 GTAAATGTGATGATT chisq 1.22363122305125e-193
1047 GTTGCCAACGCATTT logistic 7.98143530798718e-08
1048 GTTGCCGACACGGGT chisq 1.02389442572671e-194
1049 GTTGCGGCAGCAGTG chisq 1.22363122305125e-193
1050 GTTGCTCACGCTGGG chisq 1.22363122305125e-193
1051 TAATGAAAGATAGCC chisq 1.22363122305125e-193
1052 TAATGACCACCGCGC chisq 1.02389442572671e-194
1053 TAATGATGCCAAAAT chisq 1.02389442572671e-194
1054 TAATGCCGATTCAGT chisq 1.02389442572671e-194
1055 TAATGCCTCGCAAAT chisq 1.02389442572671e-194
1056 TATCACCCACTATCG chisq 1.02389442572671e-194
1057 TATCAGACGCCCGTT chisq 1.22363122305125e-193
1058 TATCAGTGAGCGCCG chisq 1.02389442572671e-194
1059 TATCATTATTGGTAC chisq 1.02389442572671e-194
1060 TCATCTAAAACTAAT chisq 1.22363122305125e-193
1061 TCGGGCGGTTTAGTT chisq 1.02389442572671e-194
1062 TCTGAATCATGTCGT chisq 1.02389442572671e-194
1063 TCTGACAAAACTGGG chisq 1.02389442572671e-194
1064 TCTGACGGGTTATGG chisq 8.39024618925782e-196
1065 TGATAAAAAATGTGT chisq 1.22363122305125e-193
1066 TGATAGATAAAAACG chisq 1.02389442572671e-194
1067 TGATATCAATAACTG chisq 1.02389442572671e-194
1068 TGGATAACTGGCTGG chisq 1.02389442572671e-194
1069 TGGATAACTTTCACC chisq 1.22363122305125e-193
1070 TGGATTTCAGCGGTG chisq 8.39024618925782e-196
1071 TGTAGGGGGGAATCT chisq 1.02389442572671e-194
1072 TGTGTTTTTGGGGCG chisq 8.39024618925782e-196
1073 TTACGACGCTATCCC chisq 1.02389442572671e-194
1074 TTACGCTGCCGGAAC chisq 1.22363122305125e-193
1075 TTCGCAGCGGCTTCT chisq 8.39024618925782e-196
1076 TTCGCCACAGTGGCG chisq 1.02389442572671e-194
1077 TTCGCTCATCATGCC chisq 1.02389442572671e-194
1078 TTTAAAACCCGTGGT chisq 1.02389442572671e-194
1079 TTTAATGCCAGTTTT chisq 8.39024618925782e-196
1080 AATTACTCAGTGATT chisq 1.02389442572671e-194
1081 ACTTGTTATTAATTT chisq 8.39024618925782e-196
1082 AGTAGCGACGTTGCT chisq 1.02389442572671e-194
1083 ATTATCCCGGAACGT chisq 1.02389442572671e-194
1084 ATTATTTAAACCTGT chisq 1.02389442572671e-194
1085 CACGCAGCGCCAGCT chisq 1.02389442572671e-194
1086 CAGTGGCGCAAAAAT chisq 1.22363122305125e-193
1087 CCGCTGTTTTACCTG chisq 1.02389442572671e-194
1088 CGCCCTGGCTGCTGG chisq 1.22363122305125e-193
1089 CTTTCTGGAAACGGG chisq 1.02389442572671e-194
1090 GACCAGACGGGAAAG chisq 1.02389442572671e-194
1091 GATGTAATAACCACT chisq 1.22363122305125e-193
1092 GATGTTCGTCCGGTG chisq 1.22363122305125e-193
1093 GCAGTCTGTGCCAGG chisq 1.02389442572671e-194
1094 GCCGTGGTGGTCGAT logistic 7.34609728456068e-08
1095 GCGGTGATTTTTCGT chisq 1.22363122305125e-193
1096 GCGGTGGCACGCAGT chisq 1.22363122305125e-193
1097 GGCAAAAGCAATGAT chisq 1.22363122305125e-193
1098 GGCAAACTGCTCCTG chisq 1.02389442572671e-194
1099 GGCAACAGTCGGGTG chisq 1.02389442572671e-194
1100 GGCAAGTTGTTGCAT chisq 8.39024618925782e-196
1101 GGCAATAATATTGAT chisq 1.22363122305125e-193
1102 GGCAATGACAAAAGC logistic 3.04517270098306e-08
1103 GGGTTACGGTCAGTT chisq 1.02389442572671e-194
1104 GGGTTGCGAAAATGC chisq 1.02389442572671e-194
1105 GGGTTTTGACAAATG chisq 1.02389442572671e-194
1106 GTGATACCAGCAACG chisq 1.22363122305125e-193
1107 GTGATCGACTGGAAG chisq 1.02389442572671e-194
1108 GTGATGGTATTGACG chisq 1.02389442572671e-194
1109 GTTTGCCGCAGGCCG chisq 1.02389442572671e-194
1110 GTTTGGGGAACAGAG chisq 1.02389442572671e-194
1111 GTTTGGTGCGGTTGT chisq 1.22363122305125e-193
1112 GTTTGGTTCTATGGT chisq 1.02389442572671e-194
1113 GTTTGTAGATTTTCT chisq 1.02389442572671e-194
1114 GTTTGTCTGGTGGGT chisq 1.22363122305125e-193
1115 GTTTGTGATTAATTT chisq 1.22363122305125e-193
1116 TACACTTGCGGTTTC chisq 1.02389442572671e-194
1117 TATTGCAGCAATCGT chisq 1.02389442572671e-194
1118 TATTGCCGATGATAT chisq 1.22363122305125e-193
1119 TATTGCGGGTTGTAC chisq 1.02389442572671e-194
1120 TATTGCTGGCCATTC chisq 1.02389442572671e-194
1121 TATTGGTAATGTTTA chisq 1.22363122305125e-193
1122 TCCAGAGCATCACGT chisq 1.02389442572671e-194
1123 TCCAGCGCCAGAGCC chisq 1.02389442572671e-194
1124 TCCAGGCATCAGTCC chisq 1.02389442572671e-194
1125 TCCAGTGATATCAAT chisq 1.02389442572671e-194
1126 TGAAGCCAGTTCGCG chisq 1.02389442572671e-194
1127 TGAAGGTGACCGTGA chisq 1.02389442572671e-194
1128 TGCGCATCCCCATTC chisq 1.02389442572671e-194
1129 TGCGCCCAATCATCA chisq 1.22363122305125e-193
1130 TGCGCGCCATCTCTA chisq 1.02389442572671e-194
1131 TGCGCGGTGGCCTGG chisq 1.02389442572671e-194
1132 TGCGCGTGCCGCGCC chisq 1.02389442572671e-194
1133 TGTCGCATCGCATCT chisq 1.22363122305125e-193
1134 TGTCGGTTTTTTACT chisq 1.22363122305125e-193
1135 TTACTTCAAATATCA chisq 1.02389442572671e-194
1136 TTACTTCCGATTGCT chisq 1.02389442572671e-194
1137 TTTACCGGTAATGTT chisq 1.02389442572671e-194
1138 TTTACTCACCAGAAG chisq 1.02389442572671e-194
1139 AGCAGCGCTTCCGCTT chisq 1.22363122305125e-193
1140 CGGTAAATATTTTACT chisq 1.02389442572671e-194
1141 GATGAACCGCTGGCAT chisq 1.22363122305125e-193
1142 GATGAACTGCTGGAGG chisq 1.22363122305125e-193
1143 GATGAAGTGGCGAAAG chisq 1.02389442572671e-194
1144 GATGACGAAACAGAAG chisq 1.02389442572671e-194
1145 GCCAGAGCTGTTTGTT chisq 1.02389442572671e-194
1146 GCCAGTCAGCCAGGCG chisq 1.22363122305125e-193
1147 GCTATCTTCACCGTGG chisq 1.22363122305125e-193
1148 GGCCTTTAACGCCATT chisq 1.02389442572671e-194
1149 GGTTTTTTCATCTACC chisq 1.02389442572671e-194
1150 TAAAAATAACTCAGGC logistic 9.59684004177696e-10
1151 TAAAACAGGCGACACC chisq 1.22363122305125e-193
1152 TCAGTTGCCAGCGTTT chisq 1.02389442572671e-194
1153 TGAAAAATCTGGCGAC chisq 1.22363122305125e-193
1154 TGAAAATCATCGGGTA chisq 1.22363122305125e-193
1155 TGCTGGAAGCGGGTGA chisq 1.22363122305125e-193
1156 TGCTGGCGATGATTGT chisq 1.22363122305125e-193
1157 TGCTGGGCAGTGGCGA chisq 1.22363122305125e-193
1158 TTATCACTACATTTCA chisq 1.02389442572671e-194
1159 TTATCCGGTGCGCGGT chisq 1.02389442572671e-194
1160 TTTCGTTCAGGGAATT chisq 1.02389442572671e-194
1161 AGGCGTGGTTAAAATT chisq 8.39024618925782e-196
1162 AGGCGTTTCAGTGGTT chisq 1.22363122305125e-193
1163 ATGGTTATATCAGTAT chisq 8.39024618925782e-196
1164 ATTTAATATGATATTT logistic 8.94940320642363e-09
1165 CCAGTTGCTGCAACTG chisq 1.22363122305125e-193
1166 CGCAATTCTTCCACTT chisq 1.02389442572671e-194
1167 CTGCAAACATTGTTAT chisq 1.22363122305125e-193
1168 GAAAACATGACAATGG chisq 1.02389442572671e-194
1169 GCCACCCAGACCACCG chisq 1.22363122305125e-193
1170 GCGAGCAGGATCGTGT chisq 1.02389442572671e-194
1171 TAAAGGGCAAGTTGGC chisq 1.02389442572671e-194
1172 TGATGAAATAGGTGGG chisq 1.02389442572671e-194
1173 TGATGAGCGAAGCGTT chisq 1.02389442572671e-194
1174 TGATGTTGGTATTGCT chisq 1.02389442572671e-194
1175 TGGTCGACCAGGTATT chisq 1.22363122305125e-193
1176 TGGTCGCAGCGACCGG chisq 1.22363122305125e-193
1177 TGTTTCTGCTGGTTAT logistic 2.77570591474623e-08
1178 TGTTTTCACATTTTTA chisq 1.02389442572671e-194
1179 TTTTAATCATCACATT chisq 1.22363122305125e-193
1180 TTTTACTGACATAGTA chisq 1.22363122305125e-193
1181 TTTTACTGCCGCGATA chisq 1.02389442572671e-194
1182 TTTTACTGCTGGCGGC chisq 1.22363122305125e-193
1183 TTTTATAATGGTTAAC chisq 1.22363122305125e-193
1184 TTTTATTGCTTCCCAT chisq 1.22363122305125e-193
1185 ATCCACCAGATGGGCT chisq 1.22363122305125e-193
1186 CACGGGCCAGCACTTT chisq 1.02389442572671e-194
1187 CCGCGTTTAATAAAAT chisq 1.22363122305125e-193
1188 GACAAGATTTACAGCG chisq 1.22363122305125e-193
1189 GCACAGAAAGAATATG chisq 1.02389442572671e-194
1190 GCCAAAGTGGCTGGCG chisq 1.02389442572671e-194
1191 GGCAGAAAGTGGTCTG chisq 1.22363122305125e-193
1192 GGCAGTAGAGCAGCAG chisq 1.22363122305125e-193
1193 GGCAGTGGCCACAGCG chisq 1.02389442572671e-194
1194 GTAGCGCCGCCATTCC chisq 1.02389442572671e-194
1195 GTCTCACTGGTTTTAC chisq 1.02389442572671e-194
1196 GTGAGCAACGATATTT chisq 1.22363122305125e-193
1197 GTGTGGCGGTGAGCTT chisq 1.22363122305125e-193
1198 GTTGATTTTGTCGCAG chisq 1.02389442572671e-194
1199 TATAAGACTGATTGAG logistic 4.22916895871453e-08
1200 TCAATGAACTGGCATT chisq 1.02389442572671e-194
1201 TCCATAATTTTTTTGT chisq 1.22363122305125e-193
1202 TGCAACCCGGCGTTCA chisq 1.22363122305125e-193
1203 TGCAAGAAGATGTAAC chisq 1.22363122305125e-193
1204 TGCAAGTTAACGTTGA chisq 1.02389442572671e-194
1205 TGCAATTATTTTGAGT chisq 1.02389442572671e-194
1206 TGCTTTTGAATTTTTA chisq 1.02389442572671e-194
1207 TGGTGCGATCCGGCCA chisq 1.02389442572671e-194
1208 TTCAGCAGCAGCTGCA chisq 8.39024618925782e-196
1209 TTCAGGCGTTTATCGA chisq 1.22363122305125e-193
1210 TTGTACAAAAAACACA chisq 1.02389442572671e-194
1211 TTGTACTGAGCGGTGA chisq 1.02389442572671e-194
1212 TTTCTCAGCAGACCTT chisq 1.02389442572671e-194
1213 TTTCTTTTAGCTTTAT chisq 1.02389442572671e-194
1214 ATGATAGTTATTTGTT chisq 1.22363122305125e-193
1215 CGATGTTGCAACATCG chisq 1.02389442572671e-194
1216 CGGCGCGGAAATTATT chisq 1.02389442572671e-194
1217 GCTCATCCGCGATGCT logistic 5.54928544026543e-08
1218 GGGCAAACGCCAATGC chisq 1.22363122305125e-193
1219 TAAGGATTTTGCAGCG chisq 1.22363122305125e-193
1220 TAAGGCGATTTCAGAT chisq 1.22363122305125e-193
1221 TCAAACGCTGTAACTG chisq 1.22363122305125e-193
1222 TGCGAACAGTCCGTCA chisq 1.02389442572671e-194
1223 TGGCAATGAGCGGCTT chisq 1.22363122305125e-193
1224 TGGCACAGGTTTAAAT chisq 1.02389442572671e-194
1225 TTAACCAGATCAACCC chisq 1.22363122305125e-193
1226 TTCCCTGCAATGGATT chisq 1.22363122305125e-193
1227 TTGATAAATATAATAA logistic 1.87477596792493e-08
1228 TTGATTTTTTTATTCA chisq 1.22363122305125e-193
1229 AAACAATATTTGTTTT chisq 1.02389442572671e-194
1230 AGATCATTTCGGGGGT chisq 1.02389442572671e-194
1231 AGCTTTGTTGATCGTT chisq 1.22363122305125e-193
1232 ATTTGTTTTGTTGCCT chisq 1.02389442572671e-194
1233 CATATTCTTCACCCTT chisq 1.22363122305125e-193
1234 CCATTCATGCTGGCAT chisq 1.02389442572671e-194
1235 GCAGATAGCCCAGCGG logistic 2.09281793139921e-08
1236 GCTGGCAGGTCAAACG chisq 1.22363122305125e-193
1237 GTTATCGCATGCTCTG chisq 1.02389442572671e-194
1238 TCCCTGCAATGGATTC chisq 1.02389442572671e-194
1239 TCCCTGCGCGGAAAAG chisq 1.22363122305125e-193
1240 TGACCTGCCAGCCATC chisq 1.22363122305125e-193
1241 TGCGGCACGGCCAGCC chisq 1.22363122305125e-193
1242 TGTTGATTTTGTCGCA chisq 1.22363122305125e-193
1243 TGTTGCCAGAGCTGTT chisq 1.02389442572671e-194
1244 TTGTTCGGTCTGAATG chisq 1.02389442572671e-194
1245 TTGTTTGGTTTTGCAA chisq 1.02389442572671e-194
1246 AATACTTCTTCTGTTT chisq 1.02389442572671e-194
1247 AGCGCGGAGAGGATTT chisq 1.22363122305125e-193
1248 AGCGCGGTAAGCAGTT chisq 1.02389442572671e-194
1249 GCGCACCGGATAAATC chisq 1.22363122305125e-193
1250 GCGCATAAGAAACATT chisq 1.02389442572671e-194
1251 GGAAAAAATGCGAGCG chisq 1.02389442572671e-194
1252 GGAAAAACAAGATGTG chisq 1.02389442572671e-194
1253 GGAAAAAGCAAGCTGG chisq 1.22363122305125e-193
1254 GTAACAGCGCCAGCGT chisq 1.22363122305125e-193
1255 GTGGATGGCGGAGATC chisq 1.22363122305125e-193
1256 GTGGATGTCATGCTTG chisq 1.02389442572671e-194
1257 GTTGTGGTTTTTCACC chisq 1.02389442572671e-194
1258 TATTAAAAATAGCGAT chisq 1.22363122305125e-193
1259 TATTATATTTATCAAG logistic 1.62839808642752e-09
1260 TATTATTTGATGATTA chisq 1.22363122305125e-193
1261 TCCGGTGGCTGGTTGC chisq 1.02389442572671e-194
1262 TGATCCGCAGGCTACG chisq 1.22363122305125e-193
1263 TGGAAAGCTCAGCATT chisq 1.02389442572671e-194
1264 TGGAATTTAATGCCAT chisq 1.22363122305125e-193
1265 TTAATAACAAGTAATG chisq 1.22363122305125e-193
1266 TTAATTTGCTGTTTTT chisq 1.02389442572671e-194
1267 TTCTCCGGCCCGGATC chisq 1.02389442572671e-194
1268 TTGGTGCAAAGACTGG chisq 1.02389442572671e-194
1269 TTTTGTCCCTTTTTTC chisq 1.02389442572671e-194
1270 ATGAGCGTCAGCAACT chisq 1.22363122305125e-193
1271 CAGTAAATACAGCGTG chisq 1.02389442572671e-194
1272 CAGTAATAACAATGTT chisq 1.02389442572671e-194
1273 CATTCCGGCCCCCCCT chisq 1.22363122305125e-193
1274 CCGCCGACGAGCAGGT chisq 1.02389442572671e-194
1275 CGCTTCCTGTGCCGAT chisq 1.22363122305125e-193
1276 GCACCCAAAAAAACCG chisq 1.02389442572671e-194
1277 GGCTGACTGGCGGCGT chisq 1.22363122305125e-193
1278 GGCTGGCTGCCGCCTG logistic 2.49376614394094e-10
1279 GGCTGTAAAACGCTGT chisq 1.02389442572671e-194
1280 GTTTAATAATTAATGC chisq 1.02389442572671e-194
1281 TACCAGTTGTCATCTG chisq 1.22363122305125e-193
1282 TCACGCCGCTGCCCGC chisq 1.02389442572671e-194
1283 TGACTGCGACGGCTGA chisq 3.67671692895726e-191
1284 TGACTTTCGGTTTTTG chisq 8.39024618925782e-196
1285 TGGCGCAGGCGGATGT chisq 1.22363122305125e-193
1286 TGGCGGGCGAATTGCC chisq 1.22363122305125e-193
1287 TTCCGGCAGATCGGCA chisq 1.22363122305125e-193
1288 TTGTCCGCCAGCATTC chisq 1.02389442572671e-194
1289 TTGTCGAATAATTTCT chisq 1.22363122305125e-193
1290 TTTGTGCAAGAGCAGG chisq 1.02389442572671e-194
1291 TTTGTGTGGTTTGTTT chisq 1.22363122305125e-193
1292 AGCGTCCGGTCGCTTT chisq 1.02389442572671e-194
1293 ATGTTTATCCGGCGCT chisq 1.22363122305125e-193
1294 CAGGAATACCAATTAT chisq 1.22363122305125e-193
1295 CATCTGGCAACGGCTG chisq 1.02389442572671e-194
1296 CCGCAGCCGGAATGTT chisq 1.22363122305125e-193
1297 CCTGTAATTTTTCTTT chisq 1.22363122305125e-193
1298 CGGTGCGCGCGACAGT logistic 6.91569534175201e-08
1299 GAATAAAGCATATATT chisq 1.22363122305125e-193
1300 GCAAGGTGACGTTGTT chisq 1.02389442572671e-194
1301 GCATCGATTGCTGACT chisq 1.02389442572671e-194
1302 GCGCCAGCCGGCCTTT chisq 1.02389442572671e-194
1303 GGTATTACGCGAGCTG chisq 1.22363122305125e-193
1304 GTACCGTTGCAGATTT chisq 1.22363122305125e-193
1305 GTCAGCAAAGATATTG chisq 1.22363122305125e-193
1306 GTCAGCAACAGCGACC chisq 1.02389442572671e-194
1307 TAAACACCGGCAGGCC chisq 1.22363122305125e-193
1308 TAATTTTCGCCCGGTC chisq 1.22363122305125e-193
1309 TCAGAAACAACATCGC chisq 1.02389442572671e-194
1310 TGCATCAGTTCACTTT chisq 1.02389442572671e-194
1311 TGCATTATTCCCGGAT chisq 1.22363122305125e-193
1312 TTGGCATCATTATGAT chisq 1.22363122305125e-193
1313 ACCACAACAGCCAGTT chisq 1.02389442572671e-194
1314 AGCCAGTTTTTGCTCT chisq 1.02389442572671e-194
1315 AGGGGCAGGCTAAATT chisq 1.22363122305125e-193
1316 AGTTTCTGGAATTCTT chisq 1.02389442572671e-194
1317 ATTGATAAATAAAGTT chisq 1.22363122305125e-193
1318 CAGCACCGATAAAATT chisq 1.22363122305125e-193
1319 CGCTCTGGATATAAAT chisq 1.22363122305125e-193
1320 CGGTCAGGAAGCCTTT chisq 1.02389442572671e-194
1321 CGGTCTGCCAGTGGGT chisq 1.02389442572671e-194
1322 GAAATTGACGGACTGT chisq 8.39024618925782e-196
1323 GCAAAATCTTCCTCTT chisq 1.22363122305125e-193
1324 GCCCTGGCTGCTGGCT chisq 1.02389442572671e-194
1325 GCCCTTTTTCGTTTTC chisq 1.02389442572671e-194
1326 GCTCCTGCTGCTGTTC chisq 1.02389442572671e-194
1327 GGTCAATGATAATTTC chisq 1.22363122305125e-193
1328 GTTCCTCCAGTGCCTG chisq 1.22363122305125e-193
1329 TATCCGGCCACAGCAC chisq 1.02389442572671e-194
1330 TCGCATATTGTTTCGC chisq 1.02389442572671e-194
1331 TCGCATTCTCGATGCG chisq 1.02389442572671e-194
1332 TGGCTGAAAAGCCTTA chisq 1.22363122305125e-193
1333 TGTTACTTTATAAATT chisq 1.02389442572671e-194
1334 TTATTAAAAAATAAGG chisq 1.22363122305125e-193
1335 TTATTGGCGTCGATAT chisq 1.02389442572671e-194
1336 TTATTGGTATTGTTGC chisq 1.02389442572671e-194
1337 TTGCGCCATTGGCAAT chisq 1.02389442572671e-194
1338 TTTGCGCCACTGAATC chisq 1.22363122305125e-193
1339 AGCACATCAACTTTTT chisq 1.22363122305125e-193
1340 CCATCGCAGTGATTTT chisq 1.22363122305125e-193
1341 CGGAAGACTGGGGCTT chisq 1.02389442572671e-194
1342 CTTTGTTATTGGTATT chisq 1.02389442572671e-194
1343 GAATGCGGTTTGCGAT chisq 1.22363122305125e-193
1344 GAATGGCTGGCGCGAT chisq 1.22363122305125e-193
1345 GCAGGGTTTTTAATTC chisq 1.22363122305125e-193
1346 GCTAACGCCATTGCCG chisq 1.02389442572671e-194
1347 GGAGATATTTCGGTTT chisq 1.02389442572671e-194
1348 GTGCCGTTTTGTTTTC chisq 1.22363122305125e-193
1349 GTGCCTTTTATTTTAG chisq 1.22363122305125e-193
1350 TATCTACCCAATCTTC chisq 1.22363122305125e-193
1351 TATCTTTAATTTTATT chisq 1.02389442572671e-194
1352 TATCTTTCTTTATAAT chisq 1.02389442572671e-194
1353 TCGCGATGGTCATTAT chisq 1.02389442572671e-194
1354 TCGCGCGTTGGGCGTA chisq 8.39024618925782e-196
1355 TCGCGGATAACATTTT chisq 1.02389442572671e-194
1356 TCGCGTGGTGCATTCG chisq 1.22363122305125e-193
1357 TTGCCGCCATTGTTTT chisq 1.22363122305125e-193
1358 TTGCCTACCTGAAAAC chisq 1.02389442572671e-194
1359 ACAGGGGCGTTTTATT logistic 1.95970250597707e-08
1360 AGAAATTGCCGAACGT chisq 1.22363122305125e-193
1361 CATGGGCGATGAGTTT chisq 1.02389442572671e-194
1362 CGCAGGCGGTGCACTG chisq 1.02389442572671e-194
1363 CGCAGGGATCAACATG chisq 1.02389442572671e-194
1364 CTGTATGTTCATTAAT chisq 1.02389442572671e-194
1365 GCAGCACCGATAAAAT chisq 1.22363122305125e-193
1366 GCAGCGTGTTGGTTTG chisq 1.02389442572671e-194
1367 GCTGTTTCCAGGTGAT logistic 3.74860517805304e-08
1368 GGCGTGATGACGGGGC chisq 1.22363122305125e-193
1369 GGTGCAAAGCAAACCG chisq 1.02389442572671e-194
1370 TAACGTTAACGCCGGT chisq 1.22363122305125e-193
1371 TCATTAATCTTCCAGT chisq 1.22363122305125e-193
1372 TTAAGCCATTTTTTGT chisq 1.02389442572671e-194
1373 TTATGCTTCCGTCACT chisq 1.02389442572671e-194
1374 TTCTGTCTGCTCTCGC chisq 1.02389442572671e-194
1375 TTTCCCCTGCCAGCGT chisq 1.02389442572671e-194
1376 TTTCCTGGGCAATTAA chisq 1.22363122305125e-193
1377 ATCGATTAAGCCATTT chisq 1.02389442572671e-194
1378 CGACGGTGGTTACCGG chisq 1.02389442572671e-194
1379 CGTTGCTGGTATCACG chisq 1.02389442572671e-194
1380 CTTTTTTAACATTTTT chisq 1.02389442572671e-194
1381 CTTTTTTTGTAGGGGG chisq 1.02389442572671e-194
1382 GATAGCTGAAGGTGAG chisq 1.22363122305125e-193
1383 GCAACAAAAAAATTAT chisq 1.22363122305125e-193
1384 GCGCTTCCGCTTCTGC chisq 1.22363122305125e-193
1385 GCTGCTGACAGGGGCG logistic 1.80410341820149e-08
1386 GTTAGGATCGATTTCT chisq 8.39024618925782e-196
1387 TAATCGCCCGTGCTCT chisq 1.02389442572671e-194
1388 TCACCCACTGGCAGAC chisq 1.02389442572671e-194
1389 TCTTTTTCAACAACAT chisq 1.22363122305125e-193
1390 TGCCCCTGATGAGGTT chisq 1.02389442572671e-194
1391 TGGCCCAGGCTTGCTC chisq 1.22363122305125e-193
1392 TTCGGCAGCAGGGCCA chisq 1.02389442572671e-194
1393 TTGCTACGGCGGCGCT chisq 1.02389442572671e-194
1394 TTGCTGTAATGAAAGA chisq 1.02389442572671e-194
1395 TTGCTTGATGCGCTTC chisq 1.02389442572671e-194
1396 TTTTTAAAAATCCCCT chisq 1.02389442572671e-194
1397 TTTTTATCACCATTAT chisq 1.22363122305125e-193
1398 TTTTTCCAGCAGTTGT chisq 1.02389442572671e-194
1399 TTTTTCCCTGACGAAT chisq 1.02389442572671e-194
1400 TTTTTGCTGATACTGA logistic 7.28194156632633e-09
1401 TTTTTTCATCTACCGT chisq 1.22363122305125e-193
1402 AAGCGTTAAATCGCTT chisq 1.02389442572671e-194
1403 ACGCCTGGTATGGTTT chisq 1.02389442572671e-194
1404 CATAAATAATGGTGAT chisq 1.22363122305125e-193
1405 CATTTTTTTCTGAAGT chisq 1.02389442572671e-194
1406 CCCTTGTGGATCGGTT chisq 1.02389442572671e-194
1407 CGGGGAGCCAGGCCGG chisq 1.02389442572671e-194
1408 CGGGGTATTGGTGTTT chisq 1.02389442572671e-194
1409 CTGGTTGCGTTATTGT chisq 1.02389442572671e-194
1410 GCCGCAGCAGCCGGTT chisq 1.02389442572671e-194
1411 GCCGCGCTGATGACCT chisq 1.02389442572671e-194
1412 GCTACAACAGCTGGTT chisq 1.02389442572671e-194
1413 GCTTTAAACACCTCTC chisq 1.22363122305125e-193
1414 GCTTTTTACGGGCAAT chisq 1.02389442572671e-194
1415 GGTGAAAGTTATCCAT chisq 1.02389442572671e-194
1416 GGTGACTCTGACCTGC chisq 1.02389442572671e-194
1417 GGTGATGCTGTTCACC chisq 1.22363122305125e-193
1418 GTCGCCAAAGCTGAAT chisq 1.22363122305125e-193
1419 GTTTTCGCCGGCGACC chisq 1.22363122305125e-193
1420 GTTTTCGGGTTTATCG chisq 1.02389442572671e-194
1421 TCAAGCAACTCTCCTG chisq 1.22363122305125e-193
1422 TCAGCAAATGGTGGTT chisq 1.02389442572671e-194
1423 TCAGCCAGATTGGTAG logistic 7.32697873000866e-08
1424 TCAGCGTCGTTGAAGT chisq 1.22363122305125e-193
1425 TGAACGATGTGTTTTT chisq 1.22363122305125e-193
1426 TGCCGGGGAGTTGTCG chisq 1.22363122305125e-193
1427 TGTATCATCGGCAATT chisq 1.22363122305125e-193
1428 TGTATGTTCTGGCTGG chisq 1.02389442572671e-194
1429 TTCATTGCAGACATTG chisq 1.22363122305125e-193
1430 TTTAGTGGTATTGCTG chisq 1.02389442572671e-194
1431 TTTGATTATCACCAAT chisq 1.02389442572671e-194
1432 AATGGCTGGCGCGATT chisq 1.22363122305125e-193
1433 ACATGCATGATGATGT chisq 1.22363122305125e-193
1434 ACTTAATTTAGCTCTT chisq 1.02389442572671e-194
1435 ATCTGCTGCGGCGTTT chisq 1.02389442572671e-194
1436 ATCTGCTTGGCCTGTT chisq 1.22363122305125e-193
1437 CAGCTCGGCAATTTGT chisq 1.02389442572671e-194
1438 CCCGCACCAATGGCTG chisq 1.22363122305125e-193
1439 CCGTTTTCGGGTTTAT chisq 1.02389442572671e-194
1440 CGAGCAGCGGACGGCT chisq 1.02389442572671e-194
1441 CTGGCACAACCTGGCG chisq 1.02389442572671e-194
1442 CTGGCGTATGGCAAGG chisq 1.22363122305125e-193
1443 CTGGCTGGAAAGCCCG chisq 1.02389442572671e-194
1444 GAATTACTGTATGCAG chisq 1.02389442572671e-194
1445 GGTGGTGATTTTATCG chisq 1.22363122305125e-193
1446 GTGCTGGCGAAAGCTG chisq 8.39024618925782e-196
1447 TCATGCGATTGGTGGT chisq 1.02389442572671e-194
1448 TCGGCATTGGTCAATT chisq 1.02389442572671e-194
1449 TCGGCGGCAATAATAT chisq 1.22363122305125e-193
1450 TGACGAACACACTGGT chisq 1.02389442572671e-194
1451 TGACGGGCATATCAAC chisq 1.02389442572671e-194
1452 TGTGATAATGGTCACT chisq 1.02389442572671e-194
1453 TGTGATCAAAAACAGC chisq 1.22363122305125e-193
1454 TTTATCGGCAATAGCA chisq 1.22363122305125e-193
1455 TTTATGTCAGTGCGAA chisq 1.02389442572671e-194
1456 TTTATTCGAATGGCGT chisq 1.02389442572671e-194
1457 TTTATTTTTATCACCA chisq 1.02389442572671e-194
1458 CATGCTTTGCTTAAGT chisq 1.22363122305125e-193
1459 CCTTCACGCAGTAATT chisq 1.22363122305125e-193
1460 CGCTGGATGAAGGCGT chisq 3.67671692895726e-191
1461 CGCTGGTAGCAGAAAT chisq 1.22363122305125e-193
1462 CTATTCCAGACTGGTT chisq 1.22363122305125e-193
1463 GATGGCGTAGTTTATC logistic 8.85230264860290e-09
1464 GCTTACTCCAGCGTCG chisq 1.22363122305125e-193
1465 GGGTCATCATTGGCGG chisq 1.22363122305125e-193
1466 TAACAAAAACAATAAG chisq 1.22363122305125e-193
1467 TAACAATGGCAACAAT chisq 1.22363122305125e-193
1468 TATTTGCTTTTGAATT chisq 1.02389442572671e-194
1469 TATTTTCTCTATGATT chisq 1.22363122305125e-193
1470 TCCCCAGTCCGGCAAT chisq 1.22363122305125e-193
1471 TCCTGCAATCCGGTGA chisq 1.02389442572671e-194
1472 TCTGGACAGTGCTCGC chisq 1.02389442572671e-194
1473 TCTGGCGCGCTGGCTG chisq 1.22363122305125e-193
1474 TGCCACCACACCGCTT chisq 1.22363122305125e-193
1475 TGCCAGAAATTATCAG chisq 1.22363122305125e-193
1476 TGCCAGCACCACATCC chisq 1.02389442572671e-194
1477 TGCCATGACAAAAAGT chisq 1.22363122305125e-193
1478 TGGTTCAGGCGTTTAT chisq 1.22363122305125e-193
1479 TGGTTCCTGAGCGGCT chisq 1.02389442572671e-194
1480 TGGTTGCGGCGATTGA chisq 1.22363122305125e-193
1481 TGGTTTGTTTGAGCAC chisq 1.02389442572671e-194
1482 TTACCGCGCACCGGAT chisq 1.22363122305125e-193
1483 TTCTTTCTGTGCCAGT chisq 1.02389442572671e-194
1484 TTTCAGTTTTATTATC chisq 1.02389442572671e-194
1485 ATTTTTCAGGTGAGCT chisq 1.02389442572671e-194
1486 ATTTTTGACCTGGATT chisq 1.02389442572671e-194
1487 CACTCACTGTTTTATT chisq 1.22363122305125e-193
1488 CATCAACGAAACGCTG chisq 1.22363122305125e-193
1489 CATCAGCGATGCCAGT logistic 2.60951324347481e-08
1490 CATCAGCGGGTTTTTT chisq 1.22363122305125e-193
1491 CTTTATTGCCATTGCT chisq 1.02389442572671e-194
1492 GACGCTGGCAGTGAGT chisq 1.02389442572671e-194
1493 GCATATCGGACATATC chisq 1.02389442572671e-194
1494 GCCGACCCGGTAGCCG chisq 1.22363122305125e-193
1495 GCTCGGTGGTCTGGGT chisq 1.22363122305125e-193
1496 GGATATCATGGGTGAT chisq 1.22363122305125e-193
1497 GTGAATCAACTGAACG chisq 1.22363122305125e-193
1498 GTTGCGATTGAAGCCT chisq 1.02389442572671e-194
1499 GTTGCGTTATTGTTGC chisq 1.02389442572671e-194
1500 TCATCGATAAATCCAT chisq 1.22363122305125e-193
1501 TCGGGATTTCGTCGTT chisq 1.22363122305125e-193
1502 TCTGATCCAGTGCCAC chisq 1.02389442572671e-194
1503 TGGATTGTTGCCATTG chisq 1.22363122305125e-193
1504 TGTGTGTTATCCGTGT chisq 1.02389442572671e-194
1505 TTCGCAACAAAAAAAT chisq 1.22363122305125e-193
1506 TTCGCAGTCATTAAAC chisq 1.22363122305125e-193
1507 TTCGCCGCGACGCAGC chisq 1.22363122305125e-193
1508 TTTAACAAATAACTAT chisq 8.39024618925782e-196
1509 TTTAACGCTGTTGCCG chisq 1.22363122305125e-193
1510 TTTAATGGTGTGATCA chisq 1.22363122305125e-193
1511 ATATTCTGGCCATTTT chisq 1.22363122305125e-193
1512 CGGGTGAGTTGTTGTT chisq 1.02389442572671e-194
1513 CTGTCAGTGCAATCAG chisq 1.22363122305125e-193
1514 GATGTAGATCCGGAGG chisq 1.22363122305125e-193
1515 GCAGTAAATACAGCGT chisq 1.02389442572671e-194
1516 GCAGTCTGATGAAGTG chisq 1.02389442572671e-194
1517 GCAGTTTGCCGTGGCG chisq 1.02389442572671e-194
1518 GCGGTAAAGGCTGTGT chisq 1.22363122305125e-193
1519 GGCAAATATCGTTGCT chisq 1.22363122305125e-193
1520 GGGTTATTGACGATAT logistic 2.55893657525922e-08
1521 GTAGATAGTGCTGTCG chisq 1.02389442572671e-194
1522 GTAGATCTCTTCCTGC chisq 1.22363122305125e-193
1523 TACACCTTCAGCCATC chisq 1.22363122305125e-193
1524 TATAGTCCTGTTGTCC chisq 1.22363122305125e-193
1525 TCCAGCTTTGCGGCGC chisq 1.22363122305125e-193
1526 TCCAGTGGTTTACCTT chisq 1.02389442572671e-194
1527 TGAAGTCACAGCCCGT chisq 8.39024618925782e-196
1528 TGCGCTGCACGATCAT chisq 1.02389442572671e-194
1529 TGTCGCTGATGGTGTG chisq 1.02389442572671e-194
1530 TGTCGGATATCGGCGA chisq 1.02389442572671e-194
1531 TGTCGGCGGCAATAAT chisq 1.22363122305125e-193
1532 TGTCGTGCGCGTAGCG chisq 1.22363122305125e-193
1533 TTACTCAAAATAATTG chisq 8.39024618925782e-196
1534 TTACTGGAGTATGGTG chisq 1.02389442572671e-194
1535 TTACTTGATTTAATTT chisq 1.22363122305125e-193
1536 TTTACGCAGACGCATT chisq 1.02389442572671e-194
1537 TTTACTTTCTCGACAG chisq 1.22363122305125e-193
1538 CTTCACTATGTGTTTCG chisq 1.02389442572671e-194
1539 GCTATTCCGTTTTTTAT chisq 1.22363122305125e-193
1540 GGAAGCTATCGAGCAGG chisq 1.22363122305125e-193
1541 TAAAAGAGGATAACGCG chisq 1.02389442572671e-194
1542 TCCGTTTTTTATCTTAT chisq 8.39024618925782e-196
1543 TGAAAAAGAACTTTATT chisq 1.22363122305125e-193
1544 TGCTGATTCTGGTGTTT chisq 1.22363122305125e-193
1545 TTATCTTCCAGCCAGCG chisq 1.22363122305125e-193
1546 AATAACGCCGCTGGCTT chisq 1.22363122305125e-193
1547 AATAATGAGATTATTTT chisq 1.02389442572671e-194
1548 CGCAACAGGCTCAGGCT chisq 1.02389442572671e-194
1549 CGGCACTGGCGTGCGCG chisq 1.22363122305125e-193
1550 CGGCAGTATCAGTATTG chisq 1.22363122305125e-193
1551 GACTTCACTAATGACAG chisq 1.22363122305125e-193
1552 GTAGTGGCGTTAATGCC chisq 1.02389442572671e-194
1553 GTAGTTATCAGCCAGTG chisq 1.22363122305125e-193
1554 TACAGGAATATGAGCAG chisq 1.22363122305125e-193
1555 TCGGAAGCGAAAGGTGC chisq 1.22363122305125e-193
1556 TGATGATTGCCAGCCAG chisq 1.02389442572671e-194
1557 TGATGCGGCGGCGGCGG chisq 1.02389442572671e-194
1558 TGATGGGTTTGTTGTTA chisq 1.22363122305125e-193
1559 TGTTTTACCTGTACCGG chisq 1.22363122305125e-193
1560 TTTTACCGCCGGAAAAC chisq 1.22363122305125e-193
1561 TTTTAGAACAGCAAGAC chisq 1.02389442572671e-194
1562 TTTTATGATGAACATGG chisq 1.22363122305125e-193
1563 ATGCTGTTATTTTATGT chisq 1.02389442572671e-194
1564 CAACAGGCTCAGGCTGT chisq 8.39024618925782e-196
1565 CACGGTAAACGGTGTAT chisq 1.22363122305125e-193
1566 GCCTTTCTGCTGCTGGG chisq 1.22363122305125e-193
1567 GCCTTTGCACCTGGCAT chisq 1.22363122305125e-193
1568 GCGTGTGGCGGTGAGCT chisq 1.02389442572671e-194
1569 GCTTCATTGGGAGGAAT chisq 1.02389442572671e-194
1570 GGCAGCATCACCACTAT chisq 1.22363122305125e-193
1571 GGCAGGGTCATAATAAT chisq 1.02389442572671e-194
1572 TAATAACAAAGTGGTTA chisq 1.22363122305125e-193
1573 ATCATTTGTAATTTTTT logistic 9.34197616315514e-08
1574 GAAACTGATTGCGGCTT logistic 7.9250424676576e-08
1575 GGATTATGGCAATGGCT chisq 1.02389442572671e-194
1576 GGATTATTGGTTTTCAG chisq 1.02389442572671e-194
1577 GGGCAGCAATCGATTAT chisq 1.22363122305125e-193
1578 TACCGGCTTCGTCAGCC chisq 1.22363122305125e-193
1579 TCGTTGACACTGGATTT chisq 1.02389442572671e-194
1580 TGAATGCTGATATCGCC chisq 1.22363122305125e-193
1581 TTAACGAATGTGCAGAC chisq 1.02389442572671e-194
1582 TTGATGAAAAAGCGAAT chisq 1.02389442572671e-194
1583 TTGATGCCATTCGTGAG chisq 1.22363122305125e-193
1584 TTGATGGGTTTGTTGTT chisq 1.22363122305125e-193
1585 TTGATGGTAATGCAGTG chisq 1.02389442572671e-194
1586 ATTTGCTGTTCTGGTGT chisq 1.02389442572671e-194
1587 CCGGCGTTTTTATCTAT chisq 1.02389442572671e-194
1588 CTGACAATGGCATCACG chisq 1.22363122305125e-193
1589 GGGTATTCTGGCGGATG chisq 1.22363122305125e-193
1590 GTCGGCAGCACCTGACC chisq 1.02389442572671e-194
1591 TAAGAAAATAACGCCTT chisq 1.22363122305125e-193
1592 TGTTGTCGGATGCGATG chisq 8.39024618925782e-196
1593 TTGGATATTACTTTTTG chisq 1.22363122305125e-193
1594 TTGTTTTCAGTGCCGTC chisq 1.22363122305125e-193
1595 ACCCGCATCAAGCTGTT logistic 2.31246562738147e-08
1596 GACGATACCGTTGCTGT chisq 1.02389442572671e-194
1597 TGTCATAGCTGACACCG chisq 1.02389442572671e-194
1598 TTGGTGATGGGGGTGAT chisq 1.02389442572671e-194
1599 CAGTAAAGAAAAATGCT chisq 1.02389442572671e-194
1600 CTCATGAAGGCAAAACG chisq 1.02389442572671e-194
1601 GTGCGCGCATTTTTAAT chisq 1.02389442572671e-194
1602 GTTTAGCGCGGCGCTGT chisq 1.02389442572671e-194
1603 TGGCGAAAATATTATTT chisq 1.22363122305125e-193
1604 TTTGTTGAATGCTGATA chisq 1.02389442572671e-194
1605 CCAGAAAATCTGCGATG chisq 1.22363122305125e-193
1606 CGGTGTCGACGGTGGTT chisq 1.02389442572671e-194
1607 CTGAGTCAGCGCCGGAT chisq 1.22363122305125e-193
1608 CTGTTCCGGATTATTGG chisq 1.02389442572671e-194
1609 GAATAGCGACATCATGT logistic 1.829816371472e-09
1610 GGGGAAAACCCCCGCGC chisq 1.22363122305125e-193
1611 GGTATTCTGATCGACGG chisq 4.06123393351121e-199
1612 GTCAGCATCAACAGGTT chisq 1.22363122305125e-193
1613 TAATTATTAAACTGAAT chisq 1.02389442572671e-194
1614 TGTACCGGTACGTAAAT chisq 1.02389442572671e-194
1615 TTCCACCAGCAATGGCA chisq 1.02389442572671e-194
1616 TTGGCAGACGCGACTGC chisq 1.02389442572671e-194
1617 ATGCGTAGTACCTGCTT chisq 1.02389442572671e-194
1618 CGATTAAGCCATTTTTT chisq 1.02389442572671e-194
1619 CGTCTGCGTAAACATCT chisq 1.02389442572671e-194
1620 GCCTGGGAGATGACGCT logistic 2.27784170016141e-08
1621 GCCTGTAACAGCGCCAG chisq 1.02389442572671e-194
1622 GTTCCGTCTTCCACACG chisq 1.02389442572671e-194
1623 TCAGGCGTTACGCTTTG chisq 1.02389442572671e-194
1624 TTATTTTGCTGGTGGTC chisq 1.22363122305125e-193
1625 TTATTTTGTAAAAACAC chisq 1.22363122305125e-193
1626 TTGCGCGACTGGAAAAC chisq 8.39024618925782e-196
1627 CGGAACTGGCACCCGTG chisq 1.22363122305125e-193
1628 CTGATTCAGGATGCATG chisq 1.02389442572671e-194
1629 CTTTGTCGATAAACCCG chisq 1.02389442572671e-194
1630 GCAGGGCTTGCGATCAT chisq 1.22363122305125e-193
1631 GCGAATTTTTCTTTTTC chisq 1.22363122305125e-193
1632 GCTAACTTTCGTTAGCG chisq 1.02389442572671e-194
1633 GTAATGCAATCACACCT chisq 1.22363122305125e-193
1634 GTAATTCCGTGTTTTTG chisq 1.02389442572671e-194
1635 TAACCGGCAAACGCTTG chisq 1.22363122305125e-193
1636 TTGCCAACGCATTTGTC logistic 7.90662579622165e-08
1637 CGCAGCAGTCGCTGGGG chisq 1.02389442572671e-194
1638 GTATGTTCTGGCTGGCG chisq 1.22363122305125e-193
1639 GTGACGGATGCCAGTGC chisq 1.22363122305125e-193
1640 GTTAACAGCAAATTTGG chisq 1.22363122305125e-193
1641 TCGCCGCACGTAATCTG chisq 1.02389442572671e-194
1642 TTCTGCCGCTGACTGTT chisq 1.22363122305125e-193
1643 TTTCCGCCGCCGCCGCA chisq 1.02389442572671e-194
1644 CAGCCATATCAGCGAGT chisq 1.02389442572671e-194
1645 CCACAAGATAGTTGTGG chisq 1.22363122305125e-193
1646 CCGGTGTCGGTGTGCGT chisq 1.22363122305125e-193
1647 GCAACGATCACGAAGAG chisq 1.02389442572671e-194
1648 GCTGCGTGATGATCTGC chisq 1.02389442572671e-194
1649 TCGCTGACAATAAAAAT chisq 1.22363122305125e-193
1650 TCTTTGATTGTTTTAAT chisq 1.22363122305125e-193
1651 TTTTTTTATTTACAGTT logistic 1.00392276396281e-09
1652 ATGAAGCAGAATCTGCT chisq 1.02389442572671e-194
1653 GCCGCAACTGCTGATGT chisq 1.22363122305125e-193
1654 GCTTTTTCTACGCGGAT chisq 1.02389442572671e-194
1655 GGTGAATCCCCATAATC chisq 1.02389442572671e-194
1656 TCAGCGATGAATTTGTC chisq 1.02389442572671e-194
1657 TGCCGCCAATGATGACC chisq 1.02389442572671e-194
1658 TGCCGTGGAACGCGCCG chisq 1.22363122305125e-193
1659 TTTAGAACAGCAAGACG chisq 1.02389442572671e-194
1660 ATCTGGCAGAGGCTGGT chisq 1.02389442572671e-194
1661 CCGTTAATGGTGGCAAT chisq 1.22363122305125e-193
1662 GGTGGATATTGCTGTTC chisq 1.02389442572671e-194
1663 TGGGCGAAAGATGGTCA chisq 1.22363122305125e-193
1664 TTGAAGAAAATAATATT logistic 7.60403512378211e-08
1665 TTTATCTTCTTATGGAT chisq 1.22363122305125e-193
1666 CACCAGCAGGCAAAATT chisq 1.02389442572671e-194
1667 GAAGCTGTCCGTCAGGT logistic 5.54928544026543e-08
1668 GCCGGTGGCGCTGGAAG chisq 1.22363122305125e-193
1669 GGCCAGCAAATGCGCCG chisq 1.22363122305125e-193
1670 GTTCGCCTGCCAGATGC chisq 1.22363122305125e-193
1671 GTTCGGTCTGAATGCCG chisq 1.22363122305125e-193
1672 TATTTTCCCCTCTAATC chisq 1.02389442572671e-194
1673 ATTTTATCGGTGCTGCT chisq 1.02389442572671e-194
1674 ATTTTTATTGTCGGCCT chisq 1.02389442572671e-194
1675 CCTGACGGCGCAATTCT chisq 1.22363122305125e-193
1676 CTTTACTTAAAAATTTG chisq 8.39024618925782e-196
1677 GTTGCAACGCCTGACCG chisq 1.02389442572671e-194
1678 TATCAGCAAATTGGCTC chisq 1.22363122305125e-193
1679 TCATCGTCTGTTTCCAG logistic 8.85230264860290e-09
1680 TGATATTGATATCAACC chisq 1.22363122305125e-193
1681 TTCGCACTCTACGGCAC chisq 1.22363122305125e-193
1682 AATTAATGCGCTTTGTT chisq 1.02389442572671e-194
1683 ATATTTCTTTGAGCTGT chisq 8.39024618925782e-196
1684 CATTGGGAAGGCGATAT chisq 1.02389442572671e-194
1685 CCGCTCACCATGCACTG chisq 1.22363122305125e-193
1686 CTGTCTTTTTATTGCTT chisq 1.02389442572671e-194
1687 GCAGTTTGGTTCTATGG chisq 1.02389442572671e-194
1688 TGAAGGTGTTGATCGTT chisq 8.39024618925782e-196
1689 CGGTAATGCTGAAGGCGG chisq 1.22363122305125e-193
1690 CGTTATGATCGTGCAGCG chisq 1.02389442572671e-194
1691 GTGGCAGTTGTAACACGT chisq 1.02389442572671e-194
1692 TAAAAAACATCATCATGC chisq 1.22363122305125e-193
1693 TCAGTTGCGCCTGCGTGA chisq 1.22363122305125e-193
1694 TGCTGGCGCGTTACCATC chisq 1.02389442572671e-194
1695 GACTTCTTCAGGTGTGAT chisq 1.02389442572671e-194
1696 GGCGGTGATGGCTGCGGC chisq 1.02389442572671e-194
1697 GGCAGACTGTCGGCTTTG chisq 1.22363122305125e-193
1698 GTTGAGATTGCCGTTGAC chisq 1.22363122305125e-193
1699 TCTGCACCGCCTGCCTGC chisq 8.39024618925782e-196
1700 TTGTAAATAATACAAATT logistic 8.33473173932674e-08
1701 TTTCTGCACTTGGCGAAG chisq 1.22363122305125e-193
1702 GAAACCATCCACAATAAT chisq 1.22363122305125e-193
1703 GTCTGGTAAAGCAGATGG chisq 1.22363122305125e-193
1704 GAAGAATTGCGCCGTCAG chisq 1.02389442572671e-194
1705 GCGATGATAAAACGCTGG chisq 1.22363122305125e-193
1706 TCGTAGTTATCAGCCAGT chisq 1.02389442572671e-194
1707 TGACCATCTGCTGGAGGA chisq 1.02389442572671e-194
1708 TTCGTTTTATGATGAACA chisq 1.22363122305125e-193
1709 GATAAAAAATGTGTTGTT chisq 1.22363122305125e-193
1710 GCATTGTTATGGTATTGC chisq 1.02389442572671e-194
1711 TTAATCATAATGACCATC chisq 1.02389442572671e-194
1712 TTGGTCTGGCGGCACTTG chisq 1.02389442572671e-194
1713 CCCTCATGATCCTATGTT chisq 8.39024618925782e-196
1714 GAAAGATCGATGCCGCCG logistic 7.34318810684578e-08
1715 GGCTGGCTGCGTGATGAT chisq 1.02389442572671e-194
1716 GTTTATGCCGCATCAGGC chisq 1.02389442572671e-194
1717 CTATAAATTATTTTAGCT logistic 7.54690712453246e-08
1718 CTGTTCCGTCAGCGGTAG chisq 1.02389442572671e-194
1719 GCATCAGCCAGAGGGAAT chisq 1.22363122305125e-193
1720 TTATTATTTCCCAAATAG chisq 1.02389442572671e-194
1721 TTGCGCTGCAAACCCGCA logistic 2.31246562738147e-08
1722 TGGAGTAACCCTGCTGCG chisq 1.22363122305125e-193
1723 GGTGCAATTGGTCAGCAT chisq 1.22363122305125e-193
1724 CATGTGGGCAATGATTTG chisq 1.22363122305125e-193
1725 CTGCCGCCGCGATTGCCG chisq 1.22363122305125e-193
1726 GCGCTGATGCCGCCAATG chisq 1.02389442572671e-194
1727 TGTAAAAAAAATAGAATT chisq 1.02389442572671e-194
1728 TTTTTCTTTTTCTCTTTA chisq 1.22363122305125e-193
1729 TTTTTCTTTTTGCCGGGT chisq 1.22363122305125e-193
1730 TTTTTTATCATAATAAAT chisq 1.02389442572671e-194
1731 CTGGTTTATAACCTGCCG chisq 1.02389442572671e-194
1732 GGCGCAGGGTGTGGTTGC chisq 1.02389442572671e-194
1733 GTTTTACCTGTACCGGTC chisq 1.02389442572671e-194
1734 TGCCGCCGCGATTGCCGC chisq 1.22363122305125e-193
1735 TTAAAGGCCTGGCTGGCA chisq 1.02389442572671e-194
1736 ACTTAACATGCCGCGCTT chisq 1.02389442572671e-194
1737 GCCGGGCTGATGGGCGGC chisq 1.22363122305125e-193
1738 GCTTATCCCCGGTACCGT chisq 1.22363122305125e-193
1739 GGGTCAACGTTATCCAGC chisq 1.02389442572671e-194
1740 TACTGCCGCCCATCAGCC chisq 1.22363122305125e-193
1741 TATTTTTTTTACACGATT chisq 1.02389442572671e-194
1742 TCTGGAGTTTCTGGAATT chisq 1.22363122305125e-193
1743 AGTCAATGTATTACATGT chisq 1.02389442572671e-194
1744 GCATAAGAAACATTGCTG chisq 1.02389442572671e-194
1745 GTGAAGACGGTAAAACCT chisq 1.22363122305125e-193
1746 GTTGCTCTGGATATGGGG chisq 1.22363122305125e-193
1747 GTGTGGTGATGATTATCGG chisq 1.22363122305125e-193
1748 GGTTGAAGAACAATTCTTC chisq 1.22363122305125e-193
1749 TTGTTTTCTATGCGGTTAT chisq 1.22363122305125e-193
1750 TTAGCGCCTCGCATATTGT chisq 1.02389442572671e-194
1751 TCTTCCAGTCGGGTGGCGC chisq 1.02389442572671e-194
1752 TAATCGCCTGCTGCCAGTC chisq 1.02389442572671e-194
1753 TCGCTGTAATGGGAGCATT chisq 8.39024618925782e-196
1754 TTTTTTACACGATTCAGCT chisq 1.02389442572671e-194
1755 ACAAAAAACACACAACCTT chisq 1.02389442572671e-194
1756 TCATGAGAATGGCGATCAT chisq 1.02389442572671e-194
1757 TGGTTACGCTGCCTGGCGT chisq 1.02389442572671e-194
1758 GCGGTTTTAACTGCTATTT chisq 1.02389442572671e-194
1759 GCCAGCGTTTTATCATCGCT chisq 1.02389442572671e-194
1760 GCGTAGGGGGTAATGTCGCG chisq 1.02389442572671e-194
1761 GGTGTGATTGCATTACCCGC chisq 1.02389442572671e-194
1762 TGATGTGCTGGTGCGACTGG chisq 1.22363122305125e-193
1763 TTGACGCTGTGACGGTAACA chisq 1.02389442572671e-194
1764 CTGCTCGCCGGGCTGATGGG chisq 1.22363122305125e-193
1765 GGCAGTTGTAACACGTGTCG chisq 1.02389442572671e-194
1766 CTCCAGCCAGCGGCGTACTT chisq 1.22363122305125e-193
1767 GTCTGGCAGTTAGGACAGGC chisq 1.02389442572671e-194
1768 GATCAAAAAGTCGATCAAGT chisq 1.22363122305125e-193
1769 GTGCGCACCCGCGCCTGGAC chisq 1.02389442572671e-194
1770 TGGCGGCAACGCCCGTTCCG chisq 1.02389442572671e-194
1771 GTCAGCGCCCGTCAGCAACT chisq 1.02389442572671e-194
1772 TTTGGCCCCGGTAAAGAACC chisq 1.02389442572671e-194
1773 TTGCGTCGATAATCGATTGC chisq 1.02389442572671e-194
1774 TAACCGTACAGGCTCATGCG chisq 1.02389442572671e-194
1775 TATCGCCAGCACGCAGACAG chisq 1.02389442572671e-194
1776 TAGCTCAGCGCATCACCTGG logistic 3.89334447745245e-08
1777 CTGGTGAATTATGAGCAATT chisq 1.02389442572671e-194
1778 GTGTTGCTCAACAACGCCGG chisq 1.02389442572671e-194
1779 TCGGCAATGGAAGGCAACGC chisq 1.02389442572671e-194
1780 GCTTACCAGGGTTTTGCTCG chisq 1.02389442572671e-194
1781 TTTCAGTTCAAAACGGGTCG chisq 1.02389442572671e-194
1782 GTAAAATCGCCAACTTGTTG chisq 1.02389442572671e-194
1783 TCCAGATCTTTAATCTTATA chisq 1.02389442572671e-194
1784 GGTGTTGGAACGGTAGGCCGG chisq 2.43165142716773e-193
1785 GGTAAATCTTTCAGAACTTTG chisq 1.02389442572671e-194
1786 TCTGCCAGCCAGGGAAGGTGG chisq 1.22363122305125e-193
1787 CGGCGGCATCGATCTTTCCGT logistic 7.34318810684578e-08
1788 GCTCATGCGTCCACGCTGGGT chisq 1.02389442572671e-194
1789 CCGCCGCTGACATCCAGCGTG chisq 8.39024618925782e-196
1790 TTTGCCGGTGTGACCATCTTT chisq 1.22363122305125e-193
1791 GCCCAGCTTAAAAAACTGAAT chisq 1.22363122305125e-193
1792 GCGACGTTTGCCGGGCAGGGG chisq 1.02389442572671e-194
1793 GGTGGCGGTGATGGCAAACGG chisq 1.22363122305125e-193
1794 GTATAAAAATTGTGCTATCAG chisq 1.02389442572671e-194
1795 TCATCATTATCACTACATTTC chisq 1.02389442572671e-194
1796 TCGGGATAAAGCCAGGACATG chisq 1.02389442572671e-194
1797 TGACAAATTCATCGCTGAGATC chisq 1.02389442572671e-194
1798 TGATTTTCTGGCACAACCTGGC chisq 1.02389442572671e-194
1799 CTCAGAACAGATGATGGATGCT chisq 1.22363122305125e-193
1800 GTCATGATGAAATATTGCGCAG chisq 1.22363122305125e-193
1801 TTATAGGCATGATAAGACGCGT chisq 1.02389442572671e-194
1802 GATGAGATTGCTCGTCAGTTGCG chisq 1.02389442572671e-194
1803 CTACCAGCACAAGTTACCTATGT chisq 1.85951260561181e-202
1804 CTGCACGACAAAGGCAAGCTTAT chisq 1.02389442572671e-194
1805 CTGCATATCAGTTGGGGCAAAGT chisq 1.02389442572671e-194
1806 ACACCGGAGGCCAAGCTGGCGTT chisq 1.22363122305125e-193
1807 AAGATACTATTTGTATTAAATTT chisq 8.39024618925782e-196
1808 CTCACCGGAACGAATACCGGCGG chisq 1.22363122305125e-193
1809 GCTGGCTGGATAACTGGCTGATG chisq 1.22363122305125e-193
1810 TACCAGATTAGCCTGGTGGGTTA chisq 1.02389442572671e-194
1811 GCATCGCCACGTGGCGTACGGGT chisq 1.02389442572671e-194
1812 TTCACGCTGTTCACGCTGTTCAC logistic 2.55647146508061e-10
1813 TTGCCTTCCGGCATCACATTAGC chisq 1.22363122305125e-193
1814 TCGCCAAAGCTGAATATGCGCGG chisq 1.22363122305125e-193
1815 ATGGGCTCTCTTACCGAAAGCCT chisq 1.02389442572671e-194
1816 CTTTTTAAAACGCCGGTGAGTAT chisq 8.39024618925782e-196
1817 GACAGCACCATTACTAACGGCGG chisq 1.02389442572671e-194
1818 GTTTTGCCGTCAAGCTGGAAGTT chisq 1.02389442572671e-194
1819 TTTATCGACGGTCTCGCGCTGCC chisq 1.22363122305125e-193
1820 GTTCGCACTGACATAAAACGCTG chisq 8.39024618925782e-196
1821 TTCTTCCCAGAAAACGCGGTGGA chisq 1.02389442572671e-194
1822 CCCTGCCAGGTGCGGATGTAGGT logistic 2.24836853702858e-08
1823 TATCAGGCGATGATCCGCACAGG chisq 1.22363122305125e-193
1824 TCCAGCGTGCCGTCCTGATTCAC chisq 1.22363122305125e-193
1825 TTTTATGACAACTCCACCGGCTGC chisq 1.02389442572671e-194
1826 GAACCCAGCAAAACACCGCTGGAT chisq 1.22363122305125e-193
1827 TTGGCGCTGTCGCCGGTGATATCA chisq 2.8436694876413e-201
1828 CCGCCATTGCTGAGGGTTCTGGCGT chisq 1.02389442572671e-194
1829 CGCATAAATTGCCCGACAGAAACCTG chisq 1.22363122305125e-193
1830 GAGGCACTGACACCGCCCATCATGGT chisq 1.22363122305125e-193
1831 TTCAGCGGCAGTTCTGCCTGTAACAG chisq 1.02389442572671e-194
1832 GATCATGACGGACAAGAATATCTGCT chisq 1.02389442572671e-194
1833 GACGAGCAGGTATTGGCAGAACTGGG chisq 1.02389442572671e-194
1834 GCAAAGAGGAAACAGACGCCTAATTC chisq 1.02389442572671e-194
1835 GCCTGTGCCTGGTTGATCAACCCGGC chisq 1.22363122305125e-193
1836 TTTGCTAGCGGTAACATTCTGCAGGT chisq 1.02389442572671e-194
1837 TCGCCCCGCTGGTTTGCCGGAATAGT chisq 1.02389442572671e-194
1838 ATGGGAATTATTTCCATCCTTTTCCT chisq 1.22363122305125e-193
1839 TCACCTGAGCAGCGCCAGGCGGCCCG chisq 1.22363122305125e-193
1840 TGTGGGATGGCGAAGGCCAGACGACG chisq 1.22363122305125e-193
1841 CCGTTATCCATTGATTATGAAGTGCT chisq 1.02389442572671e-194
1842 GCATACAGCATCGACGGGTCCATATT chisq 1.02389442572671e-194
1843 GGTAGTGCCCGTCACCCCTGTGTTGC chisq 1.02389442572671e-194
1844 GTGAACAGCGTGAACAGCGTGAACAG logistic 2.55647146508061e-10
1845 ATGCCTGCTAAATTATGAGTATTTTCT chisq 1.02389442572671e-194
1846 TGATGGGAATTATTTCCATCCTTTTCC chisq 1.22363122305125e-193
1847 TTAATACTAAACATTAGTTAAATCATT chisq 1.22363122305125e-193
1848 GCGCCAGAGCTCACTGGAAAGCCTGTT chisq 1.02389442572671e-194
1849 GCGCGACTATAAAAATGATCAAGTGAG chisq 1.02389442572671e-194
1850 TCGCCAAGAATTGCCGGAACATCGAAG chisq 1.02389442572671e-194
1851 TGCACTACAGATAATCCCTAATGCAAC chisq 1.02389442572671e-194
1852 TTATGACGACTTCCGCGAGTTCAGCCG chisq 1.02389442572671e-194
1853 GCTACCCGATGATTTTCATATCAACGT chisq 1.02389442572671e-194
1854 GTGAAAGGACGTCTGGTGCTGGATGAT chisq 1.22363122305125e-193
1855 TGATAAGGATAATAGAGCAGCACATCG chisq 1.22363122305125e-193
1856 TGACAGGCTTTACAGCCGATACAAGTGG chisq 8.39024618925782e-196
1857 TTTTATCTTCTGGCTATCTTGAACCTTT chisq 1.22363122305125e-193
1858 GCGTGAGCAGACCCAGCGGATGGAAGGG chisq 1.02389442572671e-194
1859 GCGTGCAGATCCGTGGTCCGCAGGCGGG chisq 1.22363122305125e-193
1860 CAGCGGTTTTTAACATCTCATGTTGCTG chisq 1.02389442572671e-194
1861 TCATTGAGCGCGGACCCCAGATAAGCTA chisq 1.02389442572671e-194
1862 GCAATTGCGTGAAGCCGGTGTGGAAGAG chisq 1.22363122305125e-193
1863 CTTACACCGTCCAATCATTATTTGGTGG chisq 1.22363122305125e-193
1864 CTTATCCCTTACGGCTACCGGGTCGGCG chisq 1.02389442572671e-194
1865 GGTAACGCATCGCCAGGTTTTAGCTCGCC chisq 1.22363122305125e-193
1866 AGCCCGTCATAACTGACGCCGCGTAAATT chisq 1.02389442572671e-194
1867 CGTCGTCTGGCGGGTTATCGTTACGGTCG chisq 1.02389442572671e-194
1868 TCACGTTGCAGGCAGGTCATAAATGCAGG chisq 1.02389442572671e-194
1869 GTCATCCAGGGCGGCGAAACAAACAGCTC chisq 1.02389442572671e-194
1870 TGCCTGATGCGACGCTACGCGTCTTATCA chisq 1.22363122305125e-193
1871 GCTGCGGCATCGCCTGCCCGCACCTCTTC chisq 1.02389442572671e-194
1872 GGCTATGGCGAGAAAATCCCGGTGTGGTT chisq 1.02389442572671e-194
1873 TGTAAGGTAGCGATATGATTTTTATAGAG chisq 1.02389442572671e-194
1874 TACTGACGAATCAACGCCAGCTTGGCCTC chisq 1.22363122305125e-193
1875 GCCGATAAAGGACGGGAAAAGCGCGATGG chisq 1.02389442572671e-194
1876 TATTGTTTGTAAGACGATGGCATAAACTG chisq 1.02389442572671e-194
1877 GTGGCCCTGCTGCCGAATACTTCCGGGGCG chisq 8.39024618925782e-196
1878 TGTTTTTGTTAACTTCTATATCTACCCAAT chisq 8.39024618925782e-196
1879 TGGCGCTGTCGCCGGTGATATCAATACCGT chisq 4.13956781951218e-200
1880 TGCCTGATACGCTACGCTTATCAGGCCTAC chisq 1.02389442572671e-194
1881 TCCTGAGATATAGTGATGTTGCACTAAAAG chisq 1.22363122305125e-193
1882 CTTGTGGTGGACAATGCAACAGCATTTGCAG chisq 8.39024618925782e-196
1883 GTTGAACTGCACCCCAAATGTTGGACATAAT chisq 1.22363122305125e-193
1884 TAAGTGTCTCTCCCAGCTTGCTTTTTCCATC chisq 8.39024618925782e-196
1885 TGCCTTATCAATTCCAGGCCAGCGAGAATGG chisq 1.22363122305125e-193
1886 AAGAATGTGAGTATGCCACTGCGGATATGTT chisq 1.02389442572671e-194
1887 GCTGTGGTACAACCGGCTGCTGCGGCTGCTG chisq 8.39024618925782e-196
1888 TGTGGTATGGCGAAAAAATCCACGTTGCTGT chisq 1.02389442572671e-194
1889 TTGCTGGGATTCAGTGATTGATAAAAAAGTG chisq 1.59697018869891e-194
1890 GGGATGACCGCTGGGCTGACGCGTAGCCTGGC chisq 1.22363122305125e-193
1891 GGCGGCATTCTGCTGACCATTATCGGTATCTC chisq 1.22363122305125e-193
1892 GTAGCTTTACCTTTAGCGTAGGGAAAACGTTC chisq 1.02389442572671e-194
1893 TCCATATCATCGGCAATAAAGGGGTAGTTTGC chisq 1.02389442572671e-194
1894 TCCATCGCGTTGAGCACTTTAATTAAATCTTT chisq 1.02389442572671e-194
1895 TGCGGTGTCAGGAAGTTAAGGGCTTTTTCCGG chisq 1.02389442572671e-194
1896 GGGGAGCGATCTTGGGCAATTTGCAGATCAAT chisq 1.22363122305125e-193
1897 GAACTGGAAGACCGCCTGGCACCGGATTTAGG chisq 1.22363122305125e-193
1898 CGTATTTCCGCCAGCGCCCGTCGCCCGACGCT chisq 1.02389442572671e-194
1899 GCTGCACGCAGACGCGGATTAGCGTCCGGATC chisq 1.02389442572671e-194
1900 TGGCCGGGTCTGGGGCGCTGGTTGATTGACGC chisq 1.22363122305125e-193
1901 GCACGGGCGATTAGACGCTGGATTTCCATTGT chisq 1.02389442572671e-194
1902 TCGGCGCTGTCTGCTGGCGCGAACTTCGGCGC chisq 1.22363122305125e-193
1903 GACGTGCAGATCCTGCACGACAAAGGCAAGCT chisq 1.02389442572671e-194
1904 GCCGATAACCAGAACCGCGGTTATGCCGTTGG chisq 1.02389442572671e-194
1905 TTTAAGCTTTTTTATTGATATTAATAATACAA chisq 8.39024618925782e-196
1906 GAAAACATCCACGCAGCCCAGCACTGTAACGAG chisq 1.22363122305125e-193
1907 TCAAAAACAGCAGCATCATGCAGCATACCAATA chisq 1.22363122305125e-193
1908 CGTAGTGCCAGCGAACGGTCGCCCACTGGCGCG chisq 1.22363122305125e-193
1909 CTGTTTGCCGATTAAAGTATGAGCGATTTTCTG chisq 1.22363122305125e-193
1910 TGAGTCGGTAATGCTGACCGTGCCGGAGGCGGC chisq 1.22363122305125e-193
1911 TGGGAATTATTTCCATCCTTTTCCTCTATTTTT chisq 1.22363122305125e-193
1912 TTGCGAGTCGCGAGTTTTCATTGTTATCCCTCA chisq 1.22363122305125e-193
1913 TTCTTATTAACATATTTAACGTTGAATGTTACT chisq 1.02389442572671e-194
1914 GTAAGTGGCGGAACGGACGGGACTCGAACCCGC chisq 8.39024618925782e-196
1915 TTAACCAACGCCATTGCTCAGCTAACGGCCACGA chisq 1.22363122305125e-193
1916 GTCGGATGCGACGCTAGCGCGTCTTATCCGACCT chisq 1.22363122305125e-193
1917 GGCCCTGCTGCATCGTCCTGAATGTATCACTGAT chisq 1.02389442572671e-194
1918 TTATAAATATGTTAACCATTATAAAATAACGTAT chisq 1.02389442572671e-194
1919 GCCGCATTGGCGCGTAATGTCGGATGCGACGCTG chisq 1.02389442572671e-194
1920 GCGACAAAATCAACATGGTCGCTGAAAATCGCGG chisq 1.02389442572671e-194
1921 GCGACTCGTAAAATGAATCGCTCGTCCCCATCTT chisq 1.22363122305125e-193
1922 GCTCGCATTCACGATAGTTCACCCGCAGGCACTC chisq 1.22363122305125e-193
1923 ACCGGGCCGACGGCTTCAAAGACGTAGGGCTTTTT chisq 1.02389442572671e-194
1924 ATGATGTTCTCCACACCGTGCGAACCGTATGAAGT chisq 1.02389442572671e-194
1925 TCAACAAAGTGCGACAGGAAGCCCGCAGCCGTACT chisq 1.22363122305125e-193
1926 ATCGTCGCCGATGAATTAGCCCGACTTACACTGTT chisq 8.39024618925782e-196
1927 TTCTCACGACCAATTAGTGGGTCGATTCCGCCCAC chisq 1.22363122305125e-193
1928 TTTGTAAAAGAGGGAAGAGTAAACGATTGAACTGA chisq 1.22363122305125e-193
1929 ACTGGGCTAAACGGGAAATTGCCCACTTTGTATTT chisq 1.02389442572671e-194
1930 CGCGCCTGCTACCAACTGGTGAAAGAGCACGATCG chisq 1.02389442572671e-194
1931 TGTGCCTGATGCAGCGTGTAGTAGTGATCGCAACG chisq 1.02389442572671e-194
1932 GGAACCTGGGTGATGAATGAACGTTATCTGGGGGC chisq 1.02389442572671e-194
1933 CCCCTTTCTATATTTTTAATAGGCTTACTTGATTT chisq 1.22363122305125e-193
1934 TCATTCGGGCAAATGTTCTATCCAATGCTGGTGAG chisq 1.02389442572671e-194
1935 ATAATCGCGTTGGCAAACATCTCGCTGGGGGTGTT chisq 1.02389442572671e-194
1936 TTAAAGACGATAATTTTCACTGGCAGCTTCATTTG chisq 1.02389442572671e-194
1937 TACATCGGCGCGTGTAATACCGGTGCGGGCGCAGC chisq 1.02389442572671e-194
1938 TGGTTTGATAAAGCCCAGTTCCGCAACGGTTTTGA chisq 1.22363122305125e-193
1939 CTTTACAGGTGCTCGCATATCTTCAACGCACCCTT chisq 1.22363122305125e-193
1940 GTGAATCAGGACGGCACGCTGGATGTCAGCGGCGG chisq 8.39024618925782e-196
1941 TGTAGGCCTGATAAGCGAAGCGCATCAAGCAATTA chisq 8.39024618925782e-196
1942 GCATTCGACCAGATCGATAACGCGCCGGAAGAAAAG chisq 1.22363122305125e-193
1943 CGCGGCATTTTTGCCGGGGGATTACTTATAAAGGGG chisq 1.02389442572671e-194
1944 CGGAGCGCCTGGCGGGCACAATCACGATCTTTTCCTT chisq 1.02389442572671e-194
1945 TGGCAGAAGTAGCGCACAAACTGACGGGCGGCCTGCA chisq 1.22363122305125e-193
1946 TTCTCCGCAATCAACTTCAGCTCCGCTTTTTCCGCCG chisq 1.02389442572671e-194
1947 GTTCCATTTCCGGCACCATCATGCGCGATAACATTGC chisq 1.22363122305125e-193
1948 TTGCCGGATTTCCTCCATTTCCAGAAATGTTACAACC chisq 1.22363122305125e-193
1949 GGCGTTGATCACCCGTATGCGCCAGCATTTACAGGCC chisq 1.22363122305125e-193
1950 TTTCCTCACTCCTTAAATTAGTCGCTTTCATTCAGAA chisq 1.22363122305125e-193
1951 GCCTCGTATTACGGTCCTTTTATCGCCGGGAAAAAGG chisq 1.22363122305125e-193
1952 TGCCGGATGCGGCGTGAACGCCTTATCCGGCCCACGG chisq 1.22363122305125e-193
1953 CGATCAACCTGATCGGCGGCGTCTGTATTGGGATCTT chisq 1.22363122305125e-193
1954 GTGGGCCGGATAAGGCGTTCACGCCGCATCCGGCAAG chisq 1.22363122305125e-193
1955 CTTTCGCTCTCTGGCAGCACAATATGGCTGGAGGGCG chisq 8.39024618925782e-196
1956 GTGGCGCAGAAATCTTTTTCATACGGCATGATAAGGCC chisq 1.22363122305125e-193
1957 TGCTGACGCCACTGTGGCGAATCCGGGCTTTTGCCTGG chisq 1.02389442572671e-194
1958 ATTCTGTGTGGAGGTAAGGTGTTTTATGCTGTTATTTT chisq 1.22363122305125e-193
1959 GCCTTTGAGTGTAACGACGAAGATTAGCCCACTCAAAT chisq 1.22363122305125e-193
1960 TTTTCCGCGCCAGTGGGCGACCGTTCGCTGGCACTACG chisq 1.02389442572671e-194
1961 GTGTAGAAGTTCGGCAGACCATACCAGTACTGGTAACC chisq 1.02389442572671e-194
1962 CCTGCCATGACCTGATTGAATTTATCCTGCCCGGTAAT chisq 1.22363122305125e-193
1963 CTGTGCCACGACTGTGGCTGGATTGCCGAATGCCCGCG chisq 1.02389442572671e-194
1964 GATAAAGCCCAGTTCCGCAACGGTTTTGATGCCATTCG chisq 1.22363122305125e-193
1965 ATACGGTCGATATAGGCGGTACGGCTGGCGATCAATGT logistic 8.7733593634505e-08
1966 ATGCGTTTTTCAGTCAGACAACGATCGACAAAACTTTT chisq 1.02389442572671e-194
1967 TCTACCCCTGCACAGGCCTGATAAGACGCACTGGCGTC chisq 6.73121787778134e-197
1968 TTTAGTGCGTTGGGCATGGCACTGGAAGCAGGTATAAC chisq 1.22363122305125e-193
1969 CTGGCTCCGGCGTTGATCACCCGTATGCGCCAGCATTT chisq 1.22363122305125e-193
1970 GGCATGATAAGACGCGTAGCGTCGCATCAGGCACCGGT chisq 1.02389442572671e-194
1971 TTCTTATAAAACAAATGTATAAATATTTTATATTGATG chisq 1.02389442572671e-194
1972 CACATCGGCCCATTCCAGGCTTTCGGTAAGAGAGCCCAT logistic 8.4190692723848e-08
1973 TGTTTGAGCACGTTTTGTGGGGTGTTATCCGTTTTCTTT chisq 1.22363122305125e-193
1974 ATGATAATAATAAGCTCGGTGATCTAATTGTATTAAGTT chisq 1.22363122305125e-193
1975 ATTTGGTATTCTGCGTTTAAAATAGATAATTCGCCATTT chisq 1.22363122305125e-193
1976 CCTCAAGCTATGCCGCCAGTGCCTGTTTGGCCTCAATTT chisq 1.22363122305125e-193
1977 CTGTAAACCTGTTAAACAGGCTTACAGGACGAAAATAAT logistic 4.95205046597572e-08
1978 GATGCCTGAATAGCAAAAAAACGCCTTTAGGGCGCTTTT chisq 1.02389442572671e-194
1979 GCTCGACGACATCACCGCCAGCGAACTCATTAACGACAT chisq 1.22363122305125e-193
1980 CTTATTGATGGTTTATTTATATTCACCGTGTAATTAAGT chisq 1.22363122305125e-193
1981 ATGCTTTTAAGGATAAAAATTTCACACTGGGATGTTTTTT chisq 1.02389442572671e-194
1982 AACGCGCGCCAGAGCTGACGAATTTTGCCGCCAAACGTTT chisq 1.02389442572671e-194
1983 TTAAGGGTAAGGCGCTATTCAGGCAGTTTGTGGGGTGATG chisq 1.22363122305125e-193
1984 GGTCTTCGGTATTACGAAAGTTGCTGGCAATCAGCGGCAG chisq 1.02389442572671e-194
1985 TGCTGGGATTCAGTGATTGATAAAAAAGTGTATGAAACCTG chisq 4.37921802372923e-190
1986 TATTCCGCAACACCGCCAACGTGACGTTTCATCGCAGACTC chisq 1.22363122305125e-193
1987 GCCATAATAACCTCATGGTTTTTATGGCTTTTTTTCTTAAG chisq 1.22363122305125e-193
1988 CCGCCCAGCATATTCACCGTTGGACGATCGGTAATCGCCGT chisq 1.02389442572671e-194
1989 GCATCACGATCTGCATTGCCGCTGGCCGGGCACTGAAAGCG chisq 8.39024618925782e-196
1990 GCGCCACAATAACTCTGCCTGCTGTGCTGCTTTTTGGTAAG chisq 1.22363122305125e-193
1991 CCCACCAGCGACATACTTAGCGCCTGCTGCACGCCATACTG chisq 1.02389442572671e-194
1992 GTAATCATTACGGCGGGAATATCGTATTGCCAATAATTAAG chisq 1.02389442572671e-194
1993 TACCTTGTCACCCGCTTCCAGCAAATAGCCCAACAGCAGGC chisq 1.02389442572671e-194
1994 GGTGCACAGAAATGGACGCCATCCACCGCACTGACGGTTAG chisq 1.02389442572671e-194
1995 GCTGCTCATCTGCATGCGATGGCACTGGCACAGTTGCGCGG chisq 1.22363122305125e-193
1996 TCAGCCAGTGATTCGCGGGTGAAGGTTTCTTTGATGATCGC chisq 1.02389442572671e-194
1997 CCGTTGTGGGTCGCGGTTAATGAGCGGGATCAGCCGATTGG chisq 1.22363122305125e-193
1998 TTCGCTGCTGTCTGGACTGATCCGGCTATCATTAACGCAAT logistic 7.44944805686867e-08
1999 TTGCAATGCAATGACAACCTCAGTGGCATATTCCAGACCACC chisq 1.02389442572671e-194
2000 CTCGACCTGCGTCACCTTGGCGAGAAAAAACTGCATGAACGT chisq 1.22363122305125e-193
2001 GTCCCCTTTCTCTAACTGACGGCGAATTTCGCTGTCACTCAT chisq 1.02389442572671e-194
2002 GGTTCATCACCAGGTAATGTATCGGTCGCTACACTTCCCGCC chisq 1.02389442572671e-194
2003 TTTAGACGAAATATTATTACCTCTGCCATTTTATTAATGGCA chisq 8.39024618925782e-196
2004 CTGGCTTTGCCCGTTAGTGCCGACTTTGCCCCAACTGATATG chisq 1.02389442572671e-194
2005 GTATAACCACGTTGTTTTTTCATGCCGGCAGTATGGAGCGAG chisq 1.22363122305125e-193
2006 TACTGATTGAACCTATTAACCATTTTGATATTCCTGGTTTTC chisq 1.22363122305125e-193
2007 GGCAATTTTAAATGAGAGGAATCTGGTGTGCCTCCCTTTCGG chisq 1.22363122305125e-193
2008 TTCCCACTAAAAGGAGTTTACGGAGCGGAGGAAAAGCTTGTCA chisq 1.02389442572671e-194
2009 GTTATCACCGAGATCTATTGCGCTGTTATCATACATATTAAGG chisq 1.02389442572671e-194
2010 GTTGTGGTCAATATATAAGCGAATGTAAGCGATTGTTGAGTCG chisq 1.22363122305125e-193
2011 TTATTAGATACCGATGGCATCTATTATCAGTTCAGAACTCTGG logistic 2.13763194131897e-08
2012 TGGGGAATCATCAGCAGGCCAGCTTGCTGCGTCTGGATGTTGG chisq 1.02389442572671e-194
2013 GTCCCGCTGGTCCTCCACGCGCAAATGCTGTGGGATGAACTTTC chisq 8.39024618925782e-196
2014 TCGACTGGGTTATCCGGCACTGCACTGTCGGGCATGTGGCAGTT chisq 8.39024618925782e-196
2015 GTATTGTTGGTGAACCACGCGCTACGACCATTATTGTCTCGCTT chisq 1.22363122305125e-193
2016 CACTTTAAGTGACAGTGTCACGGCATCAAGGATATCACTACGCT chisq 8.39024618925782e-196
2017 CGTCAGGAGTGGAGCGCGACGGCGATTACCGATCGTCCAACGGT chisq 1.22363122305125e-193
2018 ATCGCCGGGTCGGCGTTAACTGCCCAGTCCCAGCGTCTGAACGT chisq 1.22363122305125e-193
2019 GCCTCCAGCAAAGCCTTCTGGGGCACTTCCGCCTGTTCTGGTTC logistic 2.62011166198328e-08
2020 AGTCATAAAAAACCTGCCAGCGATGGCAGGTTTTTTTTTGGCTT chisq 1.22363122305125e-193
2021 TCTTTGCGGACAAAAAGGGTTATATGCGCTGGAATGGCTAAAACT chisq 1.02389442572671e-194
2022 CACAGCATTAAAACGGAAAGGCTCCACGCCGGAAAGCGCGTTGTT chisq 1.02389442572671e-194
2023 TTATCCAGGTTTCATACACTTTTTTATCAATCACTGAATCCCAGCA chisq 4.37921802372923e-190
2024 CATTACCATCAACCTGAATACCGACAGAGTCCGTATCCGCTACAGT chisq 1.22363122305125e-193
2025 TCTGCTACGCTCCGTCGCCGCGCATACTCACCGGCGTTTTAAAAAG chisq 6.73121787778134e-197
2026 TCGTGGTTTTGTTCGGAATTTGTCACGGATGCATTTGCCAAAGCCG chisq 1.02389442572671e-194
2027 CTAATACCGAAAAGGTGACAAAAAAGCGGGGAATTCCCGCTTTTTT chisq 1.22363122305125e-193
2028 GTACTTTCAGCAATTCCCCATGCATATGAATCACATTGGTATTGCC chisq 1.02389442572671e-194
2029 CGTGGTTTCCAGAAATAAGGAAATGATTTATTTTTTATAGTGTAATG chisq 1.02389442572671e-194
2030 CTGCTGATATTAGTCCCATTACTTAAACCCGTGGTGGCTCATTTTGG chisq 1.02389442572671e-194
2031 GCTTCTTTCGCCGCCTGGGTGCCGGAGTTCATCGCCACCGCGACATC chisq 1.22363122305125e-193
2032 TCTGCCATTTTATTAATGGCACCGTTAGCCTTTTCCGCACAATCATT chisq 1.02389442572671e-194
2033 GGCTGTTTTCGTAGCCGGGATGAGCGTTTTAACTGGAATAAAATGAG chisq 1.02389442572671e-194
2034 GAATATCAGGTGCATAAATCATTACCGATGCAGACTGAAATCAACGG chisq 1.02389442572671e-194
2035 TAATTCCAAATCAAGTGCATTGTCATTTTCCGTAATATTGAGTTTTA logistic 5.91855708461705e-10
2036 TCTTCATCATCGAGCTGCCCGGTACGGATTTTAGTCTGGTCAACACG chisq 1.02389442572671e-194
2037 GGCGTTGGATCCAGTTTCATCTCTTGTTGTAGTGGGGCAACCAGCGC chisq 1.02389442572671e-194
2038 GGGCGTGGTGAAAACGTTGGGCAAGAACTGGCGGGTAACCCAAAGGT chisq 1.02389442572671e-194
2039 TCACCACATAAAGCAATCAGTCTTACGAGTAGTGATTTACTTTTTAG chisq 8.39024618925782e-196
2040 CCGTCATCGCCGTTGATCATAGAAACGTGCGCATAAACCGGTACCGG chisq 1.22363122305125e-193
2041 TCGGCACAGGCGCGCGCCAGTTTCGCCGCCGCAAAGTTGATTTCCGC chisq 1.02389442572671e-194
2042 GCTTAAAGCGGACGTTTCAGGGGCTGGACCAGTTGCGTCAGCCCCTC chisq 1.22363122305125e-193
2043 GCTGGCGAGAGATAGTCTGCCTAAGGCAAGGCTGTCTGTGCCGTTAGC chisq 1.02389442572671e-194
2044 CGGCTCAGGCCGGGGTGAAAATCGACGCCGTGACTCATTGGCACATGG chisq 1.02389442572671e-194
2045 CCTTTTTGCATATGTGCGGAATAAATGCCGGATGCGACGCTGGCGCGT logistic 7.55939672104333e-08
2046 GCTCCGTAACGCTATTATTAACGTTAAGCGAGACAGACCTTTTGAAAT chisq 1.22363122305125e-193
2047 GTACTGGCATCGCTGATGATGACGTGGTACGGCGTCGGGTTATTGACG logistic 2.55949129718723e-08
2048 TTCTGGCTCATTTAGCATTGCAATGGCTCGTGCAGAAACCTGCTGAGC chisq 1.22363122305125e-193
2049 CCCGCAAAAGAAAACTGGGCATTTACCTCGCTGGGGATTTTAGGCAAT chisq 1.22363122305125e-193
2050 CGGTAACCGTCATACCGCCTTTGTTATCCACTTTGGCGCTGTCGCCGGT chisq 1.90753240918128e-202
2051 GCCAGTTGGTGGCAATCATGTTGGTCGCGACGGGCAAGCCGGTCGCCCG chisq 1.22363122305125e-193
2052 TCGGAGTAGGTCGGATAAGACGCGCCAGCGTCGCATCCGACATTACGCG chisq 1.02389442572671e-194
2053 GTATTAACCAATAAACCGGTTACCGGACGTCTATCCGAAGTTTTTTCCC chisq 1.02389442572671e-194
2054 TATTAAAGAATCAACCGGTTTCCTTAAAATGCTTACTCTATGTAAGCAT chisq 1.22363122305125e-193
2055 TCCGACCGCAATGTCGTTTTCACCTTTGCGAACCCCTGCTATTGCGGTT logistic 2.36257440234663e-08
2056 CGAGCGCGGAAAAAGTGAGTGAGGATTGTTTACCGTAGCGATTATCAGG chisq 8.39024618925782e-196
2057 CATCAAAATACTTACGATCATTATCACCAAAATAATCAGTAAAAATGTG chisq 1.22363122305125e-193
2058 TACTTCTCAACCAGCGCGAACTGGACTCATTGTACGGTCGCGTAAATCG chisq 1.22363122305125e-193
2059 CGCATTGGTTACTACGCTCAGGACCACGAATATGAGTTTGAAAATGATCT chisq 1.22363122305125e-193
2060 GGCAGTATCAGTATTGAAAAAGCAGTCGCCATTAACGAAGCATTTCAGAT chisq 1.22363122305125e-193
2061 GTTGTCGGTTCGGCAATCGGCCTCTACTACTACCTGCGTGTGGCGGTGAG chisq 1.02389442572671e-194
2062 GGTTATGCTGTCTTCGCCTCTTATTTGCTGGGCGAGAGTGACGGAATAGC chisq 1.22363122305125e-193
2063 TGATTGCTCATTTGCATCCACTCCGCCAGATTTTGCTCCATGCTGACCAT chisq 1.02389442572671e-194
2064 TGTTCCGCTTCATTAAACCGCTGTGCCGCTGCCTGACGTTGGGTATCTCG chisq 1.02389442572671e-194
2065 TTCTGCGGGCTAGTCTGCATTTTCTCACGGGCCGCCTGGCGCTGCTCAGG chisq 1.02389442572671e-194
2066 CGTTGCTATCTGTCGTCGTATCTGACGGGTGAATCGCCCAACACCGTGGG chisq 1.22363122305125e-193
2067 GGTTCCATCATTTGCTGACGGCGTGCTTCGTAAAAACGCCGCTCCGGCGT chisq 1.22363122305125e-193
2068 GGTTCTATCACCGCAATTTTGCTCAAAATTCCCGGTACGCCTGCCGCCGC chisq 1.22363122305125e-193
2069 GGTGAGCTGGAAACCTTCCTGCTGATGGCGCGCGACGAGCAGGACGATCC chisq 1.02389442572671e-194
2070 CTGGCGGAAGTGGAGCCCGCGTTGGCAGAAGTAGCGCACAAACTGACGGG chisq 1.22363122305125e-193
2071 TTGAATATATATTCAAGATGATATCAGGTCAACTGATGATTACCCGGACA chisq 1.02389442572671e-194
2072 GCGGGCGATGGCGGGTTGTCTCTGGGGCAGGGGGTTATTGCTGCGGCGCG chisq 1.22363122305125e-193
2073 TGGATTTTTTCGCCATACCACAGAACACGAAGCTGCTCTAACATTTCGAT chisq 1.02389442572671e-194
2074 GACAATATTGATAATCTGAATAGATCCGCAGAGTATATAAAAGAGGTCTTT chisq 1.02389442572671e-194
2075 TGCGATCACTACTACACGCTGCATCAGGCACAACAGCATTTGCGCTGTCAC chisq 1.02389442572671e-194
2076 CGGGCAATAACGGCACTGTAAATCTGGATGGTGGTCTGATTGTGACGGGTG chisq 1.22363122305125e-193
2077 GCGACCAGGCGCTGACGCAGTGGGCGTTGCTCAGCATGTTGCGCCTGGGCG chisq 1.22363122305125e-193
2078 TCCACAGCACTGGCGATATTGGTCCCGCCGCCTAATTGCACTTTCATTAATA chisq 1.22363122305125e-193
2079 GGCTGGAGAAACCGTATGCGATGGTGTGCATCAATATTATTGCCGCCGACAG chisq 1.02389442572671e-194
2080 CCAGAGCAGCTGTTTAACGCCCTGCGCTTCCATAAAATCACGCTTCGCTTTG chisq 8.39024618925782e-196
2081 TTGCGCTGTCTGGCGGCTCTGTTCTTCTGTCAGCGGCCAGATGATGCCGTCC chisq 1.02389442572671e-194
2082 GGCTACTACCGTTCTGGTTGGGGCACAGCCTCCCATGGTTCACCTAAATCAT chisq 1.22363122305125e-193
2083 TTCAATGGCAGCTGGCGTGCCAACATTAAGTGATCGTTCTTCTCTAAACTAA chisq 1.02389442572671e-194
2084 ATGTGTTGAATTATTAACTGTCGAAATGCTAATAGATACTTTGCATGTATTT chisq 1.02389442572671e-194
2085 GGCGGCTATTATGGTCTGGCACGACTGGCGGCGCGTAATGGTAACTTCGACGC chisq 1.22363122305125e-193
2086 ATTGCGAAAGTGTTGTCTACACCACAGACAGTTGTTACAGAATATGAAAAGAT chisq 1.02389442572671e-194
2087 TTAACTTTTATGTAACTTAATTACACGGTGAATATAAATAAACCATCAATAAG logistic 5.63900779117566e-10
2088 TTTTCAGTGCCGTCCAGGTCGATCATGATCTTGTCAATGCCAGCCTGATCTTT chisq 1.22363122305125e-193
2089 TCGTAGTAGAGGAAATTGCACCGGAAACGTGCGCGCCGGACGTCCGTGGGCGC chisq 1.02389442572671e-194
2090 CCGAGTTGCTGAGCGGCCCATGCCACACCGCGCCCGTGGTTGCCGTCGGTGGT chisq 1.02389442572671e-194
2091 TTTTGCCTGATGCGACGCTGGCGCATCTTATCAGGCCTGTGCAGGGGTAGAAC chisq 6.73121787778134e-197
2092 CGCACCATCAATCTGGCTCTGGCAATCCACGGTCAGGTGGATCCGGTGACCGG chisq 1.22363122305125e-193
2093 GCCTGCGCCGGGGAAAGCGTATCGACTTCGGCCCGATTATTACATCCCATCAG chisq 1.02389442572671e-194
2094 ACGCGCAGACCCATTTCATCTTCAGTACGCACCACTTTTCCGCGCAGGGAGTT chisq 1.02389442572671e-194
2095 TCTCTTAAATCATCAATGATTTTAGAGATAATAACTTATATATTATGTTTTTTT chisq 1.22363122305125e-193
2096 GTGCACAGCGATCAGGGCAGTCAGTATGGCAGTGATGACTGGCAGCGGTTCTGC logistic 7.99370196535032e-08
2097 CGGCCAGCGAAGTCCTGATTCCAGTGACTGACAATCGCCCGTTGCCACTGGCGG chisq 8.39024618925782e-196
2098 TTGTGGACATTATTTGCTTTATTCATATTCTTATTCGCCATTGATCTGCTGACGG chisq 1.02389442572671e-194
2099 GGGCTACCTGGCCCGCATCAGCGGCGGCGTTTGCCTGGCCGTTATTAGTTTGCGC chisq 1.22363122305125e-193
2100 TGCCTTACAGCAAGCCGCATCCGCAAGTATATCTTGACTGCGCAGCAAAACTGGG chisq 1.22363122305125e-193
2101 GCAACGCGATTCGGTATTTCTCCCGCCTTGTTTATTGATTAACGCGACGTGCCGG chisq 1.22363122305125e-193
2102 TTTTTTTTATCCAGAAAATCAACACATCTACATAAAGCAGGTGCATTCTCGCGCG logistic 1.5964845388691e-08
2103 TGATATCACCGGCGACAGCGCCAAAGTGGATAACAAAGGCGGTATGACGGTTACC chisq 1.90753240918128e-202
2104 TGTAGGCCGGATAAGGCGTTCACGCCGCATCCGGCAATCAACGCCTGATGCGACG chisq 8.39024618925782e-196
2105 TGTGTGTCAGAATATCGGTAAGAAGAATGGCGCAATCGTGAGAATACGTTTATTC chisq 1.22363122305125e-193
2106 CTGTCTGTTGCGTTTTCGTCCGATCCTGATGACCACTCTGGCGGCTCTGCTTGGT chisq 1.02389442572671e-194
2107 TATTGATGGTATAAATACAAATAACCCATCAATATAAAATATTTATACATTTGTT chisq 8.39024618925782e-196
2108 CGGCAGATCGTTCGCGATCCGAGTAGCTGGCTGATTGCAGTAGTGATCCCACTGCT chisq 1.02389442572671e-194
2109 GCTGACCAGGGTGAAGAAGGGATTGCGGAAGCTGACCGCGCCGATGGTAGTTTTAT chisq 1.22363122305125e-193
2110 GGTAAGATGGAAGGGATTGAAGAGCCGCTGGCGCGTATTGCCGGGAACGCCTACGT chisq 1.02389442572671e-194
2111 GCGGAAGCGGGCGTCGATGATTTTCTCGCCGAAGCAACACCGGAGGCCAAGCTGGC chisq 1.22363122305125e-193
2112 GCGGAGGCCAGCATACGAGTCGTGGGGTAATAAGCTGCCAGAAAATTATACTGACG chisq 1.22363122305125e-193
2113 GTATTATTAATATCAATAAAAAAGCTTAAACCATTCATGTAAATGATTTAAGCTTT chisq 1.02389442572671e-194
2114 CTGTTCATCCGGCGGTCATAGATGGCTTTCGCCACCTCTTCCTGACGCTTCACCTG chisq 1.02389442572671e-194
2115 TTGGCGAGCGCCAGCGGTATTGCCGGAATGTGCGGTGGTCAGGCATTAGATTTAGA chisq 1.22363122305125e-193
2116 GTAGGTCATTCACTTCTGTTAGCGTAAAGCGCAGCCGTGGTTCGCGACTAGACAGC chisq 1.22363122305125e-193
2117 TTTAGCGAGCTTTATAGCCGGGAGCCGTTTTATTTTTGCTGCTGTCAGGATACCGA chisq 1.22363122305125e-193
2118 CGTACGTGGGGGTAAGATTGTAGACAAAATCACCGCCCACGTAAAGGCATTAGTTT chisq 1.02389442572671e-194
2119 TTTATAATGATGCTTTTTTCCAAAAAGTTGCAAAGCTTGCAGAGCAATACCAATTA chisq 1.22363122305125e-193
2120 CCTGATAAGCGTAGCGTATCAGGCAGTTTTGTGTTTGTCATCAGTCTCATGCCGGG chisq 8.39024618925782e-196
2121 CTGAAAGCGCCGGTACCGGTTTATGCGCACGTTTCTATGATCAACGGCGATGACGG logistic 8.2646493271295e-08
2122 GCATACGCCATCGCTCAATTATTGTGTGAAAAATATCATCTTGATATCGAAACGCT chisq 1.22363122305125e-193
2123 CTGCAGACCCAGGTGGTTTATTTACAGTCGTAGTGAGTGAAAGAGGCGGAGGTTTTT chisq 1.02389442572671e-194
2124 GGAGGTGTTCATGACACATGGATATGTTGATAGTCATATTATTGCTCATGCTTTACG chisq 1.22363122305125e-193
2125 GCAGAGGATCGGACCCTTGATTTTGTTGACACGGCTTTGAACCGCAAGATACTCAAG chisq 8.39024618925782e-196
2126 TCAGGGAGAGTATTCATTTTCTTTGTTTAATTTACTAAACACTGTTTGGTCAGCATA chisq 1.22363122305125e-193
2127 CTGATACCAGCTTGAGGTCAGCCCAACGGCATAACCGCGGTTCTGGTTATCGGCGCG chisq 8.39024618925782e-196
2128 TGTGGCTCGGTTGGTTGTTCCGGCGCTGGTTTCACTTCTTCTACCGGTGCAGGTTCA logistic 3.59752247327675e-08
2129 AATTTAGACGTTGAACAGGAAGTTCATCACATCGCCATCTTTAACGATGTAATCTTT logistic 2.30200081050623e-08
2130 TTCTTACTGATTTTTAATCGTTTTCCGGTGAGGTGAAAATGATATGCATTTTTAATA logistic 2.67146307576147e-08
2131 TACCGACAATATCTGGCTTTCTGGGAGCATCAACAGACGAAGGTACCTGGGTTATCAC chisq 1.02389442572671e-194
2132 TACAAACAGAGTTTGGCGTCAGCCGGGTTACGGTGCGCCAGGCTTTGCGCCAGTTAGT chisq 1.22363122305125e-193
2133 TGGTAGGGCCGCCGGGGGTAGGTAAAACGTCCCTGGGTCAGTCCATCGCCAAAGCCAC chisq 1.02389442572671e-194
2134 GATCCGTTAACGCTCCTACCCAACTTTCGTGCGTTGGAACAAGCACCGGAGCAAGAGG chisq 1.22363122305125e-193
2135 CGGGCTATGCCCGGCATGAGACTGATGACAAACACAAAACTGCCTGATACGCTACGCT logistic 9.68868326917879e-08
2136 TTGAAGCTGAACGGGTTGAAATGGATGGCGAACTTATATCCCCGCCCTGAAGGACGGG chisq 1.02389442572671e-194
2137 CCACTGGCACCCACAATCAGCGTATTCAACATCGGGGCTATTCACCTTCTTATGTCTG chisq 1.02389442572671e-194
2138 GGGATCACTACTGCAATCAGCCAGCTACTCGGATCGCGAACGATCTGCCGCGTCTCTTT chisq 1.02389442572671e-194
2139 GTGGCAGGATTACTCGAACTGGCACGTTTGTTACAGCAGCAAGCACCGAAAACAGGCGT chisq 1.22363122305125e-193
2140 GCTGAGGTGCTGGAACGTAATTTTGAACGCGATCGCCAGTTAACCTACACCGCGCACGG chisq 1.02389442572671e-194
2141 GTTGAAGTGGATGGTTCGATACAGGACGATTATCGAATTGCCTATTTAAATGATCACCT chisq 8.39024618925782e-196
2142 TCTGCGGTCAGAGCATCTTCGATACCGCGAACCAGTGCGCTGTCGTTTACGACTTCAAC chisq 1.02389442572671e-194
2143 GCATTTTTATCGCAGGTAATCCATTAATTGAATATTAGTTCGAAAAGCAAAAAGGCCAT chisq 8.39024618925782e-196
2144 TCTTATCTCTACGCCCTGCCGTACAACCTGTACAAAGAGCACGGCATCCGTCGTTACGG chisq 1.22363122305125e-193
2145 GCAGCTTTGGCGTTAGCCAGAGATACAGCCAGGATTGCGTTTGCGCCGAATTTGGATTT chisq 1.02389442572671e-194
2146 CCGTCGGGTTAAGTGACGTACCAGCGGATGCTCCACCAGGAACAGGCGGAACTGCTCTG chisq 1.02389442572671e-194
2147 GAGATTGCCGAAGCCGGTTTTGATCCACAAGGGCGTACCAGTGAAGATCTGCTGGACCT chisq 1.02389442572671e-194
2148 GGCGCGGCAGCTCCGGCGGCTAAACAGGAAGCGGCTCCGGCAGCGGCCTCTGCACCAGC logistic 9.69836913203296e-09
2149 GCGACCACCACCGACGGCAACCACGGGCGCGGTGTGGCATGGGCCGCTCAGCAACTCGG logistic 3.93669476045984e-08
2150 GTGCTGAATCATCCGTGGCTGACCTTAAGCGTAGCGCTCAGCACGCTGCTGCTTAGCGT chisq 1.22363122305125e-193
2151 TGCCATTGTTACTATTGACGGGGCTGCTGTGTCTCTATCCGCAAGCCGTGGGAGATGTG chisq 1.22363122305125e-193
2152 GTAAAAAATGCAAATACTGCTGGGATTTGGTGTACCGAGACGGGACGTAAAATCTGCGG chisq 1.22363122305125e-193
2153 CGCATTAAGTCTTTGGATGCGCGAACGTAGCGATCTTTGGGTGCAGCCAAAAGTTGATGG chisq 1.22363122305125e-193
2154 GCGTGATGATGTCGCATTCCAGATTATCAATGACGAATTATATCTTGATGGCAACGCTCG chisq 1.02389442572671e-194
2155 CATTCAATAAAGCCAAAAATCCCCCTATGTCTATCCATTTCTGCTGGGATTCAGTGATTG chisq 2.50175271002478e-201
2156 GCTCCACAGCCAGGCAGCCGTTTTCAAAAAGCGTTCGCATACCCGCCTGTCGGGCGTGCG logistic 8.79558363328109e-10
2157 TTTTTTTGCTATTCAGGCATCTCTCAATTTCAATTCTTGACCCTGATGACATACTCCGCG chisq 1.22363122305125e-193
2158 CGGTTGATGCCATCGGTAGTGTAGCGAACTATTTCAAAGCGCACGGCTGGGTGAAAGGCG chisq 8.39024618925782e-196
2159 TGCGGGAAAGTGCTATCTTGTCCGGCATAAATTTTTGACTGACAGAGGTTGTGATGACTGA chisq 1.02389442572671e-194
2160 GAAGGCCATGTCTTTAACCTTGGTCACGGCATTCATCAGGATGTGCCGCCAGAACATGCTG chisq 1.22363122305125e-193
2161 ATCCTGCGCCATTTTGGTATCAAGATGCCAACCAGCCATAAGTCCTCCATTATGCACGGCT chisq 8.39024618925782e-196
2162 GAGAATTGCCGGATAAGACGCGCAAATCGTCGCATCAGGCGTTGATTGCCGGATGCGGCGT chisq 1.02389442572671e-194
2163 GATGGCGGTTGACCACGAGATTAACATGGTGTCGCTGGTGCGTAACCTGGAAGAGTTTTTC logistic 3.8666333810908e-08
2164 TAAAGCCAAAAATCCCCCTATGTCTATCCATTTCTGCTGGGATTCAGTGATTGATAAAAAAG chisq 2.50175271002478e-201
2165 TCTGCCGTCCAGCGTCTGCGCTGGCACATAGCCTGCTCCAGACGATCAATCTGCTGGCTGGC chisq 1.22363122305125e-193
2166 CGGCGGCGCACTCACCACGCCAGTCAATGAAGCGATGACGGTCGACGGCACCACGTTGCAAT logistic 4.24385684302726e-08
2167 TACCGGACGTCTATCCGAAGTTTTTTCCCGTCTGTTCAGCGATATCAGGCTGCAACTGACGC chisq 1.02389442572671e-194
2168 TTTTCACCGAGCATAATGCCGTAGGTAATCAGCGATGCCGCAGCATCCATCACGTAGGCGTT chisq 1.22363122305125e-193
2169 CAGACTGTCCACATGCAGTGTTACTGTTTCGTTGGTTTCAACCGGACGGCGACGACCTTTCT chisq 1.22363122305125e-193
2170 GAAGAGATGAGCCGTCTGCTTAATATCAGCCAGACTAAGCCGATTCTTGAAAAAGTATCGCG chisq 1.22363122305125e-193
2171 GATCAAGGTCCGCGCGGCAAGGTCATCGACTTCGGCGTACCTATTGAATTTCACGGCGTGCG chisq 1.22363122305125e-193
2172 GGCGACACCGCGATGGACTGTGTGCGTACCGCGCTGCGCCATGGCGCGAGTAACGTCACCTG chisq 1.02389442572671e-194
2173 CGGGCCGCCTGGCGCTGCTCAGGTGAGGCAGACTGATAACGCTGGCGAGCGGCGTCCTTTTG chisq 1.02389442572671e-194
2174 TCACCGGCGACAGCGCCACGGTGGACAACAAGGGCGGTATGACGGTTACCGATCCGGATTCC chisq 3.05254775200992e-200
2175 GTCACCACGCCAATCACCGTCCCTACACCGCCGCTGAACGATACGCCGCCTACCACGCACGC chisq 1.22363122305125e-193
2176 GGGAAAAAACTTCGGATAGACGTCCGGTAACCGGTTTATTGGTTAATACAGGGATGACGCTG chisq 8.39024618925782e-196
2177 GTTGCGAATGAGATTGCCGAAGCCGGTTTTGATCCACAAGGGCGTACCAGTGAAGATCTGCT chisq 1.22363122305125e-193
2178 GCGGTTAAAATGTCGGTGAAGACCGTCGGTAAAGAGAAAGTCGGCGTGCTGGATATTCCAGG chisq 1.22363122305125e-193
2179 CACTTTTTTATCAATCACTGAATCCCAGCAAAAATGGATAGACATTGGTGGGTTTTTGGCTTT chisq 1.47444527760215e-195
2180 TTTGGCTGGTCAGGTTTGTCAGAACGATATGGGCGTCAGCCACGCCGGGTAAACCGATATCTT chisq 1.02389442572671e-194
2181 CGGTCTGCGTATTGCCCGTAAATTGTTGCTTGATATTAACGACAGCGGTCTGCCAGCGGCGGG chisq 8.39024618925782e-196
2182 TGAGCGTGGCGCTCCCCAGCGGCTAAGGCTGTTGTCGGGATAAGCAAACGCGAGTATCTGATC logistic 2.84565563899762e-08
2183 GATATGGTCAATGCGATCCGATCGCCAGGATCGGTGCTCAAACCGTTTGCTTATGGTCTGGCG chisq 8.39024618925782e-196
2184 GCTGTGATGACGCGGTCGGCATCGGCGGTGGTCATATCCGGGAACAGCGGCAATGAACAGATG chisq 1.22363122305125e-193
2185 TTCATCGCGCTGAAGTTGCTTTGTTAAGGCGTCCAGTTGCCCACGTAGCGTCGCACCTTCTTC chisq 1.22363122305125e-193
2186 GGGTGTAAACATCCCAGTTATTATCCCCGGTCTTCACAAAGTAGACGCTCATGTCATGAGCATT chisq 1.22363122305125e-193
2187 TGTCACGACGTGCAGTATTTTGGTTTTTCAGGTTGTTATCCCAGCGATTATGGCTATCGGCTGG chisq 1.02389442572671e-194
2188 GGAATATCGCGTTAAACAACTGACTAAACGGCAAAAAGAGCGTCTGGTAACGGAAGGCGCAGGG chisq 8.39024618925782e-196
2189 TGCATCCGACAGCCGTTGCCTGATGTGACGCCAGTGCGTCTTATCAGGCCTGTGCAGGGGTAGA chisq 5.28560331361502e-198
2190 GCCTGGCGGGCACAATCACGATCTTTTCCTTGTTTGCCCAGTGCCACAGGAAGTAGCCCGGCGG chisq 1.02389442572671e-194
2191 GGTACCCAGAAATTATTCGACAATCGTCCGAGGCGCATTTGATTGAGATAATTAAGGTAATCCC chisq 1.02389442572671e-194
2192 GCCCAGCACTGTAACGAGCTGCAGCGCAGTGATGACATCACCCTGAATCTCGACCACCAGTTGC chisq 1.22363122305125e-193
2193 ATTATCTAAACCAAACATTATCTAAACCAAACATCGGCGGTTACACACTGCCGATTTTTCGGAT logistic 4.19489472911138e-08
2194 GGATTCACCCCCGGATGCTTCCAGAACCAGCGATCTTCATAATTGATCAGTGCTTCAAGGTAACG chisq 1.02389442572671e-194
2195 ATTTGTTTCTGCCTCAAGACGGGTTACTGCCCCAAACTACTGCAATCCTGGTTCGGGTAAAATTT chisq 8.39024618925782e-196
2196 CCGGCGCTGGCGGCTGGCTGCACCATGGTGCTGAAGCCCGCCAGTCAGACGCCGTTCTCTGCGCT chisq 1.22363122305125e-193
2197 GGCGATATGATGCGCTGGATGCAGCAGTATTTGTCATCTGATTTTTATCAACGCAGTAACCAGGC chisq 1.22363122305125e-193
2198 GACCGTTTTCTGCGACCGGGCGCGGCGTGATGGCATGCATCCCAAGAATGGCCGACTGCGGCGGG chisq 1.22363122305125e-193
2199 CCAAGCAGAGCCGCCAGAGTGGTCATCAGGATCGGACGAAAACGCAACAGACAGGCCTGGTAAAT logistic 9.38128407603858e-08
2200 GGAATCCGGATCGGTAACCGTCATACCGCCCTTGTTGTCCACCGTGGCGCTGTCGCCGGTGATAT chisq 3.05254775200992e-200
2201 TGTACCGTTGTCTAAAAAAGGTCGTCTGGTTGGATTTTGCAAGGACATTAGTTTTGGTTATTGTT chisq 1.22363122305125e-193
2202 GCAAACTCCTTTTGCCGCCGTAGTTTTTATTTGTTATGGAAATAACCATCTTCGATGGTGACTTT chisq 1.22363122305125e-193
2203 GCAATGACCATTACCGGGCTGGATAAACGTATTGCGCTGTTTACTATGTCGAAAATAGGTGCCAG chisq 1.22363122305125e-193
2204 TGCCGTACCGTAAAATCATCCTTTGTACCGGCGACATGGGCTTTGGCGCTTGCAAAACTTATGAC chisq 1.22363122305125e-193
2205 CCCAGATACCACGCCGGAGCCGTCAGACTATCCAGCAACACGATGGATTGCGTAGCGAAATATTG chisq 1.22363122305125e-193
2206 GCCAACGATAAAAAAGTGACGCTGACGAATAACCCCTGCACTACCGAGACTCCCTGTGTCTTTATC chisq 1.02389442572671e-194
2207 CTACAGGCGTTGCAAGGCGGTGGTGGACTGGAGCCAGGGCTGGCGGATCGTTTACTGGCGCAAACT chisq 1.02389442572671e-194
2208 GGATCAGTCCAGACAGCAGCGAAAGAAAAAATATCACTGCTTGCACCCTATGATGAATGGTATTTC chisq 2.8436694876413e-201
2209 TGGCGTTACACCTTTTTGTTGATCGCTATTTTTAATATTGCGGTGATGGCATCGGTCTATTTTTGG chisq 1.02389442572671e-194
2210 TACGTCTATGCGGAGTTGCTGGAATTTAGCGTTAAAAGCTCCAGCGTAGAAACGATGCCGGACCTG chisq 8.39024618925782e-196
2211 TAACAGCCGCATAAAACGCTATAGCGAACAATGGCAACTGGTCCTACTGGTTGATCAAAGCGGATC chisq 8.39024618925782e-196
2212 CTGAAAGTATTATCAACGAATGCAATTATCATTGAAAAAAAACATAATATATAAGTTATTATCTCT chisq 1.22363122305125e-193
2213 GGCAACTTCACCCCATCTGCTGAGTTCAATATCTTTGCTGACCCGGAAGCCGCACGCGTGGTGTTC chisq 8.39024618925782e-196
2214 GGTCGGATAAGATGCGCCAGCATCGCATCCGACAACAAGCGCCGGATGCGGCGTGAATGCCTTATCC chisq 8.39024618925782e-196
2215 GATTGCTCATTTGCATCCACTCCGCCAGATTTTGCTCCATGCTGACCATTAGCGGTGTGGGCGACAG chisq 1.02389442572671e-194
2216 TGCGTCGCGGCGAAACCGGGCAACTGCCGCCACCGATTCAAAATATGGATCAGTTCTGGTCACCGTC chisq 1.02389442572671e-194
2217 CATGCAGGAACGTTGTATTGGTTGCAAAACCTGCGTTGTGGCTTGCCCATATGGTGCGATGGAAGTG chisq 1.02389442572671e-194
2218 TGTCGTCATTGCCTAAAATCCCCAGCGAGGTAAATGCCCAGTTTTCTTTTGCGGGTGCGCCAGCTTC chisq 1.02389442572671e-194
2219 CTGCTCGCGCAGCCGATGGTGCAGGGCGGCGTGGTGCTGTCGACGTGTAACCGCACAGAACTTTATCT chisq 1.02389442572671e-194
2220 GCGTGCGTGGTAGGCGGCGTATCGTTCAGCGGCGGTGTAGGGACGGTGATTGGCGTGGTGACCGGGGT chisq 1.02389442572671e-194
2221 TCGATCTTCGGATCTTTCGGCAGACCATGATACAGCTCCGGCTGATCGGCGTGATGCAGCACGTACAT chisq 1.22363122305125e-193
2222 TCGATGGAACCGTCCCTGCAAAATGCGATCCATCAGGGTATGCCAGTGCTGATAGGCTTACCCGGCAC chisq 1.22363122305125e-193
2223 CCATGTCTACAGCACATAACGTCCCTCAGGGCGATCTTGTTTTACGTACTTTAGCCATGCCCGCCGAT logistic 8.32245313766185e-08
2224 GGTCAGCTTCCGCAATCCCTTCTTCACCCTGGTCAGCGACCTTGATTGTTGCTTTAAACTTGCGCGCG chisq 1.22363122305125e-193
2225 TGTTCACTGGACTGGCAGCAGGCGATTACACAAGCAGTGGGCCTTATCGACTCACCGATTAGCACCGC chisq 8.39024618925782e-196
2226 TGGGTGTAGTGCCAGGCACTGAAGTTAATTGGGCGCTGCGGAACAACCAGCAGACCATTGCCGTGGCG chisq 1.22363122305125e-193
2227 TTTTTGTTTTTCACGCTTGTTACCACTATTAGTGTGATAGGAACAGCCAGAATAGCGGAACACATAGC chisq 1.22363122305125e-193
2228 GCGACTTTCCGCGTGTTGCAGCATCTGCGCATTTACACCTTCAGCAAATTACTGCCCCTCTCCCCTGC chisq 1.22363122305125e-193
2229 GATCAGTTCAAATTCATTGTCGGGCCGCACGCTGTATTCAAGCCATGAGTGACTACTTAAATCGGCGGG chisq 1.02389442572671e-194
2230 GTGTACCACGTCGATGCTTTTACCTCTCAACCGTTTCGCGGCAATTCTGCCGGTGTTGTTTTCCCCGCC chisq 1.22363122305125e-193
2231 GAACCAAAGGTACCGCTGTAGACACTTTGATAGTAATCTGCCGTGTAATAGTGGCTGTTGTAGCGGCGG chisq 8.39024618925782e-196
2232 TTATTACATCCCATCAGAGTAAAAAGGCTGATTACAGCCATCGCTGTCACTATCGCTTTTTTCACCATC chisq 1.22363122305125e-193
2233 CTTTTTTATCAATCACTGAATCCCAGCAGAAATGGATAGACATAGGGGGATTTTTGGCTTTATTGAATG chisq 2.50175271002478e-201
2234 GCATACCCAGCGGTTGCGATTCTGGCGTTATCCTCACAACAGCCGAGGCGAGCATGATCGTCGCTGCGG chisq 1.22363122305125e-193
2235 TGTTGATCATCGGTATCGGTTCTGCGCTAAAAGCCCCCTCGACCTCTTCCAGCGATCAAACTGCGTCTGG chisq 1.02389442572671e-194
2236 TCTACCCATTTGGGGTTAATAATTATTAATCCATATCAATAGAAGGGTATGAGTAATAAGGTGGGGTTAT chisq 8.39024618925782e-196
2237 GGAGATGAGGCGTTCCTCATGGTCACGTTATTACTTCATCAGGCCCTGCTGTGACATTTTGTGTTAAGGC chisq 8.39024618925782e-196
2238 CGTAAGTCGGATTGGTCGCTCGTGCCGCATCCGACACTGGCAGTGTGCCTGATGCGACGCTGTTGAACTG chisq 1.02389442572671e-194
2239 CCCCGGTGTGTCCACCTGCCGGGCTATTGGCATTTAAGCGCACGATATGGCGGCGTACCGCCCGCGCTTT logistic 3.87992548495498e-08
2240 CCGCTTTTTCTGCCGTGAGTTCATCGCGGGCTACGACGATGGCAACGGCGTCACCATGATGACGAACATG chisq 1.22363122305125e-193
2241 CTTGGCGGCATAAACCAGTACAGCTTGCCGATACTGCCGATACGCCCGAGAATCAACGCCATAATCAGCGG chisq 1.02389442572671e-194
2242 GGAAAAAGGTGGTTTTATAAAGAAGATTAAATTTAATATATTGAGTCAGATTCACAAAGAACTGCTGATCT chisq 1.22363122305125e-193
2243 GGCGAAGAACTGGGATATGTCGGTGTGGTGCTGGCACTTTTAATGGTATTCTTCGTCGCTTTTCGCGCGAT chisq 1.02389442572671e-194
2244 TTAATTAACAATGCACTACAGAACGCACCGGATATGCAGGTGGCTGAACAGCGCATTCAACTGGCTGAAGC chisq 1.22363122305125e-193
2245 GGAATGCCAAACCTGGTATTTTTGCTGTTCACTGCCGGATTGCTGGGGCTGGCCTGGTGGATCCGCGGACG chisq 1.02389442572671e-194
2246 GAAATGCTGTACCTGGTTTTGAAGCCATTCGGTAAGCCTGGCGCCTGACCGTTTGCCATCACCGCCACCTG chisq 1.02389442572671e-194
2247 GCCTGGCGTGGTGAGAACTACGACGGCACCACCGGAACGTTTGCCGATCTGCTGCGTCTGGTTGCGGCGAT chisq 1.22363122305125e-193
2248 GCAGCGGCATAACCTGCCGACTGCTCATGACGAAAACCAATATAACGAATGCCTTCCGCCTGGGCATGGCG chisq 1.22363122305125e-193
2249 CGTTGCGGGTTCGGTCGGCAATGTAGAATTGACCGCCACATTGTTCAACTGTTGCTGATTTTGTGGCTGGG chisq 8.39024618925782e-196
2250 TGCCCCGGCTGCGCGACGGCGACCGAAGCCTTTACCGCGCTCGACGCGGGTGCGCAGGCACTGAAAATATT chisq 1.02389442572671e-194
2251 GATCTCACCGCCGTTAATCATCTCTTCCGCTGGCTGGAAGATAAGGCGTAACGTGCCGTTAAAACGGCGGG chisq 8.39024618925782e-196
2252 CGTACAGGTCGTCACTCATCCATTTGCTCCCAGCCAGGCTGCCCGCCACAATCTGTATCGGCTGAGTCAGG chisq 1.22363122305125e-193
2253 GATGGTCGGCTGGTAGCGAAAATCGATACTGAAAAATCGTCGGTCTTTGATTATCGCGGTTTTAATGGGCG chisq 1.22363122305125e-193
2254 GGCAGGGAGAGCGTTATGATCAGATACTCGCGTTTGCTTATCCCGACAACAGCCTTAGCCGCTGGGGAGCGC chisq 8.39024618925782e-196
2255 GGTCGTGGTTCCCATGAATACTGCGATGTGATGGGGCGGGTCGATATTATCACCGGTACGCTTGGTAAAGCG chisq 1.02389442572671e-194
2256 TAAGGCACCAGATAGGTGGTTACCGAACCGTCCGCCTCTTTCACGCTAACATCAAGATCCGCTCCACCACCG chisq 1.22363122305125e-193
2257 TTTTGAATGGGTACATCGTCATTTTCCGGGGCTGATTACCCTTAATGCTTACCGCACGCTCACCGTTCTGCA chisq 8.39024618925782e-196
2258 CCGCCATTGGCGGGCGAGCACCAAGCCCAAGAAAACCCAGACCAGCAGCCGCCAGAATGATACCCGCTAAAT chisq 1.22363122305125e-193
2259 TTAGCCGCCCACCGCCAGGCACTTCCCAGATAAAGCGCAACGGTTCTGCCGCCGGTATACCGGAAAAGGCCA chisq 1.02389442572671e-194
2260 CGTCACTCATCCATTTGCTCCCAGCCAGGCTGCCCGCCACAATCTGTATCGGCTGAGTCAGGTACACTTCCG chisq 1.22363122305125e-193
2261 GACAGATCTGTAAATGGCGGTTAAAGTCGGCACAGAACACCCAAAACTCTGCCGCTTGCGCTACGTGTTTTT chisq 1.02389442572671e-194
2262 GGCGCAGTCCTGCAAGTACAGCACGGTACTCCTGTCTTCATCGGTATCCTGACAGCAGCAAAAATAAAACGG chisq 1.22363122305125e-193
2263 GGATAAGGCGTTCACGCCGCATCCGGCAATCAACGCCTGATGCGACGATTTGCGCGTCTTATCCGGCAATTC chisq 1.02389442572671e-194
2264 TGTAGATCCACAGGCAAACCCGTTGAAAACACCTTCGGGAAAAATCGAAATTTATTCTGAACGACTGGCGAC chisq 8.39024618925782e-196
2265 GGGGGGCCGGAATGACGACCTCGTTCTTCGCCAACCGCGCACTTGTTCAGGAAACCAGCATCCAGACGGCGCG chisq 1.22363122305125e-193
2266 GTAGCCGGTATACAGCTGACGCGGACGGGCAATCTTCATACCGTCACTGTGCATTTCGCTCCAGTGGGCGATC chisq 1.02389442572671e-194
2267 TAATAATTTCTCAAAAGATATCGGTTTACCCGGCGTGGCTGACGCCCATATCGTTCTGACAAACCTGACCAGC chisq 1.02389442572671e-194
2268 TGTTGCATATCTGGTATACGGAAGGCTGGCAACCAGACGAAGCATGACGTTGGTTGCCGGATGCGGTGCGAGC chisq 1.22363122305125e-193
2269 TTGGATTTATGTTGTTAAGTGGGCAGCATATGGATGCGCTGTTTATCGATCCTGATGTGCGCGGCTGCGGCGT chisq 1.22363122305125e-193
2270 TTAATGTTGATTTCCGGCATCCCGTCGGCATGGCGAATATCGTCTGGTGTGGTCTCTTTTTTGAGGATCAGAC chisq 8.39024618925782e-196
2271 CCAAGCAGGGTGAGGATCGGCGCAACGTTGAGTAATCCTTCTTTCGCCTGATCGTCCGGAAGTACGCTTAAAT chisq 8.39024618925782e-196
2272 GTCATTACAATACGCCCTTGATTCATTGAGAAATGGAAAAGGCAAAGTCAACCTGATTAAACATTACTCCTCC chisq 1.02389442572671e-194
2273 AGGATATGAGTTTATGGGAATGCTCAACCTGGAAGCCGGAGGTTTTCTGCAGATTCGCCTGCCATGATGAAGT logistic 2.26562109880668e-08
2274 ATTCAACGCGTCATTTATGGACCACCTTTAGCGACGATCAAATTGACCTCAATTACCGTAGCCCTGAAGTGTT chisq 1.22363122305125e-193
2275 GTGTTATGGCAGGGCAATGATGCCGATGCTGCTCAGGTCGAGCAGGCTTGTCGGGCTGCCCGAGCGGCGTTTC chisq 8.39024618925782e-196
2276 TTTGAATGGGTACATCGTCATTTTCCGGGGCTGATTACCCTTAATGCTTACCGCACGCTCACCGTTCTGCACG chisq 8.39024618925782e-196
2277 TTTCAAAGGGGTCTAATACAATATCGAACTGCAAATCCCGCAGATGCTTACATAGAGTAAGCATTTTAAGGAA chisq 1.22363122305125e-193
2278 GGGGTTCATAAGGAGAATGAGCGGCTATGCAGAAAATTGCGCACTGTGCAAATTTCTGCATAGCAAGTTTTGG chisq 8.39024618925782e-196
2279 TAGTCCTGCAGAGCATTAACGGTAGGGTCGTCTCCATAAACGTCGTCCCCAACCGGGGCGGCCATCATCGCTTC chisq 1.02389442572671e-194
2280 GAAACGTGTCGCACTAACGCTGCAACGGTGGCGGTGATTCAGGACGCCCTGAACTCTTGTGGCTTACCGGCGGG chisq 8.39024618925782e-196
2281 TGCGGCACGAATCAAATGCGCGCGCTTTACGCCACGGCTTAAGCCACACACCACGCCGCGAGCGCTGTCATCCC chisq 1.02389442572671e-194
2282 ACGACAAAAATAGAACACAAATAGAAAATAGAGATACGCCAGATAACCGAGTTGGTGGCGCGAACAATATGTTT chisq 1.02389442572671e-194
2283 TCTATTTGTGGCAGGTCTGTGACAACGGTGATTATCAGTCCGGGCGCGTCCTGCAAAGCGTCGGCTGCCTGCTG chisq 1.02389442572671e-194
2284 CGCGCCGCAATGCCCTGCGCCAGCGTACCGCCAAGTGAATAACCCAGCAGGTAATAAGGGCCGTGCGGTTGTTG logistic 8.88272350068324e-08
2285 GGCACCAAGACCAAACGGAATGAGTGGAGCAATAAAATCAGAGACCTGGAAGAAGGAACGTTTAGTACGGCGGG chisq 1.22363122305125e-193
2286 CTTAGCCGCCGAATGTACTAGAGAACTAGTGCATTAGCTTGTTTTTTTGTTATCATGCTAACCACCCGGCGAGG chisq 1.22363122305125e-193
2287 GGCGTGGTCGCGCCGGACGAACGATTGCCGTTTGCTCAAACGGCAGTAATGGGCGTTCAACACGCGGTGGCGAT chisq 8.39024618925782e-196
2288 CGTATCGACCACCACCACCGCGTCGCTCGTTTCGTTGATGATATAACGCACCAGCGCCGAGCCAATAAACCCGG chisq 8.39024618925782e-196
2289 TTTTTTTCCAATGCCGGGGCTGGTTTCTTTGTTATAACATCTACCATTCTTTTACATTATCTCGTTATCAACAT chisq 1.22363122305125e-193
2290 GCCGCTCACGCCACGCGACCTGAGCAAGTTATTGGCCTGCATTTCTTCAGTCCGGTGGAAAAAATGCCGCTGGT logistic 1.57990859324029e-08
2291 GCGTTTGATCAGCCAGCTATTCAGGCATAAGACGTAAAAAGCGCCCGGAAACGGGCGCTAAATTTTTACGGCTT chisq 8.39024618925782e-196
2292 CCTATGATGCTTACCATATGGCGGAAGTGTACCTGACTCAGCCGATACAGATTGTGGCGGGCAGCCTGGCTGGG chisq 1.22363122305125e-193
2293 GTCGTGAAGTGATGGCGGAGTTTCGACGGGCGACCGGCTTGCCCGTCGCGACCAACATGATTGCCACCAACTGGC chisq 1.02389442572671e-194
2294 GGCGGGTGTGGTGCGCCCCTCCGGCATCTACGGCTGCGGATTATTTTCCGCTCTTCACTTTGGTCCAGGCGCGGG chisq 6.73121787778134e-197
2295 TGACAAGCTTTTCCTCCGCTCCGTAAACTCCTTTTAGTGGGAAATTGTGGGGCAAAGTGGGAATAAGGGGTGAGG chisq 8.39024618925782e-196
2296 CCAGAGTTCTGAACTGATAATAGATGCCATCGGTATCTAATAACTCCACATAGGTAACTTCTGCTGGTAGGGAAT logistic 1.81768220199609e-08
2297 TTTGCTAACTTTGGTTCTATCGGTGTTGTCGTTGGAGCGTTTTCGGCTATTTCGCCAAAACGCGCGCCGGAAATC chisq 1.02389442572671e-194
2298 GGCCCGCGCGCTGACCTCTTCGGGTTTTGATGCCATTATGGTGATTTCTACTCGTTCGACCAAAACTACGGCGGG chisq 1.02389442572671e-194
2299 CAAGGGTTTAAAGCATTACGCCAGGCCTATGAAGAGGCGCTGCGACTGGCGGTAAATCCTGTCGAGGAAGCAGAT chisq 1.02389442572671e-194
2300 CTTTTACTTCCCAGCCTTTCGCTTTCGCGGCGCTTTCCAGCGCCTCTGCCGCCATATAAGTATGGGCAACACCTG logistic 2.26354428995551e-08
2301 CCACCACTTCCATCGCACCATATGGGCAAGCCACAACGCAGGTTTTGCAACCAATACAACGTTCCTGCATGACAT logistic 9.0720272797669e-09
2302 GATGTCGAAACGGCGACTCAAGCCATGAAATCACACTTCGACAGCCCGGTCAGTGCACTGATCAATAATTCCTCG chisq 1.22363122305125e-193
2303 GGTTTACTTCCTGATGACCAGTCTCGGTGAACTGGCTGCATATATGCCGGTTTCCGGTTCGTTTGCCACGTACGGT chisq 1.22363122305125e-193
2304 GCTTCTGAGTCAGACGGTCGGCAATAATCGGGAACACATCGCGGTTCACAAAGGCCGGCTGGCGCGCCAGCTCGCG chisq 8.39024618925782e-196
2305 GTACGCTGCAATCCCATTAAGCTGGCTGGCAACCGAATAATTACTCTTCACTTATTCCCCTCCGGTTCACCGGAGG chisq 8.39024618925782e-196
2306 GCTGGATTTAGCGGGTATCATTCTGGCGGCTGCTGGTCTGGGTTTTCTTGGGCTTGGTGCTCGCCCGCCAATGGCG chisq 1.22363122305125e-193
2307 GGAAAAACCCGCCGATTTAAGTAGTCACTCATGGCTTGAATACAGCGTGCGGCCCGACAATGAATTTGAACTGATC logistic 1.71451310077015e-08
2308 CTGCGTAAAGTATGCCGTGTTCGTCTGACTAACGGTTTCGAAGTGACTTCCTACATCGGTGGTGAAGGTCACAACT chisq 1.22363122305125e-193
2309 TCCCGCTCTCTGACCTGTTCCAGCGGTAACTCGCCGCTGAAACTGAACGTCAGCATTTCATATAAGGAAGGTGTCG chisq 8.39024618925782e-196
2310 TTGCCGTGGCGTATACCGTCATGCCCGGCATGTACCGGGATGCGGCGGTTCTGACCGGACAACTGCGCCGGTTCGC chisq 1.22363122305125e-193
2311 TTTCCCCTGTATAAGCCGGGCAATTTAATGCCCGGTGGAATGATGTTAATTAACTGGAAAGCGGTTTTACGGCAGG logistic 7.34589654958573e-08
2312 GACGCACAGTATCTTCTCCGCGCAAGTCAGCGTAGGTATTCAACACCTGCTGACGTGCCAGAAATGCTGTTATAGT chisq 8.39024618925782e-196
2313 GCCAGCCAGCAGATTGATCGTCTGGAGCAGGCTATGTGCCAGCGCAGACGCTGGACGGCAGAGCAGTTCCGCCTGTT chisq 1.02389442572671e-194
2314 CGTGGCGATGGCACTACCGGGGAAGATATCACGTCTAATGTGCGTACTATTCGCGCCATTCCGCTGAAGCTACACGG chisq 1.02389442572671e-194
2315 GCACATAACGTCCCTCAGGGCGATCTTGTTTTACGTACTTTAGCCATGCCCGCCGATACCAATGCCAATGGTGACAT logistic 9.20654765476269e-10
2316 GTCGGATATGGATCGGAAACGATGATAAAGTTGCGCGGATCGCGCCAGCCCGGCATACGCTCTTCATTAATGTTCGG chisq 1.02389442572671e-194
2317 GAAGGGGAAGAGGCGCGCGTTCTACATGCCACTCAGGAACTGGTAACGCTGGGACTGGCGAAACCGATCCTTATTGG chisq 1.22363122305125e-193
2318 GTATCGAACACTTCAACGTTTTTCAGGAACTGGGTCATAAACTGTTCGGTTTTGGCTTTATCGCCACCGTCGGCTTT chisq 1.22363122305125e-193
2319 CAGGAAGTACTGGAAGGCGGTGAATCGCTGATATTATCGGAAGTCGCAGAGCCGCCAGCGCAAATGATTGATTCACT chisq 1.02389442572671e-194
2320 ATCGCCACCGCGTGTTGAACGCCCATTACTGCCGTTTGAGCAAACGGCAATCGTTCGTCCGGCGCGACCACGCCGCT chisq 8.39024618925782e-196
2321 GTGACAAAACACTCCATCGCCATCACGCCCACATAGCCCAGCTCCTGCATAATCGCCGACAACATCTCTTCAGCTTG chisq 1.02389442572671e-194
2322 TCACCATCCATTCCTTCTTTTTACTCCCGACCGCTGCGCACTTTGCCGCGCATCGCCTTCACGCTTGATTTTTGTGC chisq 1.22363122305125e-193
2323 CCCGCGCCGCTGGGGCCAAGTAACACCAGCGTTTCGCCCTGCGGGCAATCCAGCGTGATATCGAACAGCGCCTGATG chisq 1.22363122305125e-193
2324 TACTGCCGTTTGAGCAAACGGCAATCGTTCGTCCGGCGCGACCACGCCGCTCTCTGTAGAGGTCGATTTTAACTGCC chisq 1.9867992840553e-193
2325 GCTCGCTGACCGATCCCGCCGTTATTCAGGCTATGCATTACATTCGTAATCACGCCTGTAAAGGGATTAAAGTGGAT chisq 8.39024618925782e-196
2326 GGCAAATCGACGTTAATGAAGATCCTCAACCGTGAACAGGGGCTGGATGACGGTCGCATTATTTACGAGCAAGATTT chisq 1.22363122305125e-193
2327 GGGTGGCTGGTGGAACCACAAAGTGGGCAAGGCTGACCCGCCTGTAACTGTGCGCGCTGGGCTTCCAGCGTTTTAATG chisq 8.39024618925782e-196
2328 TGGCACGTTTTGAATGGGTACATCGTCATTTTCCGGGGCTGATTACCCTTAATGCTTACCGCACGCTCACCGTTCTGC chisq 8.39024618925782e-196
2329 GTTGTACCCGTCCAGGACGAGTTCCTTTTCTATATATTAAGAATAATGTTATTTTTTTTACCAAAAATGATGCTGTTG logistic 6.13419044900612e-10
2330 TTAATCCCTTTACAGGCGTGATTACGAATGTAATGCATAGCCTGAATAACGGCGGGATCGGTCAGCGAGCGGTAATCT chisq 8.39024618925782e-196
2331 GCGGCCATCTTTTCTTCATGGCGACGCATCAAAATGACTTTGTTTTGCAATTTTTGCTGGAACTGATCGACCACCACG logistic 7.34589654958573e-08
2332 TGACTGGCTGCTGGAGACAGCACAAGCCCATCTGGTGGATGCGATTATTGTTGCCGGTGATGTTTTCGATACCGGCTC chisq 1.02389442572671e-194
2333 CGCGTCATTGAACGGCGCTCAACAGATTACCGCTCGCTGACCGATCCCGCCGTTATTCAGGCTATGCATTACATTCGT chisq 8.39024618925782e-196
2334 CTCGTTCCCAAAACAGCGTTGCCACTGCGTAAGACGGGCGCTTAACTGATCGTAAACACCGTCTTCCACCTCACTTTT chisq 1.22363122305125e-193
2335 CTCGCTCCATACTGCCGGCATGAAAAAACAACGTGGTTATACGCTGATTGAAACGCTGGTCGCGATGCTGATTCTGGT chisq 1.02389442572671e-194
2336 ATGATCGTAAGTATTTTGATGCCCTGGCGTTACAGTATAAAACCAGAATTAAAATATATCTGATTAATGGTGATCGACT chisq 1.58006809320868e-193
2337 TGGCATCGAGCAATGTTTCCCACTCATCCCACTCTTCGCTGAACGCCGATTGACGCTGGTAGATAGCATATTCACAGCC chisq 1.02389442572671e-194
2338 TTGATAGTAATCTGCCGTGTAATAGTGGCTGTTGTAGCGGCGGTCATCATTGTAGCTGATGCTGAACGTACCCAGCTTC chisq 8.39024618925782e-196
2339 TGGCGATTTAATCCTGACCCGTCGCGGCAGCCTGTATTCGCGGGTTGCCGCCGTTTTCAGTTTTTTCTGCTGGCGCGTT chisq 8.39024618925782e-196
2340 TTTGATCAGTTCCCCTACACGCACCATATGGAGTGCGGCGTATTACTGACCGCGAAGTAAAACCCATGTCGGATGCGCC chisq 1.22363122305125e-193
2341 CGCATGAAAGATCTGAAAGCTAGCTATGTGCTGAACAGCAGTGAATTGCATGCGCCGCTGCAAAAGAATCAGGTCGTCGG chisq 1.02389442572671e-194
2342 GGAAGTGTACCTGACTCAGCCGATACAGATTGTGGCGGGCAGCCTGGCTGGGAGCAAATGGATGAGTGACGACCTGTACG chisq 1.22363122305125e-193
2343 GGTTTGTTACTCCTGTCACGCTTCCAGCCTGACAGAATTAAAATCAGTCAGGAATTGATTACCAACGTTCATAAAAGCGG chisq 1.02389442572671e-194
2344 TATGCCCGATATTGATGATTCGCTAAAAAATAAAATTCAACAATCAATTAATGCCTTGCATAAACATGGCATGGTTTCTG chisq 1.22363122305125e-193
2345 TTAGTCGGTGAGATATCGGCATAACCCAGCATTTGCGGCAAGAATCCACATGCCAGACCAGAGGCAATCCAGCCGATAGT chisq 1.22363122305125e-193
2346 TCAAAGGTAACAGACTCAATCTGATCTTCAACGTAATCGCCCAAGTTCAGGCTTTCATCTTCATAACGTGCGGCTTCAAG chisq 1.02389442572671e-194
2347 GTAACACGTGTCGATTGCTTACAGGGATTATGGCGGGTCGATTATGGATAAGAGTAAGCGCCATCTGGCGTGGTGGGGTG chisq 8.39024618925782e-196
2348 CGGTGCGCGATTATGTGGAATGTAACGCAGCGTCAGCGAACGGTCACCGCGCAAATCCACGTTCCAGATCTGAATATTCG chisq 1.02389442572671e-194
2349 ATCCTTACCGGTGCGCGTAAAACCTACGGCCTGAACCTGATCGGCGGGATTCGTCGCGATCTGCTGAAAGACGACATGAT logistic 4.38205506096497e-08
2350 CTGATGTATGAGTCGCCAATGCTGTACGGCTTATGTTCCGCCAGCACACAGCTTAACGCACCAAAAGCATCATTCAGGAT chisq 1.02389442572671e-194
2351 TAACCGCATGTTCGAGAAGAGCACGCACCACTACACCGACAGCGTAGGCGGTATTCTACGCAGTACGGGGCGTTACCTGG chisq 8.39024618925782e-196
2352 GCGCGTTTTTCCCACCAGTCAGCTTGCCCTTCTGTAACAACCATTGCGACTTTATCGTCAGGAAATGAGAATTTAATTAG chisq 1.22363122305125e-193
2353 ATGGGGATGCAGATGCTGATGGAGAAATATGGCGATCAGGCCATGGCCGGGATGGATCACAGCCAGATGATGGGCCATAT chisq 1.22363122305125e-193
2354 GCGCTCAGCACGCTGCTGCTTAGCGTGCTGCTGTGGGTGTTCATTCCGAAAGGTTTCTTCCCGGTACAGGACAACGGCAT chisq 1.22363122305125e-193
2355 TCACCAGGTAAGAAACCAAGATCTTCATCGGCTTGCAGAACTGGACGGGTGACGATAATCCTGTCAACATCCTTATGTAT chisq 8.39024618925782e-196
2356 TGGCCCCAGGCTTCACCGGTCATCCAGAAAGGTTTGTCATCTAATGCTTTGTCGGGGTTAGCTTTTTTCCATTCGTGAAG chisq 1.22363122305125e-193
2357 CCCGCCGCTGACAAGCCGTGTGCAATCATCTGGATTACCGCGCCCTGGTAGGCCAACTGGCTACCGGTGTAGATAGCAAT chisq 1.22363122305125e-193
2358 CCTTCGCCGTGACCGAAACCGGCAAGTATAGACGCCACTTCTTCTTCAATGCGGGCAGGCGGCGCATACAGCATCGACGG chisq 1.02389442572671e-194
2359 TTTCATTGCTATAACCTGTTGTTAATTAAGAGCTATGTTAATAACCATTAATTAACAATTGGTTAATAAATTTAAGGGGG chisq 1.22363122305125e-193
2360 GGGGTTATGTTGAATGTTCAAATCGCCGGATGTGTCGCATCCGGCGTTCAGTCGATAATGTGTTACTGCGGTTCGGCAGG chisq 8.39024618925782e-196
2361 TCTGACCGTACGTGGCAAACGAACCGGAAACCGGCATATATGCAGCCAGTTCACCGAGACTGGTCATCAGGAAGTAAACC logistic 8.50833799353595e-08
2362 GGGATCTACACCTTATTCTCGCTTCTACAGCAACAAACGCCACTTTCTATTTCTATCTTCGATCAGGCTGACGAAGCCGGT chisq 1.22363122305125e-193
2363 TATGCTGACCAAACAGTGTTTAGTAAATTAAACAAAGAAAATGAATACTCTCCCTGAACATTCATGTGACGTGTTGATTAT chisq 1.02389442572671e-194
2364 TCGGATAAGGCGTTCACGCCGCATCCGACAGCCGTTGCCTGATGCGACGCCAGCGCGTCTTATCAGGCCTGTGCAGGGGTA chisq 2.50175271002478e-201
2365 GAAACCGCATCAGGAACCGACGCTGTATGGGGCGAACGGTCAGACCTCAACCCCCTATCGCGGCAGTAAAAAGATTTCGAT chisq 8.39024618925782e-196
2366 CGTCTGTTTTCAGCCCCGGAGCCGGGGCTGGCCGCCGTGGACGACTGGCTGGACAACCACATTCAGGAAAAGGCCGTACTG chisq 8.39024618925782e-196
2367 TGCCTCACCGCGAAAGCCCAGGCTGATAATGGCTTCGAGATCGTCCAGAGAGGCGATTTTACTGGTGGCATGACGCGCCAG chisq 1.22363122305125e-193
2368 GCGTCTTATCATGCCGACAAAACCGCGCTCACCCGTAGGCCGGATAAGGCGTTCACGCCGCATCCGGCAGTTGTGCACCGG chisq 1.02389442572671e-194
2369 TTCCTCACTGGCAGTTAAAATCGACCTCTACAGAGAGCGGCGTGGTCGCGCCGGACGAACGATTGCCGTTTGCTCAAACGG chisq 1.9867992840553e-193
2370 CCAGCCGATAGCCATAATCGCTGGGATAACAACCTGAAAAACCAAAATACTGCACGTCGTGACAAGGAAATCCTTCGGCAAT chisq 1.02389442572671e-194
2371 GCCACTCAATATACCCAACAGGTTAATCAGAATTACGCCAAATCATTACCGTTTAGCGATCGCCAGGATTTTGACGATGCTC logistic 5.13707514019404e-09
2372 GGCAGAGGCGAGGTAAAGCTGGCTTAAAATATCCCCCAGACGGGCTGAGATGCGCTCACGACGTTTCAGGCTGCCGCCCAGC logistic 3.23874941522345e-08
2373 TTCTCCGGCCCGTTTCGTGCGCTGGCAGCAAACGCCGCAAGGGCTGGAATCCCGCCTGAACGAAGTGCTGATCGACCGTTAT chisq 8.39024618925782e-196
2374 GTATCACTGATACAGAGATGATGGCGTCAGGCATTGCACAGGCGCTGGACTGGATGCCGGTGCAGCCAGATGCCATATCCGG chisq 1.02389442572671e-194
2375 GATACTTTCTCGCTCCATTGTCCAACACTTCCTGGACTGGCATTAGTACTCGCCAGAGTTCTGAACTGATAATAGATGCCAT logistic 1.89408281533804e-08
2376 TTGAACGTATAAACACCACCAATGGCTGGCCTGGATTTATCGCCAGACCAGCCTCGTTATAGCAGTAATTGCAGCCGCTGGG chisq 1.02389442572671e-194
2377 CGCTGGTTTCGATGAACTAAATGAAATATTTTAAAATTGTAGGCCGGACAAGGCGCTCGCGCCGCATCCGGCATTGTTCATT logistic 3.23798383679733e-08
2378 GGCCATCAACTAAATATCCACGCGATACTTTTTCAAGAATCGGCTTAGTCTGGCTGATATTAAGCAGACGGCTCATCTCTTC chisq 1.02389442572671e-194
2379 CGCCAGCAATACGGTGAACAGAAACACTGGATGCTGGTGACGCTGGCGGCGATGTTAGGGCAAATTGGTACACCGGGCGGCGG chisq 1.22363122305125e-193
2380 CCCGGAGAACGCATAGACGAACACTTTAACTTTTACGATGGGGACGCCTGCCAGTCGCGCGGCAGATTCATTGCCACCAATGG logistic 7.34589654958573e-08
2381 GTCTGTATCGAGGAAGATAGGTAAATGCATGTTTTCTCCATAAAAAATGCCGGTAACAAGACCGGCATTTTCGCATAACTTAG chisq 1.22363122305125e-193
2382 TCCACGCCAGGATGCAATGTGACTCAGGAGACTACCTATGTTTGCAGGAAATAAAGAGTTCGTTATTGCGTTGGATGAGGGTA logistic 8.88536809396183e-08
2383 TTAATCTCTGCCGTAGCGACAGCATCGTTCTCATTAATTACCGGAACGATATTGTTATCGAGCAACGCACGCAGGGTATCGCG chisq 1.22363122305125e-193
2384 TCTACCCCTGCACAGGCCTGATAAGACGCGCTGGCGTCGCATCAGGCAACGGCTGTCGGATGCGGCGTGAACGCCTTATCCGA chisq 3.85199450642286e-200
2385 TTATTGAGATTCACCACCAGTACGGGCAACTCGTATTGCAAGGCGGTAGACAGTTCCTGGATGTTCATCTGAATACTGCCGTC chisq 1.22363122305125e-193
2386 CGAATGTAATGCATAGCCTGAATAACGGCGGGATCGGTCAGCGAGCGGTAATCTGTTGAGCGCCGTTCAATGACGCGAACTGG chisq 8.39024618925782e-196
2387 GCGCGGAAATCGACCACTTCCGTCCCGTGCTTCGGAGCGCCGAAACGCACGCGGATCTTCACTTCATTGGCTAAAATCGCCCG chisq 1.22363122305125e-193
2388 GCTGCTGCGGCTGCTGATACTGCGGCTGCTGTGTAACCGGCTGTTGTGGCTGCTGATACTGCGGCTGCTGTGCAACCGGTTGT chisq 8.39024618925782e-196
2389 TGCCGTGTGCTGATTGCGAAGGAATCGAAACCTCTCTGTTCCTCGAAAAAGATGGAACCTGGGTGATGAATGAACGTTATCTG chisq 8.39024618925782e-196
2390 TCCTGCAAGTTGTGACCTTCACCACCGATGTAGGAAGTCACTTCGAAACCGTTAGTCAGACGAACACGGCATACTTTACGCAG chisq 1.02389442572671e-194
2391 GTAAGACTGATTGCTTTATGTGGTGATATGATGATAAAAGTTGATTATCCATTGAAAACTTCTGCGAATGAGGAAGATTGGGT logistic 8.6230828574933e-08
2392 TGAATGTGGTTGTCCAGCCAGTCGTCCACGGCGGCCAGCCCCGGCTCCGGGGCTGAAAACAGACGGGCTTCCGGGAGTCCGGCT chisq 8.39024618925782e-196
2393 CCAGATTCCAGCGCCGCCTGAGCGAGGATCAAATGATGTGGCACACCACTTTGCTGGCTTGCCAGTTGGGCGGGCAGCGAGAGT chisq 1.22363122305125e-193
2394 GCATCCATAAAGCACAACATCGGGCAGAACGCCAACTGATGAGATTTTCTGAATGAGAACAAAGAGAAATGTATCAGTCCGTTT chisq 1.02389442572671e-194
2395 TGTCGAAGAGCGTAACACTCACTACCGGACCAAATACCTCTTTTTGCACGATGGCATCATCCTGTAATGCGCCAGCCAGCAGCG logistic 9.07631720208384e-08
2396 GATGAAAACTTCGCGCATCAGGAAGTTTCCTCTATGCAAAAACTGGCCACAGATCCCGGAGAACGACTATTTTGCAGTCAGTTTG chisq 1.02389442572671e-194
2397 GTCGTTCAGAATAAATTTCGATTTTTCCCGAAGGTGTTTTCAACGGGTTTGCCTGTGGATCTACACGGAATGCGCGGAAAGCGAC chisq 8.39024618925782e-196
2398 TTGACTTTTAATCAATTGGTCGCAGGTTCGAATCCTGCACGACCCACCAATGCAAAAAAGCGCCCTAAAGGCGTTTTTTTGCTAT chisq 1.04079575283851e-195
2399 GCGATAACTGCAGGTAGAATGTAGTTACCGATGGTACTACTGGCATAGATACGAATCGCGCCGTTGTCTTCGCGAAACAGTTGTT logistic 2.42164465358703e-08
2400 GCTGGCTGCATGGCCAGAAAAACCAATCCAAATCATTGTCCCCTGGGGCGCGGGAGGAAATACCGATACGGTTGCACGCCTGGTG chisq 1.22363122305125e-193
2401 GCTGGGCGGCAGCCTGAAACGTCGTGAGCGCATCTCAGCCCGTCTGGGGGATATTTTAAGCCAGCTTTACCTCGCCTCTGCCGTT logistic 2.36257440234663e-08
2402 TGAGAGCCTCGCCCAGCGCGGAAACGCCGCTCGGGCAGCCCGACAAGCCTGCTCGACCTGAGCAGCATCGGCATCATTGCCCTGC chisq 8.39024618925782e-196
2403 CGCACGCCCGACAGGCGGGTATGCGAACGCTTTTTGAAAACGGCTGCCTGGCTGTGGAGCAAGGCTTAACCACCTTTGAAGAGTT logistic 8.79558363328109e-10
2404 TCATTATATTTAATGACAGTGTCATTAATAAAAGTATTAACAAGCAAATATTAAAAAATATTAATTGTCATAAAGTATTACTTCT chisq 1.22363122305125e-193
2405 TGGGTGAAAGCCAACGATGAGGGGAAAGCGGAGTTGCAGGTGGTTTCCGTGACTGCCGGAACCTATGAGATCACGGCGTCAGCAG chisq 1.22363122305125e-193
2406 CCCCCTTCGTAAAAATCGCTCACGAGGATAATGACGCTTTTCGCTGGTTGTTCAATAAGTTGCCGACCATATTCCACAGCACTGG chisq 1.22363122305125e-193
2407 TCACCATTGGCATTGGTATCGGCGGGCATGGCTAAAGTACGTAAAACAAGATCGCCCTGAGGGACGTTATGTGCTGTAGACATGG logistic 7.18961144123714e-10
2408 CTTACGAGTCCCGGACCTTACCCCGCAACAAGCCACAGAAATCACCGCGTTCGCCAATAAAATTAAAGATAGCGGTTATAACTAT chisq 8.39024618925782e-196
2409 GGACATAGTTGGTCTGATAAGCGAAGCGCATCAGGCAATTTCGCAAATTGCAGATAGCAAAAAAACGCCTTTAGGGCGCTTTTTT chisq 8.39024618925782e-196
2410 TATTCGGTATTCTGAAAATAACTGTTCGTGCGACTCCAGGTATTGTAAAACAACGCCTTGTTCATCCATTCAAAGTCAAAGGCGAG chisq 1.02389442572671e-194
2411 GATTCGCTGATCAACTTCGGCGATCACTACCAGGTACTGGCGGATTATCGCAGCTATGTCGATTGTCAGGATAAAGTTGACGAACT chisq 1.22363122305125e-193
2412 CTGGAGATGCCATCAGAACAGATTATGATGCGTTCTCTGGCGTCGCTGTCGCGTGTTGACCAGACTAAAATCCGTACCGGGCAGCT chisq 1.02389442572671e-194
2413 TGAATATATATTCGATACTGATTATTTATTTATACCTTAGCCAGATTATTCTTCCTGAGCTAGAGAAAAAATCATCAAATGTGCTG logistic 2.04619653666223e-08
2414 GCTGGTGGAGGAGATGACCGGATTACGCTTCCGTAACAAACGCGCCAGCGCTTTCGGCTCTCACGGCTGGAGTGGCGGTGCGGTGG chisq 1.02389442572671e-194
2415 TTGTTTTTGTCCTGCAACTGCGACGGCACCAGAACGGTGGTTACGCGCTTGCCTTTGTCGCTGAAAGCCTGCATTTTCTGCTCTTT chisq 1.22363122305125e-193
2416 ATGGCAATGTTCGGTTTTCCTCACTGGCAGTTAAAATCGACCTCTACAGAGAGCGGCGTGGTCGCGCCGGACGAACGATTGCCGTT logistic 1.3923019617351e-08
2417 GCGGCGCGTTCTGCTGGCGCTGTTCCAGCAACTGGCAAAAACGGTAAAAATTGATCCGCGCAATATCCGGGGCCAGCCGGTCGGTC chisq 1.22363122305125e-193
2418 CAGGACGAATGGCAAAAAGCCGGACTCCCGGAAGCCCGTCTGTTTTCAGCCCCGGAGCCGGGGCTGGCCGCCGTGGACGACTGGCT chisq 8.39024618925782e-196
2419 TTGCGCAGGTGGAACATCAACAGAGGCAACTGGCGGCGTCTGAGTCACAGGTTCAACCGGTGCAGCCCAGCTTTGTGTCGCCGTGG chisq 1.02389442572671e-194
2420 TTGCCGATGGTGGTGTACAACATTCCAGCCCTGAGCGGGGTAAAACTGACCCTGGATCAGATCAACACCTTGGTTACGCTGCCTGG chisq 1.02389442572671e-194
2421 TGCTCCTGATTAAAGGTGTTCCCTTCACTGAAAGTCATGCCATAGACATTAAAATAATCGCCGCTCACGCCATTGGCACTGGCAGC chisq 1.22363122305125e-193
2422 GGAGTTGGCGCTTTAACGTTAATGCCTTTTACAACACGGCCAAGATAGCGCGGGCAGGCATCCGGCGCTTCTACTGCAATCGGCAG chisq 8.39024618925782e-196
2423 TCCTGTCGCCGGATGCGGCGTAAACGCCTTATCCGGCCTACAAAACCACACAGATCATGATGTTATGTGCGTTTATGAACGAATGC chisq 1.02389442572671e-194
2424 TACCGGCAACATGTTGAAGTGCTATGGACCACGCTCAATCAGTTCAATAACACCGGTCTATCGATGCAGGATAAGCGGATCCTGTTT chisq 8.39024618925782e-196
2425 TCTTATCAGGCCTGTGCAGGGGTAGAACCGTAGGTCGGATAAGGCGTTCACGCTGCATCCGACAGCCGTTGCCTGATGTGACGCCAG chisq 9.6669178687622e-197
2426 CTGTTGTAGCACGCGTACCGTTGAAGGGTGAGGATGCCCAATGGCAATGGTTGAACCGTTGCGACGCGCTAGGTCAATTGCGCGATT chisq 1.02389442572671e-194
2427 CCCGTCCTTCAGGGCGGGGATATAAGTTCGCCATCCATTTCAACCCGTTCAGCTTCAAAATCAGCACATACATTTGAAAAGTAAGTG logistic 2.59724623929757e-09
2428 TTTTTCGGCATTCATGTGGCGTTATTTCGGCAAAGTTGCTGGCCTTATCGCCCTTATTATTTTTGTGGTTTTTGCGTTTCCCAGAGT chisq 8.39024618925782e-196
2429 TGCCGACGGTTTGAAGTTGCTGCGATAAAGATGCAGCGCCTGGAACAGCATATCCGGCGCGAAGTGTGAGGCAAACGCGAACGGCAG chisq 1.02389442572671e-194
2430 TACTGTACAGCAGGGCGGTGTATTGATTCTCGACGGCAGTACGGTAAAAGGTGACAGTGTCACTTTTGGTATTGGTAACATCAATCT chisq 1.22363122305125e-193
2431 GCGTGCTGCTTTCCAGAATTTTTCGTCATTCGGTTTAGCCAGTTTAATCATTCGTTACTCTCGCAAGGCCGTGGATTTGCCGTTGTCG chisq 1.22363122305125e-193
2432 TCTGCATAGCGTAGAGCCATAGCATTGGCAATATCCGGGCGTTCAGGGAGCAGTAACGCCGCAAAAGGTTGCCGTGCTGGGGATAGCG chisq 1.22363122305125e-193
2433 GCTCAATGAAGGCAGCCATCAACCCGACGACGTTCAAAAAGAGGCCGTCAGCCGCCTGGAAATTATTTATAAGGAACTCGTCAATAGC chisq 8.39024618925782e-196
2434 TCGACAACGCCGACGAGGCGCTAAAACCGGGCATGAACGCCGGGTTGCAACTCAATACCGCCAGCGAACCGATGCTGCTCATTCCGTC chisq 8.39024618925782e-196
2435 TGGCGATCAATGTTTCCCAGTTGAATTTATTGATAGTGGTATCAAAGCCGTAATCCGGGCCGTACATATGGATCGCTTCACGGATTTG chisq 1.02389442572671e-194
2436 TGGCGGGCGGTACCGAAGGGAAATTTAACGAAAAAGCGGCACAGGATTTTGTCGATATCGATCTTGATGACGTGATGCTGCACAGCGA chisq 1.02389442572671e-194
2437 TCACCAGCAGTACGGCCTTTTCCTGAATGTGGTTGTCCAGCCAGTCGTCCACGGCGGCCAGCCCCGGCTCCGGGGCTGAAAACAGACG logistic 2.42164465358703e-08
2438 ATCTGATGCCCTTGCTGGCTGAGTGTGTGCACCAGATGTTGACCAATGTAGCCACTGGCACCGAGAACTAAAATGCGTTGCGGCACGT chisq 1.22363122305125e-193
2439 GTCCAGTTCCAGTTTTTTGCAGTGCAGTAGCATTATCCGCATTACCGACAAAGCGTTACGTGAAGAACTGGTGACGCTGACCGGCGGG chisq 8.39024618925782e-196
2440 GGTAAAAATCTCATCCAGCCCGGCCAGCACTTTTAACGGATGATTAGCTTTTTGCCGCCAGTCGTTGAAATCACCCGCTACCAATACCG chisq 1.02389442572671e-194
2441 GGCGATGCCTCAACATTATTCTCATGCAGCGATGTTACTGGCGGGCGTTGTTACGTTTGTGGGTGCGCTGCTTGTGGGGATGTTGTGCG logistic 4.48249972371475e-08
2442 TCTTATCCAGAAAACTGGCAGCAGGCTTTTGCTGAGTTACAAAGGCGAATTCTGGATAATCAACAGACAGGGAGTGCGCAATCTGATGC chisq 1.22363122305125e-193
2443 GCATCTTTGCCAATCAGCGCCTGAGCGATCGGGCCGTTAACCGCAGCAACAGCTTTGGTTACGCCTTTGCCCAGGAAACGGGATTTGTC chisq 1.02389442572671e-194
2444 GCGCCAGCAGACAGCGCCGAACCTTGTCCGGTTTCGAAGTAGAGGCAGTTTTCCCCGGCGATACGGTTGAACTCCGCGCCCACTGCGCG chisq 1.02389442572671e-194
2445 GCGCGCGGTGTTGACGATGCTGACCAGCTTCGCGCCTTTGTGGTCAGTGAGGATCGGATGAAAGAGGCATTTGGATTGTTGAAAACGTT logistic 9.82150286228784e-09
2446 CAAGGTCTGCTGATCAACGAACTGGCTCCGCGTGTGCATAACAGTGGGCACTGGACGCAAAACGGTGCCAGCATCAGCCAGTTTGAGCT chisq 1.22363122305125e-193
2447 CTGCCGCCATGGACCAGCCATGTGATTGTGCGTGCGGAAGATCATAACAATCAGCACGCGCCGCTGTTCCTGCAACAGTTGCGTAATCT chisq 1.02389442572671e-194
2448 CCGTTAACCACCAGCTACCAGTTCTATGGCACGCGCGATAAAGTTGACGATCGCAGCGCCAACGATCTTTATGACGGCACCGCCTGGCT chisq 8.39024618925782e-196
2449 TGTGAATATGCTATCTACCAGCGTCAATCGGCGTTCAGCGAAGAGTGGGATGAGTGGGAAACATTGCTCGATGCCAACAAGCGCGCGGC chisq 1.02389442572671e-194
2450 TGGTTTTCGTTCTGGATCTGCACACCTTCTTTCGCTTCCACAGCCTGGTGCAGACCATCAGACCAGCGACGCCCCTGCATGGTACGACC chisq 1.22363122305125e-193
2451 GTGGTGTGGCCGAAAGAAGGCGGTATTTTCTGGATGGACAGCCTGGCGATCCCGGCAAATGCCAAAAACAAAGAAGGCGCGCTGAAATTG chisq 1.02389442572671e-194
2452 GGACTCATTTCCTGCCATAGAGATAGATAAAGTTAAAGCCTGGGATTTTCGGCTGGCTAATATAAATACTTCTGAATGTTTAAATGTTGC logistic 4.41716358680718e-08
2453 GGAATATTCATAATGCGTTCCTGAGCGTGATACATCATGGTCATGCCCGGCGGTACACGCTGGCTGACCACCGCGCGGGCCGTCAGCGCG chisq 1.22363122305125e-193
2454 GCCCCCGGCAAATTAATTTGCACATTGCGGGCGTAATAGATGGTTTGCCCCAGTTTTGTCAGACCATCCTTCAGATTGTTCATTGCTTTT chisq 8.39024618925782e-196
2455 CAAAGAGCGGCGGCAAGTCGGGTGACTTTAAGGTGGAAGCGGATGATTAACGTTCTTTTTTTCGCCCAGGTGCGCGAGTTGGTGGGAACT chisq 8.39024618925782e-196
2456 TATTTGTGGTCGCTGGGCGTGGTGGCGGAAGTCATTATTTTTGCGCTGAGTAATAAACTTTTCCGCCGTTGTAGTGCACGCGATATGCTG chisq 1.02389442572671e-194
2457 GCGGGCGAAATTACCTGGCCGGCACCGCCGATTCAGGTATCAGCTCAGCCGCAGACGGCACAAAAAGCGGCACCGGAAGTGAAAACTGAG chisq 1.22363122305125e-193
2458 GTTACTTAATGTCAGAAAATGGTCACCATTTGCACGCGTATTCGCGGTGTGAAGCGTTTGTTTATCGGAACCAGAACAGGCGGAAGTGCCC chisq 8.39024618925782e-196
2459 GAAATTGTCAGCATCAACAGATGAATATAAGCGGGCCGAATGGCGACCATATCGTGCAGTGGTTAGTAAGGGGTAATAATGTTATTACCTT chisq 1.02389442572671e-194
2460 TGCAGAGTCGGGTGCGCATGGATGGTCAGTGCGATGTCTTCAGCGTCACAACCCATTTCGATTGCCAAGCCGATTTCACCCAGCAACTCGC chisq 1.02389442572671e-194
2461 CACCCGTCACAATCAGACCACCATCCAGATTTACAGTGCCGTTATTGCCCGTAATTTCTGTTCCGGTGGAGTTTTTGCCGTCTACCGTGGT chisq 1.22363122305125e-193
2462 TGCTCGCACCGCTAATCGGTGGTCTGCTGGATACGATGTGGAACTGGCGCGCCTGTTATCTCTTTTTGTTGGTTCTTTGTGCCGGTGTGAC chisq 1.22363122305125e-193
2463 GCCGCTTTCCAGGCCAGCGCGTGCTCGCGCCCGCCGTTACCGATCACTAATACTTTCATCTGTCGCTCCATTAATGGCGGAAGTGGCGCAT chisq 1.22363122305125e-193
2464 TACATATTAAGGTCATGGCTTCCTCAGTGTTGTTTGAAAACATTCTTTCTGGTGACAGTCTCGTTGTCCGCATCATTCCTGCATTGCTGGC chisq 1.02389442572671e-194
2465 GAATCCGGCCTGAATTCAGGCCGGATATCTTTTACTTTGTTTTCTCGCAATCCAGAACTGTATTTACAATCATCTGATACCCCGTGCAGCG logistic 9.10691130028368e-09
2466 TTTACACGCAGAGTGAAAATAATCAGCGAACCGATGACCGCCACCGCTGCCAGCGTCAGTAATCCCGCCGCATCACTGGAAAATAACGTTT chisq 1.22363122305125e-193
2467 CACGGTAAACAGGCGATCACCTCTCTGCGCCATTTTATGGCGGGCAAATCCGAGGCAGACATTGCCGCCGAGTTTACGCGTCTGGAACACAT chisq 1.02389442572671e-194
2468 TCTGCTGCCGCTTTCTTCTCAGCTTCTGCCTTGGCTTTTTCAGCAGCTTCGGTTGCCGCTTTCTTTCTTGCTTCAGCTGCAGCTGCTTCTGC chisq 1.22363122305125e-193
2469 ACATCCTTATGTATCAGGGCCTCTGCCGCTTTTGCTGCGCTGATCCAGGTTTTTCCGCACCCGGCTTCACCCGTGGCAAATATCAGCTGCTT chisq 1.02389442572671e-194
2470 TTCCCGGATCTCACCTGGCAGGTCATGGAAAATTCGAAATATCACTTTATTGAAGAAGTGAAGAAGATGGTTATCGATCGTAGCGAACAGGA chisq 1.22363122305125e-193
2471 TGTTGCGGGGTAAGGTCCGGGACTCGTAAGACGAAAAGCTTATCACTGTGCTTCATGGCTTTTTTAAGGGAAACAATCTGGACGCCAGCGCC chisq 1.22363122305125e-193
2472 GGCGTAATCGCCATTCCGCCCATCGAATAAAACTCACTATGAGCCGCGCGCTTGTTGGCATCGAGCAATGTTTCCCACTCATCCCACTCTTC chisq 1.22363122305125e-193
2473 GCGCTCCCCAGCGGCTAAGGCTGTTGTCGGGATAAGCAAACGCGAGTATCTGATCATAACGCTCTCCCTGCCCCGCCTGGGCAGTAGCGTGC chisq 8.39024618925782e-196
2474 GTGCTCGGTTTACTCGGCCTGGTGCCTGGAATGCCAAACCTGGTATTTTTGCTGTTCACTGCCGGATTGCTGGGGCTGGCCTGGTGGATCCG chisq 1.22363122305125e-193
2475 ATTTTGATCCTGTTGATCTTGTCGATGATGGTGCTGCCACTGCCCGCATTCATACTCGACCTGCTGTTTACCTTCAATATTGCCTTGTCGAT chisq 1.22363122305125e-193
2476 TCTCATGCAGCGATGTTACTGGCGGGCGTTGTTACGTTTGTGGGTGCGCTGCTTGTGGGGATGTTGTGCGATTCGGTCGGGCGTAAAAAGCT logistic 4.48249972371475e-08
2477 GGGTACGCGTTGCCGTTCTAACTTTTTTACTTACTTCGCCTGACGTTTCTGGAACTCGCTGGCGGCTTTTACAAAGCCAGCAAACAGCGGGTG chisq 1.02389442572671e-194
2478 GTTGTGCACCGGTGCCAGATGCGCCGCTACGCGTCTTATCATGCCGACAAAACCGTGCTCACCCGTAGGCCGGATAAGGCGTTCACGCCGCAT chisq 1.22363122305125e-193
2479 CACGTCGAAACCTTCTTCTTCTGCTTTGGCGGTGATGGCATGCAAAACTTCAGAGAAAAATGGATTACCCGCCGTAGTTTTGGTCGAACGAGT logistic 6.29125561483626e-08
2480 TCATTTCTGGCTCTTTCTTTTGTTCTGCTATTATGGACCGAAAGGAGACTGCCACGCATAATTTCTTCAGTCCTTTCCATTCGAACGTGAAAT chisq 8.39024618925782e-196
2481 TGGGTTTTTGGCTTTATTAAAAACTGACGACATCCCTGATACTTTCTCGCTCCATTGTCCAACACTTCCTGGACTGGCATTAGTACTCGCCAG chisq 1.47444527760215e-195
2482 GCAATAACAAAACGAAAATATATTGCATGAGTCCAGTTCTTTGTGCTAGGCAATGAGCGCAGTCGATCACCATTAATCAGATATATTTTAATT chisq 1.22363122305125e-193
2483 TTCCCGCGCTTTTCATCTTCTGTCTGATAGCTGCTTTTCTCCTTCGCTTGCATGATTGGCATAACTACAAAGAAGGAGGTGTTCCCGTGAATAA chisq 1.22363122305125e-193
2484 TATTAATGAAAGTGCAATTAGGCGGCGGGACCAATATCGCCAGTGCTGTGGAATATGGTCGGCAACTTATTGAACAACCAGCGAAAAGCGTCAT chisq 1.02389442572671e-194
2485 TCAGGTCACATATGTTGCAAAACATATCAAGTTGATTTTAAGAAGCTGTTGCAAAAGGGCGTTATAACGAAAGGGAAGTGCAGAAGGAGTTTGG chisq 1.02389442572671e-194
2486 TATCTCACACAATACGGCATACCGGAAAAACCCGCCGATTTAAGTAGTCACTCATGGCTTGAATACAGCGTGCGGCCCGACAATGAATTTGAAC logistic 1.71451310077015e-08
2487 TCGGTCGATGCTAATTCCGCTTCACCGCGCTGCGGATGGGCTAGCGGGGTTTCCATAAACGTTTTCAAACTGTCAGCTGCACCAACAGCCTGGG chisq 1.22363122305125e-193
2488 TTTAGATCGAGTTTGGACATAAGTTCCTCACTGTTTGCCTTGCCTGATGCAACGCTCACACGTCTTATCAGGCCTACAAGACCGGGCTGATGGT chisq 1.22363122305125e-193
2489 TGGGCGGCGAAGTATCTGGCGATGCCTCAACATTATTCTCATGCAGCGATGTTACTGGCGGGCGTTGTTACGTTTGTGGGTGCGCTGCTTGTGG logistic 4.48249972371475e-08
2490 GCTCGTAGAGTTCGTCAACTTTATCCTGACAATCGACATAGCTGCGATAATCCGCCAGTACCTGGTAGTGATCGCCGAAGTTGATCAGCGAATC chisq 1.02389442572671e-194
2491 GTGGCGTTTATCTTCCGTCTGCACCTGGTGTTGGGGATGACGTTATTCCTGCTGTTCCCGTTCTCGCGTCTGGTACACATCTGGAGTGTCCCGGT chisq 1.22363122305125e-193
2492 GCAGATACAGCCCTTCTGAAACCTGCCGGACCGGGCTGTCAGTGAACAGGTGCGCCGACATATCGCCACAGACCAGCACTACCGGCTGTCGGTAG chisq 8.39024618925782e-196
2493 TGGCGTCAGCACCAGCAAGACGTGCGTAATCTTAATCAGTATCAGACTCGCGGTGCATTCGCTTATATTTCCGACCAACAAAAAGTGTACGCTCG chisq 1.02389442572671e-194
2494 CACGATCCCTCAGTGATCGAAGAAGCCCTGAAACAAGGTATTCCACAAAACGTGATTGACGCTGCCCAGCGTTCGCCTGTCTACAAAATGGCGAT chisq 1.22363122305125e-193
2495 CCCATATGATCACATCACTGAGTCCAATCCCCACAATGCCAAGCGTTAATATCAACAAACCCAAAGCTCGTCTTTTATATGCTGTATAAAACAGT chisq 1.22363122305125e-193
2496 CGCTGTCCTGAATCGGCAGGCAGAGAATGCCTTCAACGTTAAAAGCGCGGCGGGCAAAAAGGCCACAAACGTGGGTCATTACACCCGGATGATTG chisq 1.02389442572671e-194
2497 CCCTGCAAGGAATTGAAGTCTCTTTATTAAATGAGAAAGGGCAGACTCTGACTCAGGCAACCAGTGACGCTCAGGGGCATGTGCAACTGGAAAAT chisq 8.39024618925782e-196
2498 CTACGACAACTGCGGCAAGATGCTGGTCGCCACGTCTGAACTCGAAATGGAACGGATGAATGCGTTATGGAAACGCACGGCGGCAAACGGGATCG chisq 1.22363122305125e-193
2499 TCCGGCATTCATCGCTACCAGCCAGTCGAAGCGTTCGGCCTCTTCCATGTAGGCGGTGGCAACCAGCACGCTCATATTGCTCTGCCGCTGGCGAAT chisq 1.02389442572671e-194
2500 AATCAACTGAACGGTGGACGGATCACCAATGGTGCGGTTATTGAACGTGAATTGCCCAGCCAGTTTGGCGTCGGGAATACCCTTAATTTGCAACTT chisq 1.02389442572671e-194
2501 GGGCTTGTCAGGTTTCTCCAGCCACACTCCTATTTTCCCTTCCGGAGCCAGCCCGATTAACAGATACCGCAGATAATACTTTTCACTGCCACCGCC logistic 3.55628877563012e-10
2502 TGGCTCTGTCGGCGGTAGCGGCATAACCACCTACGCCGAGAATATCGGTGTGATGGCCGTGACAAAAGTCTACTCGACGCTGGTGTTTGTTGCCGC chisq 1.22363122305125e-193
2503 TCGCCATAGCCGATATTAATCAGCAGATCGCTCTTCAGCGTGCTGCCCGCAAAAAAGGCGTCGTCAACGTATTGACGGTCAAAGCCCGACATCGGG chisq 8.39024618925782e-196
2504 CGTTTGAGCAAACGGCAATCGTTCGTCCGGCGCGACCACGCCGCTCTCTGTAGAGGTCGATTTTAACTGCCAGTGAGGAAAACCGAACATTGCCAT logistic 4.68484008643249e-09
2505 GCAATTTGCCACGCTAAGTGCCCGTTTTGACAGGCACCTTTTTCAGACCCGTGCGACAACACTACAGGCTTGTCTCGATGAGTCGGGCGATAACCT chisq 1.22363122305125e-193
2506 CGTGGCGAGCAAACGCGGTATACGCTGCTGCCATATCTTCCAGTTTTGCGCCAGCGCCGCCGAGAATGAGCGAAAGATTCGGCGCAGCACCGTTGGG chisq 8.39024618925782e-196
2507 TTTTCACTGACAGTATTTCTTAGAAGTAATACTTTATGACAATTAATATTTTTTAATATTTGCTTGTTAATACTTTTATTAATGACACTGTCATTAA chisq 1.22363122305125e-193
2508 GAGTTTTCCCATTTTGTGATGGGCTACTGGCGATTGATGGACTGGAACATGTCCGCCCGCCAGTTGGTCAGTTTTATTGAAGAGCATCTGGATCTCG chisq 8.39024618925782e-196
2509 GCGCTCAATGTCAGCGAAGAAGAGGTGACGACCGGACTGGAGCGCTTTGCAGCTGCTTGCGAACACTTTGTTAGCCGAGGTTCATCATGATGGTCAT chisq 1.02389442572671e-194
2510 TCACCAATTTCATATTCCGCAGGATAATTAATATTCACGTTGTCATTCCATTGAAATAGATATGAATATACGTAATAGCATAAAAAATTTATTTTTT chisq 1.22363122305125e-193
2511 TGTATGCGCAGTCTGGCGACCTGTCGTTTGTCGCACTGGGTAAAAACCTCGGCGACGGTATGCTCAACGAGCCGCTGTTGCTGGCAGGTTTCGGCCT chisq 1.22363122305125e-193
2512 CCCCGGATGAAGCCGCCATGCTGCGACAATCCCGACGCATCAGCTGGATATGTACCGCCGGTGAAATCGGCGCTCTACTCCTTGAAGCGCGATTAAT chisq 8.39024618925782e-196
2513 GCAGTGAAAAGTATTATCTGCGGTATCTGTTAATCGGGCTGGCTCCGGAAGGGAAAATAGGAGTGTGGCTGGAGAAACCTGACAAGCCCAATATTCG logistic 3.55628877563012e-10
2514 CTGGGTTCTGTGCAGTACACGATCCAGAAGTTCTATCGCGTTAACGGCGGCAGTACGCAACGTAAAGGCGTAACGCCAGACATCATCATGCCGACGGG chisq 1.02389442572671e-194
2515 CTCGAAATATGGCGATGAAACCAACCGCCTGTATCGCCAGAACTACTCGCTGACCTGGAACGGCGGCTGGGATAACGGCGTGACCACCAGCAACTGGG logistic 6.14973918770794e-08
2516 GAGTGTCTGGCGAAAATGAGCCGCCTGTTTGATCTGCAATGTAACCCGCAGATTGTTAACGGTGCGTTGGGAAAGTTAGGCGCGGGGCGGCCCGGATT chisq 1.02389442572671e-194
2517 TCCGGGCGCGAAAGGAAATCGTCTTCGGAATAGAGACGAATACAGATCCCTTCGGACACACGACCACAGCGGCCTTTACGCTGATTAGCTGAAGCCTG chisq 1.22363122305125e-193
2518 CAGCGTGCGGCTTCCTGTGCGACAAACGCGTCACGATCGTCACTGTTCACCAGAGTGACAGAGATATCGCCTTTACGTTGATAGATTTCCGCCGGATT chisq 1.22363122305125e-193
2519 CCGACGCCAACAGGATCTGAACGAGAGTACCCCAACCAAAAAACCACAGTTGCGCTGCGATTCCTGGCACGGCTGCGAGCAATACCAACATCATAATG chisq 8.39024618925782e-196
2520 CAGCCTGCACTGATGGCGCGTTTTCAGACGGTGATTTACCGCCCGCTGGGACAGGAGGCGATGCGCACCATTGTGGAAATGAAACTGGCGCAGGTGGT logistic 1.98552871562769e-08
2521 CTGCCGTCGATCATCGCGCTGCGCACGCCTGCGTGGACTTTACGGCGAATATCATCCAGCGATTCGTGGTGGTCGAGATGCAGTGCCAGCGGCATGTT chisq 1.02389442572671e-194
2522 GTTTCCGCTCCCTGCATTAATCTGGTGTGCAGTGCGCTATACGCCGCAAGTAACATGTCTGTTGACCTTTGTCACCGGCGCTGTGGAAGTCGTACTGG chisq 1.02389442572671e-194
2523 CGTTTGTGGGTGCGCTGCTTGTGGGGATGTTGTGCGATTCGGTCGGGCGTAAAAAGCTGATTTTAATCTCCCGTGTGATGGTGCTTCTCTGTAGCTGG chisq 1.02389442572671e-194
2524 TCGGTCACTTTCGCCACCACGCCGCATTGCACCAGCGTTTTATCGGTGACGATCAGCGCCTTCTGATAACCACGGCGTTTCACTTCATCGGTTAAAGC chisq 1.22363122305125e-193
2525 GCCGGACAACGCAGCCAGGCCGATACGTTAATGCGCAATCTGGCGCAGCAGAAGCCGAACGACCCGGAGCAGGTTTACGCTTACGGGCTGTATCTCTC chisq 1.22363122305125e-193
2526 TCCTGACTACTTTGCAGATAAAGGCGGCAAAAATAACGTAGTCGCTGCCAGAAGGCGATGTGCCGGTAGTCGGTGACGTTGGTCGGGCGTAGTGGGGA chisq 1.02389442572671e-194
2527 GGGTTCAGGAGAAAACCGCTGGGCTGGAGCATAAAAATCAGATCCTCTCTTTTTTATGGCAGGCTAACCGCCGTTTGCATTCCCGCGCCCCGCTGTGT chisq 8.39024618925782e-196
2528 TTACTATTGTTCATTCTTTTGTTTGCTATAATTGTTTGAAAGTTTTGACTGGATTGCCATTAGTAGCATGAACAATAGTAATAATCTGGATTATTTCA chisq 1.02389442572671e-194
2529 TTACTGGCAAAAGGGATATTTCATGTCGAACTGGAAGGCGTGCCGGGCAGCTTCTTGCTGGAGAATCTCGGTTATACCTTTGGTTTTATTATCGTCAT chisq 1.02389442572671e-194
2530 CGCCAGGAGTCCAGCACCTCGCTGCCCCAGGAGTTGGAGCCGAGGCCAGGCAACTGGTGGTCGAGATTCAGGGTGATGTCATCACTGCGCTGCAGCTCG chisq 1.02389442572671e-194
2531 GGAATTTAATGCCATGGCTCAAGCCATGCCTGGCGGTATAGCCGTGATTCGTACCCTTATGGATCAATATGGTTTAACCCTTTCCGATCTTCCGGAAAT chisq 1.22363122305125e-193
2532 GTCAGCGCCGTTGATCGCGGGCGCGGCGTCTTTGTGATCAAACCTTCCGGCGTCGACTACAGCATCATGACCGCTGACGATATGGTCGTGGTCAGCATC chisq 8.39024618925782e-196
2533 GGGCTGGCAATGGCGAAATGCATGATAGTCAGCGGGGCGAAGGTCATTATTGCTGACCTGAACGGCGAGCTGGCGCAAGCGACCGCCGGAACATTGGGG chisq 1.22363122305125e-193
2534 CATAATTTCATCAGGTTGCTATTTTGTCGCCAGCCGACTTTATCCCCACATATTTATAGCGGGATTATTTTGCATCGTTACATGATAAAAGGTAGGATT chisq 1.02389442572671e-194
2535 TGCCGGACGCGGGCTGAACATCTGCCATTCACCGTTAAAGTCTTCATCGATAAACGGACTGGCAGCGCGGAAATCGACCACTTCCGTCCCGTGCTTCGG chisq 1.02389442572671e-194
2536 TGCGTAGTGACGGGTCGGGGTGTCGTATTCAACGTGAGAAGTGTTGATGGTGATACCACGAGCCTTTTCTTCCGGCGCGTTATCGATCTGGTCGAATGC chisq 8.39024618925782e-196
2537 TTACACATTTCCATTTTTTCACCTGAAACCGTTTCTATCAGAATCTGCTTATCCGTCAGGCGAATATTGGGCTTGTCAGGTTTCTCCAGCCACACTCCT logistic 3.55628877563012e-10
2538 CGATCTTTCGCTTTACGCTGCGCTGAAGCACGTTTTCCAGAGAGATCAATAATTCGGACCTCACCATTTTTTATAATGAAGTTACCACGATGAGGGTCG chisq 1.22363122305125e-193
2539 GATGGCATGCAAAACTTCAGAGAAAAATGGATTACCCGCCGTAGTTTTGGTCGAACGAGTAGAAATCACCATAATGGCATCAAAACCCGAAGAGGTCAG logistic 2.43349296395511e-08
2540 GCCGGAGAGCGAGTCTTCCTTTTTCCAGCGAATGCTGTTGAGAAACGCCAGCCAGCTTCCGGCAAAGTCGGTAAAGTAGCGTGAGGTGAGGCGGTTACG chisq 1.22363122305125e-193
2541 CATTGCCGGGCCGCCGAGAACGACCAGCTTCGCACCAACGTTGATCTCGTCTTTTTGTACGTGATCGGCGCGAATGTTGCCGATCCCACCCGCCAGCAT chisq 8.39024618925782e-196
2542 GTAGATAAGTGAACTGTCAACCAGTCACGAAATTGTTGCTCGTCAAACAACGGCGGGTAACTGCCACATGCCCGACAGTGCAGTGCCGGATAACCCAGT logistic 8.55378530701957e-08
